# Supplementary material for: Iron competition triggers antibiotic biosynthesis in Streptomyces coelicolor during coculture with Myxococcus xanthus
Source: ISME J. 2020 Jan 28;14(5):1111–24. doi: 10.1038/s41396-020-0594-6 (PMC7174319; doi:10.1038/s41396-020-0594-6)
Supplement: Supplementary file 2 — Dataset 1 [file 41396_2020_594_MOESM2_ESM.xlsx]

## Sheet: Sheet1
Supplementary Data 1. Normalized mRNA expression levels of S. coelicolor at the CTT solid media pure-culture condition, and co-culture condition. The expression of the genes was normalized using the DESeq package in R. Expression values for duplicate data were merged as a normalized value
Gene	Start	End	Strand	Pure culture				Co culture
				Time point 1	Time point 2	Time point 3	Time point 4	Time point 1	Time point 2	Time point 3	Time point 4
SCO0001	446	1123	+	0	0	0	0	0	0	0	0
SCO0002	1252	3813	+	0	0	0	0	0	0	0	0
SCO0003	3869	6220	+	0	0	0	0	0	0	0	0
SCO0004	6226	7173	+	0	0	0	0	0	0	0	0
SCO0005	7187	9307	+	0	0	0	0	0	0	0	0
SCO0006	9304	10410	+	0	0	0	0	0	0	0	0
SCO0007	10554	11000	-	0	0	0	0	0	0	0	0
SCO0008	11010	11360	-	0	0	0	0	0	0	0	0
SCO0009	11617	11952	-	0	0	0	0	0	0	0	0
SCO0010	12366	13457	+	0	0	0	0	0	0	0	0
SCO0011	13214	14023	-	0	0	0	0	0	0	0	0
SCO0012	14044	14454	-	0	0	0	0	0	0	0	0
SCO0013	14739	15029	-	0	0	0	0	0	0	0	0
SCO0014	15317	15595	-	0	0	0	0	0	0	0	0
SCO0015	16070	17302	-	0	0	0	0	0	0	0	0
SCO0016	17715	17918	+	0	0	0	0	0	0	0	0
SCO0017	17919	18263	+	0	0	0	0	0	0	0	0
SCO0018	18485	19351	-	0	0	0	0	0	0	0	0
SCO0019	19517	19771	-	0	0	0	0	0	0	0	0
SCO0020	19974	21620	+	0	0	0	0	0	0	0	0
SCO0021	21617	22210	+	22.2413	33.5692	18.7372	28.4908	15.1322	49.8064	18.3103	29.2184
SCO0022	22156	22761	-	6.74377	2.84568	0.63169	1.43443	0	2.4729	2.40682	0
SCO0025	22843	23061	+	0.551176	1.40857	0	0.707414	0	0.797032	1.76194	0
SCO0026	23316	23831	+	9.75896	17.9465	11.4098	11.357	46.8418	24.0349	12.9945	8.18844
SCO0027	23977	24345	-	7.44088	5.18378	2.21485	3.96918	0	0.797032	5.90076	1.84449
SCO0028	24378	24521	-	2.2047	0	0.315845	0	0	0	2.46671	0.405242
SCO0029	24644	24943	+	4.40941	10.8181	0.319781	1.08072	2.23864	1.67587	6.71836	0.775504
SCO0030	25251	25871	+	11.0235	6.56381	0.315845	1.06112	0	0.797032	4.58104	0
SCO0031	25843	26385	-	10.7317	24.017	12.4006	14.1866	16.0956	17.6376	13.7362	16.237
SCO0033	26527	28773	-	19.5667	33.5121	8.26313	6.26784	0.665935	6.45807	10.5048	7.85998
SCO0034	29040	29519	+	2.48029	3.80375	0.639561	0	0	3.26994	2.28705	0
SCO0035	29605	30054	-	2.05877	4.69047	10.4819	7.70227	0	6.7853	3.54687	2.61999
SCO0036	30116	30355	-	5.36583	25.3114	25.0659	15.5034	21.4797	38.0753	6.44886	7.41294
SCO0037	30379	31131	-	41.808	160.412	173.889	174.995	77.4037	127.509	107.224	101.14
SCO0038	31146	31274	-	344.771	397.005	95.6164	161.321	276.502	370.064	156.747	197.13
SCO0039	31520	32137	+	12.5311	25.9617	7.64719	13.7937	0	16.4315	17.4627	9.66267
SCO0040	32134	33357	+	22.5982	18.4398	6.35626	6.81844	1.57271	4.06697	9.27491	6.79099
SCO0041	33360	33845	+	9.0944	6.6637	0.635626	0	0	0	11.1866	0.405242
SCO0042	33842	34777	+	16.5353	25.9903	5.0732	6.85765	1.99781	4.94581	14.9431	6.12043
SCO0043	35179	35907	-	29.1472	25.0036	18.4489	17.1927	34.6141	35.5205	18.2803	25.816
SCO0044	36006	36674	-	8.67288	8.97326	3.49397	2.88846	1.33187	2.55471	9.10219	0
SCO0045	36689	36817	-	1.10235	1.42284	0	0	0	0	0	0
SCO0046	36816	37478	+	9.36999	17.9323	5.69308	5.38401	1.33187	9.97342	11.0967	1.62097
SCO0047	37614	38768	-	98.7245	130.553	177.414	185.351	89.6168	162.13	181.944	159.221
SCO0048	39107	39490	-	5.36583	10.8466	8.58685	6.79884	1.57271	8.05213	1.28977	0.810485
SCO0049	39489	39812	+	3.7123	64.1786	63.5272	46.9032	1.33187	58.8191	29.8054	20.5479
SCO0050	39877	40212	+	9.74269	24.5817	33.7039	31.2029	3.99561	67.6893	19.9824	17.7325
SCO0055	42171	43682	-	168.252	154.354	108.392	89.4434	248.83	144.861	83.2828	91.7988
SCO0056	43768	43857	+	0	0	0	0	0	0	0	0
SCO0057	43950	44090	+	3.98789	9.42376	6.65636	6.07182	0.665935	11.3221	3.89926	9.89301
SCO0058	44253	44975	+	48.8111	67.4605	122.356	91.2699	49.8595	75.5779	76.8778	92.1963
SCO0059	45267	46073	+	36.5718	69.1626	67.9923	69.2046	11.8026	44.6969	77.297	59.1354
SCO0060	46064	46201	+	1.92912	0.943803	10.1543	8.8026	0	1.59406	4.63398	3.64718
SCO0061	46430	47734	-	53.7879	80.8959	93.1093	127.876	73.1527	126.815	71.8684	107.162
SCO0062	47789	48892	-	86.1934	144.695	202.543	278.978	79.3304	169.875	126.622	174.248
SCO0063	48889	49824	-	40.0248	65.6442	24.8445	30.9864	49.8595	85.4695	34.4832	38.2386
SCO0064	49821	51539	-	38.5172	40.0902	17.5092	10.8464	41.5143	14.4494	35.75	21.6101
SCO0065	51831	53144	+	24.7866	41.4274	26.3726	17.2524	10.7115	24.341	32.8111	11.8424
SCO0066	53141	54100	+	19.9557	13.6637	12.4045	7.54546	3.32968	9.50362	10.3021	2.36149
SCO0067	54097	54918	+	13.3253	11.8047	5.10075	5.46242	1.99781	7.50052	7.65575	5.16321
SCO0068	54968	56173	+	17.6214	34.9492	9.21067	14.796	11.1366	22.3379	25.2083	10.9552
SCO0069	56225	59383	+	61.6829	65.1652	30.1076	35.6042	27.1045	27.5292	61.6331	22.0289
SCO0070	59558	60241	+	8.81882	12.2266	0.319781	0.353707	0	1.67587	3.52388	0
SCO0071	60069	60275	-	5.49548	6.60662	3.49004	6.42553	0.665935	8.70659	1.99455	1.034
SCO0072	60740	64093	-	163.163	565.381	969.973	822.263	116.481	670.428	632.051	506.103
SCO0073	64605	64925	+	6.59784	11.2685	3.17813	1.84694	0	1.67587	0.322443	0.258501
SCO0074	64994	65092	+	1.10235	0.943803	0.947535	0.746618	0	0	0	0
SCO0075	65092	65679	+	11.7044	70.0412	23.5418	42.599	23.18	65.9106	11.4422	27.507
SCO0079	66688	67911	-	11.3962	42.4426	34.2923	17.1731	17.2432	35.5813	19.9455	18.6198
SCO0080	68372	68887	+	9.74269	13.7351	26.7002	16.9967	21.7205	31.699	19.4273	19.1854
SCO0083	69799	70647	+	21.9982	43.3721	15.8906	15.7191	3.32968	22.5834	17.6654	9.66267
SCO0084	70777	71235	+	10.4398	71.3641	39.4206	24.5617	16.3364	63.2951	22.3224	33.5992
SCO0085	71648	72139	-	7.99205	12.6771	4.13354	4.6766	3.57051	3.43355	5.96065	6.97272
SCO0086	72159	73097	-	41.4999	52.7245	33.025	29.0022	63.2348	54.4249	54.4816	53.5388
SCO0087	73784	74833	-	44.9691	26.4265	25.4211	24.0307	26.3255	29.6959	34.0939	23.0561
SCO0088	74917	75876	-	45.4877	41.4845	40.7076	53.8776	32.1912	57.1433	36.989	44.7779
SCO0089	75856	76893	+	98.1896	219.421	228.79	192.265	111.281	218.518	198.566	229.107
SCO0090	76895	77314	-	5.78735	13.2703	17.1698	10.1586	6.71593	9.34001	12.4095	6.00867
SCO0091	77315	78271	+	0	0	0	0	0	0	0	0
SCO0095	78983	79702	-	7.16529	11.8189	1.91081	1.08072	1.57271	2.55471	5.16604	0.775504
SCO0096	79839	80690	-	152.901	230.967	220.238	182.836	124.118	216.821	140.851	100.909
SCO0097	80845	81165	-	86.1446	205.8	335.74	251.864	116.055	295.914	196.189	129.674
SCO0098	81602	82441	-	0	0	0	0	0	0	0	0
SCO0101	83516	83992	-	54.1444	60.4462	53.0728	58.0633	171.611	77.7446	45.5131	52.7215
SCO0102	84893	85339	+	26.3913	47.6264	14.2996	19.747	31.5964	36.4812	30.8166	25.8996
SCO0103	85336	86643	+	62.1201	49.1634	24.4539	17.4484	30.3211	48.3549	31.1021	24.4536
SCO0104	86640	87311	+	31.4816	54.5836	33.9765	14.5207	32.6163	39.0149	38.1798	19.1155
SCO0105	87907	88632	-	4.26348	43.5291	25.7251	27.1357	5.80916	33.3538	15.2586	17.1592
SCO0106	89073	89465	+	56.5921	199.014	46.0455	66.8463	41.6274	121.256	39.4626	51.8206
SCO0107	89486	90043	-	13.066	22.1865	14.3035	13.7937	38.0003	21.95	20.8968	25.6761
SCO0108	90242	90391	+	0	3.2819	6.372	4.34249	0	1.67587	0	0.258501
SCO0109	90395	90865	-	8.9322	33.9198	21.2561	14.1082	10.7115	24.8927	16.7579	14.651
SCO0110	90951	91790	-	85.3178	242.215	360.013	260.253	83.326	262.724	282.293	187.188
SCO0111	91977	92729	+	10.1968	28.7931	6.03254	13.8133	12.5817	16.3497	10.0027	5.64523
SCO0112	92773	92928	-	2.60995	1.43711	0.315845	0	5.38406	0.797032	0	0
SCO0116	94306	94872	-	43.429	98.5346	111.748	42.5794	62.2003	106.95	70.438	38.3572
SCO0117	94989	95681	+	12.6608	15.5799	5.70882	5.42322	10.5273	7.50052	8.54019	3.94748
SCO0118	95989	97518	+	237.57	179.787	148.034	111.311	256.311	146.762	135.381	147.568
SCO0119	97760	98281	-	22.2575	10.9322	1.59103	1.78814	24.8093	5.98826	6.60553	4.82793
SCO0120	98463	99338	-	25.5809	26.4836	12.7046	15.6014	35.3932	12.4463	10.7075	6.81916
SCO0121	99335	99949	-	25.6942	90.7192	33.0486	49.9485	54.8896	83.3238	40.6096	35.8072
SCO0122	100190	101566	+	23.4087	59.9243	12.377	8.96028	8.23206	32.1478	16.0163	16.167
SCO0123	101656	103002	-	31.4008	37.6665	6.35626	12.7718	9.13883	10.6068	36.6114	20.8132
SCO0124	103628	104989	+	24.8029	24.9894	9.20673	18.4899	4.23645	7.50052	20.6642	16.8171
SCO0125	105057	106640	+	55.474	31.6103	2.23059	5.75732	7.14103	6.53987	16.0302	11.1437
SCO0126	106637	112885	+	174.625	144.995	39.6853	57.2578	43.087	41.1816	116.299	90.5899
SCO0127	112932	119654	+	150.179	195.424	41.6355	63.9186	32.1346	51.6248	85.0934	64.0265
SCO0128	119651	119833	+	4.685	0.929532	1.5871	1.76853	0	0	2.11433	0.810485
SCO0129	119841	120215	+	5.09024	9.93133	1.91475	1.06112	0	0.87884	3.05171	2.02621
SCO0130	120457	121371	+	13.8928	16.4381	2.85048	4.7354	12.2842	10.3007	3.43404	5.26815
SCO0131	121617	122456	-	9.49965	9.91706	3.19387	2.16145	1.57271	3.35174	3.02177	8.76859
SCO0132	122743	125502	+	320.198	751.901	1011.77	809.545	267.774	726.083	1162.42	1228.42
SCO0133	125625	126005	-	5.23617	5.67709	2.53463	2.22025	0	1.59406	4.87354	1.55101
SCO0134	126989	127294	-	8.54323	6.08477	14.2996	10.1586	0.665935	3.26994	10.5347	10.5849
SCO0135	127571	128290	+	39.3277	112.52	102.328	118.445	69.2282	84.039	103.797	130.862
SCO0136	128634	130184	-	84.6858	206.157	333.139	208.044	134.702	210.138	259.628	284.283
SCO0137	130201	131001	-	82.173	140.92	259.288	154.245	153.872	196.65	203.29	148.538
SCO0138	131523	132296	+	13.7794	17.9037	8.87121	5.91414	2.66374	5.74284	14.5308	10.4382
SCO0139	132327	132647	+	3.30706	4.70474	2.21485	2.96687	2.66374	0	5.81092	0
SCO0140	132693	133520	+	19.4045	22.6227	11.1136	15.621	16.7615	14.2858	9.12519	24.1669
SCO0141	133570	134121	-	526.01	31.6673	23.1551	23.0881	802.598	24.729	20.9497	27.3321
SCO0142	134295	136100	-	63.5632	120.929	115.866	79.4808	84.7855	91.8668	102.687	148.733
SCO0143	136647	137183	+	16.7946	13.1704	30.1706	23.4026	11.6183	5.90646	28.283	10.8084
SCO0144	137197	137556	+	24.7215	63.7994	30.1784	19.02	66.8619	70.4077	42.3117	18.1096
SCO0145	137561	138589	+	96.5524	245.468	200.996	141.965	123.919	281.75	197.094	155.58
SCO0147	138976	139467	+	23.3599	34.1053	21.9153	18.3714	34.1324	25.3017	16.6981	15.5246
SCO0148	139467	139712	+	29.8118	22.6941	8.26313	7.60426	17.1866	8.46117	5.16604	6.90275
SCO0149	139703	140299	-	6.33852	7.05711	1.91868	0.373309	0	0	1.73199	1.62097
SCO0150	140368	140862	+	29.0501	23.5808	22.2312	29.7488	9.56393	19.477	35.0842	46.5525
SCO0151	141370	141708	+	11.7044	7.1142	0.951471	1.45403	0	1.67587	6.63548	0.663744
SCO0152	141705	143315	+	41.3219	24.5531	2.85835	13.4988	3.32968	9.17639	16.8777	18.2495
SCO0153	143776	144363	-	29.8118	22.6227	18.4331	22.8324	10.7115	43.9817	29.7065	15.72
SCO0154	144704	145366	-	8.54323	20.356	0.955406	1.11993	9.80477	2.55471	13.3308	1.99123
SCO0155	145499	146122	+	41.9214	66.374	63.231	45.9588	64.6798	65.9317	50.8679	44.9247
SCO0156	146034	146351	-	4.685	8.47995	0	0	0	0	2.11433	0
SCO0157	146603	146980	+	1.65353	6.12758	0	0	0	0	5.48848	0
SCO0158	146977	148206	+	26.7158	97.1627	17.4817	18.4703	8.898	168.034	26.6478	25.4176
SCO0159	148216	149184	+	21.0743	14.1713	4.13354	2.90806	3.57051	13.3252	6.13337	4.9465
SCO0160	149508	150209	-	15.287	56.1206	56.8472	61.2466	15.1888	48.8247	77.0874	52.7565
SCO0161	150181	150525	-	2.75588	8.04373	0.951471	0.353707	1.57271	1.59406	0	0
SCO0162	150579	151571	+	1113.06	268.652	104.878	88.5775	1365.56	135.215	102.494	98.275
SCO0163	151749	153275	+	120.431	49.571	45.6981	35.9187	87.3216	43.9817	36.1783	35.4087
SCO0164	153398	155728	+	95.9041	128.651	89.2995	94.1584	45.8784	96.8523	110.979	84.9942
SCO0165	155707	156120	-	137.646	130.687	77.57	80.9937	142.551	88.106	59.0648	72.7533
SCO0166	156338	157141	+	37.6254	175.319	248.802	161.261	55.187	256.511	176.868	113.5
SCO0167	157189	158073	-	3923.6	693.969	158.883	195.844	6901.94	1262.59	226.241	302.301
SCO0168	158732	159304	+	5976.39	583.425	221.525	244.063	11839.4	904.821	284.511	345.905
SCO0169	159372	160025	+	5532.49	740.16	269.023	267.524	11562.8	951.087	318.612	334.286
SCO0170	160356	161027	-	1366.64	448.72	296.549	240.919	2777.43	642.212	261.535	279.88
SCO0171	161237	162553	+	804.304	114.549	33.0565	36.8818	1260.63	268.717	63.2314	69.7476
SCO0172	162661	163119	+	65.2487	37.3159	17.158	22.4591	93.6124	32.3114	22.3592	20.5897
SCO0173	163235	164017	-	888.811	157.921	42.8673	46.8435	1055.37	72.8595	70.2262	71.0197
SCO0174	164023	164994	-	2565.23	287.412	38.781	40.2416	4209.07	341.371	64.9196	80.7873
SCO0175	165059	165406	-	3.58264	20.7494	22.5391	17.8021	5.14322	11.0159	15.4083	13.1699
SCO0176	165460	165855	+	4.96058	8.93045	0.635626	1.11993	0	1.59406	0	2.10299
SCO0177	166033	166614	+	440.5	67.4524	21.26	26.8408	530.589	163.053	48.2124	32.1736
SCO0178	166891	167337	+	129.751	80.688	47.4112	66.513	68.9874	54.5886	43.5416	63.1043
SCO0179	167444	168514	-	12654.6	1029.31	329.108	486.059	16889.6	945.162	474.058	668.978
SCO0180	168705	169556	-	924.88	274.363	97.2704	63.2504	1119.52	124.117	97.9034	77.2868
SCO0181	169584	170570	-	1093.09	179.692	157.663	162.421	2323.05	546.526	220.543	236.115
SCO0182	170656	170880	-	3.03147	4.25425	1.27912	1.10032	0	0	0	2.02621
SCO0183	170911	172158	+	22.047	28.736	2.22272	4.32289	0	0.797032	11.1267	3.9125
SCO0184	172170	173984	+	27.964	43.7655	5.41266	9.76571	7.14103	5.82465	16.7879	9.88619
SCO0185	173768	174946	+	1055.26	244.702	1311.81	1990.89	282.921	242.529	1328.53	2322.37
SCO0186	174943	176514	+	2220.82	555.484	1217.74	2098.6	530.591	698.78	1249.47	2298.72
SCO0187	176501	177496	+	1075	238.01	680.233	1386.31	202.755	290.887	656.657	1388.39
SCO0188	177493	178503	+	610.361	99.9432	223.34	459.434	90.8501	101.268	253.605	473.927
SCO0189	178519	180087	-	1906.12	436.903	880.606	1129.07	723.924	477.278	703.417	1071.84
SCO0190	180084	180824	-	782.617	217.619	682.41	716.108	261.173	280.401	483.902	615.522
SCO0191	180821	182038	-	1861.84	728.194	1238.16	1521.47	1001.49	650.587	971.748	1363.31
SCO0192	182309	183559	-	2094.62	623.638	1288.4	1004.9	1825.35	797.353	845.769	1187.39
SCO0193	183793	184797	-	2145.03	1405.1	2669.5	1799.52	2744.06	1378.69	2519.74	2723.28
SCO0194	184958	185566	+	596.545	2592.15	6629.59	8123.23	833.021	2524.05	5639.09	8142.24
SCO0195	185675	186361	+	906.255	3107.06	9345.74	10351.5	820.622	2642.47	7038.26	9100.73
SCO0196	186483	186887	+	157.959	357.135	1136.34	1360.03	149.777	374.028	1078.23	1253.78
SCO0197	187019	187459	-	1032.83	106.956	39.0772	45.2327	1258.14	58.2675	31.9956	52.3931
SCO0198	187992	188858	-	3914.44	364.296	138.582	164.66	3993.16	161.559	122.902	213.835
SCO0199	188864	189886	-	8309.95	686.459	79.8242	168.846	10979.4	286.74	105.994	186.12
SCO0200	189925	190830	-	8557.71	539.187	109.004	203.959	9080.61	482.413	178.561	280.286
SCO0201	190983	191654	-	6525.37	820.767	12.0769	30.8884	7246.17	427.602	47.1852	50.6458
SCO0202	191919	192848	+	23.0035	40.555	16.2262	15.2477	1.33187	19.1498	15.9334	9.34103
SCO0203	192880	194637	-	1225.35	1835.69	2837.69	2875.59	1023.45	2229.19	2133.65	2126.65
SCO0204	194760	195461	-	2899.02	488.81	832.562	789.503	5253.73	1527.37	911.903	859.59
SCO0207	196386	196991	-	35.7939	9.9456	2.5307	2.49555	11.8026	4.14878	9.42464	7.60148
SCO0208	197221	199917	+	3007.19	467.103	92.7187	100.015	4058.35	250.507	98.0002	141.802
SCO0209	200024	200428	+	3204.85	232.106	46.3653	68.654	2203.84	233.809	67.2965	121.91
SCO0210	200728	201369	+	450.988	34.67	9.20673	9.92253	420.045	12.6918	21.5117	25.4526
SCO0211	201374	202090	+	243.018	28.8502	4.13747	7.27016	107.838	4.94581	6.13337	7.79002
SCO0212	202370	202843	-	2323.41	283.243	36.6095	68.9872	3167.91	136.421	45.5799	55.7408
SCO0213	202863	204101	-	7056.16	501.007	49.3141	79.7561	7970.6	329.478	85.8163	90.8484
SCO0214	204387	204800	+	402.711	188.145	247.365	232.725	559.437	353.345	340.439	261.184
SCO0215	204881	205888	-	721.777	155.312	154.247	146.426	1528.6	202.107	186.375	175.234
SCO0216	206480	210181	+	12657.4	389.548	63.8587	119.133	19616	531.343	155.868	126.823
SCO0217	210183	211751	+	5266.72	289.87	23.8419	39.3773	10227.4	118.11	32.2261	55.5232
SCO0218	211748	212551	+	954.277	21.9501	4.11386	6.50394	673.705	5.10942	10.6246	8.6005
SCO0219	212551	213321	+	1809.44	130.163	6.04435	21.2803	2116.59	28.9807	12.9416	23.9016
SCO0220	213427	213870	+	604.147	86.6995	19.3807	19.3541	691.559	28.9807	17.5226	10.6549
SCO0222	214913	215446	+	427.917	324.611	224.186	199.851	601.162	536.997	191.474	245.925
SCO0223	215443	215559	+	54.5333	65.9092	60.6767	59.2028	140.128	83.8754	62.1604	59.7156
SCO0224	215807	216844	-	69.2046	97.7621	74.9724	56.7072	54.5922	110.771	100.437	109.734
SCO0225	216834	217268	-	23.2139	7.08566	1.91868	3.26177	15.9113	4.864	6.30609	7.79002
SCO0226	217315	218019	-	57.8404	79.8869	40.7076	49.5939	49.6187	35.9085	53.155	42.9266
SCO0227	218418	218780	-	3.85823	5.16951	1.58316	0	0	0.797032	5.28582	0
SCO0228	218973	219059	+	0	0.958073	0.319781	0.373309	0	0.797032	0	2.06801
SCO0229	219302	220150	+	121.063	209.689	95.5889	96.4971	236.561	208.135	104.007	160.715
SCO0230	220150	220764	+	79.1089	67.6603	24.1656	32.2239	106.619	75.2506	32.0395	31.8034
SCO0231	221092	221247	-	26.3425	56.6058	8.89876	10.0998	12.5251	44.0846	8.59313	21.8686
SCO0232	221414	221599	-	1.10235	1.40857	1.59103	1.45403	0	0	4.34148	1.034
SCO0233	221699	222538	-	43.283	81.4748	100.694	76.9256	39.7007	94.3397	83.2967	72.6406
SCO0234	222827	223288	+	4.13382	11.8047	8.57111	8.40969	3.81135	10.9341	2.46671	12.3876
SCO0235	223294	224232	+	266.019	576.651	222.481	202.289	270.451	565.935	192.373	197.354
SCO0236	224404	225276	-	47.5791	63.0778	66.6935	48.2191	48.9527	47.3335	81.7374	41.0122
SCO0237	225476	226237	+	11.5747	15.1151	12.7007	10.964	7.14103	10.8523	22.4122	17.0756
SCO0238	226481	227008	+	6.74377	11.7476	4.12566	4.00839	15.4862	5.90646	3.63671	5.16321
SCO0239	227081	228154	-	36.1178	110.69	88.3677	83.7262	35.7617	135.03	75.588	107.721
SCO0240	228714	229649	-	26.3105	16.9599	5.09288	6.81844	6.90019	7.33691	9.94974	9.21563
SCO0241	229995	230669	+	35.1939	45.7245	59.1014	38.2966	29.4709	40.3845	62.8951	32.5652
SCO0242	231022	231465	+	625.06	1244.93	1185.93	1083.36	663.01	1429.82	884.482	808.426
SCO0243	231475	231654	+	160.049	237.094	287.287	230.759	150.981	467.283	146.284	180.293
SCO0244	232508	233518	+	134.761	135.371	157.686	143.301	135.353	113.408	142.171	108.846
SCO0245	233854	234873	-	192.034	186.437	229.114	208.83	285.13	239.098	211.763	195.692
SCO0246	234870	236207	-	556.082	534.981	515.84	481.03	721.725	780.484	477.338	482.056
SCO0247	236782	237807	+	14330.1	5027.58	2405.31	3193.02	19892.6	9060.98	2132.35	4245.01
SCO0248	237664	238251	-	21.0418	19.4122	4.45332	2.18105	33.3388	20.0287	8.68992	4.42269
SCO0249	238280	239794	-	42.1161	72.4302	70.1796	37.2943	23.2366	35.4995	78.6007	52.2958
SCO0250	239858	240523	+	72.1872	90.7559	135.017	83.0179	31.0436	66.8502	123.434	76.8961
SCO0251	240559	240843	-	3.85823	0.464766	0.63169	0	2.66374	0	0	0.405242
SCO0252	240876	242123	-	36.9933	40.6263	11.7729	10.3154	33.7073	16.6769	15.558	5.90373
SCO0253	242194	242766	+	27.2181	29.1294	13.6837	10.9052	29.896	29.8385	23.9715	6.12043
SCO0254	243022	243762	-	31.9519	46.6112	117.575	78.6362	18.2777	73.7991	102.989	90.9951
SCO0255	243936	245672	-	108.597	830.181	455.945	513.919	97.4238	1098	633.56	638.927
SCO0256	245986	246783	+	140.986	329.66	114.365	86.7135	106.875	455.571	239.36	89.898
SCO0257	246868	247869	+	155.122	497.115	147.082	103.533	189.208	886.31	274.055	81.9058
SCO0258	247871	248680	+	77.5368	279.031	93.1093	57.9456	53.1892	319.313	185.852	66.4434
SCO0259	248677	249702	+	86.3393	259.44	130.903	64.4692	107.71	442.778	278.35	88.7872
SCO0260	249755	250084	+	161.525	187.56	99.1104	105.437	284.904	268.609	121.202	105.192
SCO0261	250164	250691	-	29.8118	38.8814	17.8054	8.01678	30.3776	43.3483	25.2013	16.3351
SCO0262	250805	251740	+	70.2418	101.774	80.4047	63.074	132.279	94.6669	85.2912	77.0565
SCO0263	251764	252879	-	40.1707	65.8379	13.9916	17.2916	49.4344	22.1136	22.486	25.096
SCO0264	252946	253398	+	64.4545	125.169	102.336	98.344	73.2804	116.514	95.7982	77.7203
SCO0265	253499	254290	+	89.5813	192.242	111.562	137.033	135.368	163.929	119.063	131.385
SCO0266	254332	255309	-	36.5881	38.1455	50.1711	41.0862	18.7593	14.3676	34.8286	25.9764
SCO0267	255311	256087	+	18.7237	18.4398	8.24739	5.87493	7.14103	9.17639	18.2044	13.0232
SCO0268	256281	256442	+	3061.65	9357.47	4035.98	3913.23	2960.32	8169.31	3348.14	1820.33
SCO0269	256526	259687	+	404.869	353.847	488.974	554.222	318.781	453.792	665.533	595.646
SCO0270	259684	261084	+	52.4751	97.1974	113.422	101.9	26.5663	71.1626	167.259	100.7
SCO0271	261366	262319	+	12.2555	9.9456	6.02861	9.84412	3.14541	10.0552	21.901	4.57624
SCO0272	262330	263220	+	11.2991	18.2971	4.44151	2.94727	2.66374	6.70349	11.8545	3.72396
SCO0273	263285	264634	+	23.3762	31.5817	11.7414	9.90292	13.4319	22.8288	10.0027	16.1184
SCO0274	264764	266263	+	44.8883	35.3284	24.5011	44.0139	15.1888	15.1647	47.1483	55.5514
SCO0275	266356	267513	+	53.253	119.484	69.5872	74.0781	30.0802	69.7532	109.263	103.578
SCO0276	267585	268838	+	87.069	88.1956	60.7042	70.7362	65.5445	55.0373	80.0354	117.914
SCO0277	269020	269688	-	185.776	134.171	125.893	109.642	319.531	266.912	170.38	226.3
SCO0278	269783	270397	+	25.5483	25.8761	6.99582	10.5123	11.1932	25.7715	10.6176	9.22927
SCO0279	270477	271748	+	60.0451	168.912	111.59	106.322	68.378	136.461	149.407	155.621
SCO0280	271768	272469	-	22.436	19.4122	42.2317	32.4992	8.4729	12.5281	51.909	31.0765
SCO0281	272466	272834	-	11.0235	4.74755	11.4216	10.4731	2.66374	0	16.2558	10.7317
SCO0282	272892	273656	+	43.1859	48.9921	67.3448	55.8234	32.8571	46.0456	61.3059	65.801
SCO0283	274101	274595	-	6.33852	13.7494	3.17419	4.77461	8.28864	4.14878	2.8191	0.922245
SCO0284	274763	276805	+	126.089	95.5096	14.9352	26.7036	52.7075	27.1412	33.4929	24.1115
SCO0285	276938	278827	+	76.467	94.0297	55.268	58.613	74.074	76.3749	61.5224	70.0206
SCO0286	278910	279416	-	90.4243	116.51	103.915	94.807	249.794	141.019	109.284	96.067
SCO0287	279691	280695	+	88.1871	117.933	169.933	117.777	77.5734	151.319	201.028	124.664
SCO0288	280692	281132	-	10.8776	2.83141	8.2592	5.46242	3.99561	4.31239	6.77825	7.79002
SCO0289	281129	282157	-	83.859	105.985	80.4244	83.8037	88.7246	86.8392	58.8231	62.2724
SCO0290	282491	283801	+	17.3295	49.3061	12.7204	10.9052	17.4275	58.7373	27.2857	4.42269
SCO0291	283798	284700	+	10.3264	20.7637	10.7781	6.54314	3.57051	12.3645	6.8082	3.76576
SCO0292	284702	285598	+	9.36999	8.52277	4.76523	3.57627	0.665935	3.51536	14.3511	0.775504
SCO0293	285714	288104	+	44.7749	75.5042	6.02861	3.61548	9.37967	10.7705	16.6152	3.02524
SCO0294	288187	288840	-	39.2789	58.1509	57.2496	97.3025	23.6617	58.4919	60.3893	71.0129
SCO0295	288987	290456	-	48.1791	35.9073	9.19886	6.64115	17.8526	31.4325	23.6859	17.1874
SCO0296	290584	291165	+	40.0411	42.9216	45.4138	52.7977	44.6597	45.5547	37.505	37.0852
SCO0297	291315	292592	+	3502.98	3342.73	2079.26	1905.96	4017.19	4937.45	1859.59	1237.52
SCO0298	292656	293519	-	327.996	669.639	1110.98	835.363	446.924	745.27	892.86	818.18
SCO0299	293613	294497	+	49.8	31.7672	31.4772	24.895	39.5165	25.1381	36.6574	58.4726
SCO0300	294494	296305	-	510.497	687.834	531.261	335.548	673.962	783.366	470.532	217.489
SCO0301	296471	297499	+	47.0116	68.9547	54.3047	26.349	58.9983	109.483	46.4804	21.7704
SCO0302	297515	298108	-	56.9491	68.9689	61.699	82.9778	45.8784	62.4771	72.7641	111.508
SCO0303	298105	298311	-	3.03147	4.25425	3.19387	1.43443	0.665935	0.797032	4.58104	2.32651
SCO0304	298468	298836	-	17.5888	22.6227	20.3361	21.4764	10.0456	26.2413	19.1049	16.2651
SCO0305	299213	302092	+	1383.39	2066.64	1387.98	1445.17	1761.18	2281.01	1336.65	1405.68
SCO0307	303084	303971	+	60.2398	73.0662	129.577	107.402	57.369	53.0553	145.832	145.205
SCO0308	304026	305429	+	106.911	152.146	231.25	290.788	82.9154	221.582	256.981	224.044
SCO0309	305537	306625	-	32.4868	17.3533	21.3112	14.4031	26.8637	14.8374	25.1554	11.3254
SCO0310	306816	307466	-	39.733	105.549	71.4941	55.7049	94.2784	98.9583	57.713	47.5029
SCO0311	307575	309131	+	26.3105	35.8217	3.81375	2.90806	4.90238	6.70349	13.0383	3.02524
SCO0312	309147	310316	+	18.7237	19.3408	3.48217	4.3817	7.38186	6.53987	9.71018	5.86875
SCO0313	310378	311727	+	26.278	24.9037	11.0979	9.0975	4.47729	6.45807	14.9361	12.4362
SCO0314	311724	313670	+	31.9519	43.472	12.7086	23.6182	12.5251	14.3676	35.135	13.7637
SCO0315	313697	315055	-	563.784	127.556	109	81.2485	604.309	217.924	234.491	195.279
SCO0316	315254	316921	-	44.4179	62.4703	38.4298	33.3839	30.1368	45.3911	71.4032	58.9119
SCO0317	316975	318237	-	63.8225	60.7825	72.0943	86.0828	29.0458	42.9182	104.493	98.5684
SCO0318	318329	319345	-	22.3064	22.5799	5.41266	6.95566	7.14103	4.78219	16.4355	6.82598
SCO0319	319499	320008	-	7.71646	17.9751	0.319781	2.12224	1.33187	2.4729	5.6382	0.517002
SCO0320	320110	320583	+	16.8109	7.57896	5.71276	6.83804	4.23645	4.94581	29.6396	69.2315
SCO0321	320699	322255	+	72.0739	127.778	117.954	156.388	48.5987	112.426	153.882	174.836
SCO0322	322244	323938	-	59.9968	136.044	210.163	143.066	28.2667	75.5779	120.327	70.8729
SCO0323	324467	325069	-	10.4723	14.579	8.28281	9.03869	2.23864	5.90646	11.1866	4.688
SCO0324	325238	327616	-	44.2237	46.3034	10.1661	10.2174	1.33187	9.728	36.8211	21.2398
SCO0325	327899	328264	+	4.40941	9.9456	0.63169	0	0	0	8.10492	1.06899
SCO0326	328333	329301	+	55.0362	111.34	100.39	117.148	35.6486	75.3932	150.975	117.195
SCO0329	330235	331365	+	177.088	508.695	320.581	382.881	133.384	401.761	258.734	343.474
SCO0330	331504	332253	+	15.4167	15.1008	4.13354	4.30329	9.56393	8.93097	16.705	1.69775
SCO0331	332311	333210	+	33.5729	28.3426	4.44938	6.15023	15.8548	12.4463	12.117	8.5587
SCO0332	333529	334149	+	43.0075	26.8056	40.9841	46.5094	47.1958	35.3569	59.3921	45.0364
SCO0333	334223	335734	-	42.0999	54.6977	31.7341	35.9187	26.6229	17.3921	44.6426	18.2913
SCO0334	335948	336292	+	8.54323	4.74755	0	0	0	0	4.58104	1.21573
SCO0335	336333	339467	+	87.7341	73.5881	15.8867	26.8996	22.9958	23.6258	62.6143	31.3845
SCO0336	339521	340630	-	25.3541	14.1856	6.04041	10.237	3.57051	3.35174	20.5513	16.6072
SCO0337	340752	341318	+	143.336	373.204	157.386	142.378	117.331	196.935	141.309	148.684
SCO0338	341370	341909	-	6.8897	10.7895	1.91475	2.55436	0	0	6.34298	0.258501
SCO0339	341992	342561	+	7.29494	6.62089	1.26338	0.727016	3.99561	6.62168	0.704776	1.034
SCO0340	342578	343165	-	49.8489	46.1607	77.5818	71.7001	30.5053	35.9903	83.9325	80.4938
SCO0341	343234	345663	-	50.5297	64.1929	14.3075	20.6709	9.62051	16.8405	28.0274	26.5634
SCO0342	345817	347706	-	14.7358	96.7469	109.936	64.43	22.3864	64.3984	52.6069	40.5506
SCO0343	347814	348083	+	6.46818	18.3257	1.27519	2.18105	0.665935	3.35174	5.01631	6.82598
SCO0344	348137	349381	+	29.6013	55.4988	38.1336	36.0951	25.6595	24.341	46.9986	41.9558
SCO0345	349419	350201	-	47.8384	66.4739	35.6068	39.102	37.5187	49.0701	31.155	51.5621
SCO0346	350474	351352	+	20.6528	40.5692	26.0607	55.4296	37.5187	23.7076	49.1359	91.9446
SCO0347	351529	352779	+	42.5377	69.5907	50.5618	59.9681	33.835	56.019	66.8152	72.4939
SCO0348	352776	353795	+	41.5975	31.596	22.5824	31.4773	25.7161	35.3359	43.3319	66.0177
SCO0349	353801	354805	+	36.7666	41.1196	20.9796	40.4572	29.8394	30.9627	37.6408	44.2891
SCO0350	354802	355686	+	42.5539	10.3818	15.259	22.7736	9.13883	10.8523	32.1063	36.6313
SCO0351	355683	357158	+	84.8643	69.0118	35.9266	51.3624	86.2871	50.0307	44.6816	50.4863
SCO0352	357209	358477	+	197.367	204.754	57.534	163.893	393.747	288.332	89.2135	142.278
SCO0353	358481	359392	+	50.7239	86.1857	37.5373	50.2826	77.9419	73.3504	46.5264	52.0373
SCO0354	359389	360231	+	31.3357	28.8502	15.8985	31.0853	52.5232	36.3783	15.7468	32.4885
SCO0355	360305	360646	+	7.57053	11.8618	3.81375	6.13063	10.0456	3.35174	8.4803	9.73263
SCO0356	360674	361465	+	20.2476	10.3676	3.49791	6.83804	6.65935	12.4463	12.1838	8.88717
SCO0357	361759	362478	-	200.302	273.554	427.255	325.332	288.389	353.934	334.299	249.559
SCO0358	362635	363777	+	108.321	143.501	91.4238	87.6152	100.286	151.135	106.444	91.8056
SCO0359	363774	364496	+	43.0563	111.047	55.9311	66.3153	132.038	140.528	82.6149	55.1112
SCO0360	364559	365551	-	125.813	125.24	154.378	137.366	120.916	135.725	154.52	158.417
SCO0361	365623	366795	-	71.993	43.9368	67.3881	62.445	35.0392	43.2244	94.9094	89.4723
SCO0362	366935	368146	+	42.0999	66.4168	92.7777	43.857	35.28	88.2696	76.242	23.7898
SCO0363	368143	369252	+	45.1476	44.7664	53.9888	26.6644	9.80477	33.1084	72.8127	19.2622
SCO0364	369249	370055	+	21.7552	40.9769	33.0565	22.1838	9.32309	39.3421	23.649	11.1369
SCO0365	370066	370812	+	25.4349	35.7361	41.3354	21.5744	24.9936	59.5133	49.3755	27.9608
SCO0366	370809	371876	+	47.5791	87.0948	61.6793	34.2482	41.996	62.1709	55.935	43.3105
SCO0367	371921	372478	-	16.5353	9.46657	1.27519	0.373309	0	0.797032	16.9146	5.12823
SCO0368	373045	374001	+	0	0	0	0	0	0	0	0
SCO0369	373998	377255	-	54.9554	73.3312	16.542	11.6911	4.66155	18.271	32.7282	6.37894
SCO0370	377286	380690	-	72.593	38.6246	4.13354	6.66076	1.33187	9.80981	29.1883	11.6607
SCO0371	380751	383360	-	41.0626	43.8654	5.40085	6.44513	0.665935	9.09458	22.8614	5.49167
SCO0372	383578	386592	-	50.7082	64.5292	4.42577	3.65468	4.23645	6.70349	21.6684	10.3614
SCO0373	386761	387360	-	40.1382	113.672	179.862	106.734	58.5732	119.948	188.618	107.512
SCO0374	387750	389519	+	1126.25	176.169	108.384	127.129	675.847	273.452	178.443	189.341
SCO0375	389531	391123	-	83.5509	116.781	52.7884	100.093	15.3731	56.1826	64.8944	93.6569
SCO0376	391232	391834	+	48.5355	45.2026	34.3553	31.733	62.0872	43.3273	38.0531	25.4458
SCO0377	391950	392483	-	14.8818	5.67709	7.60389	3.63508	1.57271	0	11.8545	8.92215
SCO0378	392484	393218	-	34.2375	35.9644	38.1179	35.1124	20.0912	33.5385	42.9865	52.7565
SCO0379	393498	394961	+	10845.7	23066.2	29932.4	17082	14467.4	30436.7	19973.9	16761.2
SCO0380	395065	395460	+	152.868	508.879	583.639	341.051	162.302	545.437	489.103	353.059
SCO0381	395939	397414	+	4593.04	3257.2	1093.72	985.13	4270.39	3847.18	1831.32	1881.67
SCO0382	397485	398810	+	6003.27	3553.43	1230.51	1034.99	7959.12	5694.1	1743.75	2298.75
SCO0383	398881	400104	+	3666.48	1865.82	814.155	699.998	4000.69	2629.19	1187.75	1515.26
SCO0384	400179	401468	+	1615.49	530.919	458.476	532.432	1272.35	711.201	892.059	1144.67
SCO0385	401465	403030	+	1865.08	762.992	475.591	466.214	1625.98	921.342	785.675	868.662
SCO0386	403034	404968	+	2533.37	1150.87	573.75	606.352	2363.42	1480.1	856.567	971.18
SCO0387	405070	407250	+	4399.62	1344.5	555.095	588.256	4039.1	1785.52	948.762	1159.79
SCO0388	407253	409214	+	1662.27	571.227	241.657	269.724	1510.89	644.575	557.064	598.513
SCO0389	409237	410772	+	1154.59	630.46	271.886	257.111	1269.56	960.254	343.087	344.035
SCO0390	410774	412006	+	465.804	226.356	128.385	148.45	320.963	275.864	153.559	200.198
SCO0391	412009	413250	+	457.977	180.195	114.685	132.083	437.33	216.779	265.752	254.444
SCO0392	413247	414497	+	5383.66	1641.72	437.355	435.721	8013.57	2933.62	844.845	1018.89
SCO0393	414494	415303	+	4378.7	1347.25	354.965	305.624	4799.86	2053.95	586.393	633.484
SCO0394	415300	415947	+	2421.4	486.843	133.13	134.893	1403.82	412.183	226.372	250.719
SCO0395	415951	416976	+	3974.42	809.377	343.487	374.317	4132.12	1214.33	663.074	822.873
SCO0396	416973	418247	+	6806.82	1303.06	329.27	339.342	6829.05	2102.98	580.171	829.974
SCO0397	418253	419542	+	1318.55	327.628	94.9532	101.292	1446.65	373.453	225.253	280.217
SCO0398	419539	420486	+	1926.23	336.801	177.975	162.165	1700.72	532.764	292.466	295.785
SCO0399	420492	421715	+	2108.93	559.946	210.376	230.721	2200.5	697.467	378.944	424.272
SCO0400	421712	422263	+	1107.79	295.06	122.711	132.809	1265.7	382.978	205.098	207.262
SCO0401	422271	423596	+	1917.72	487.71	243.733	266.894	1782.74	495.034	392.186	414.818
SCO0402	423654	424406	-	302.221	320.236	1271.09	1061.54	195.585	408.132	962.999	815.882
SCO0403	424609	425226	-	58.3107	95.2384	202.658	146.778	44.3623	80.0539	179.8	140.342
SCO0404	425243	425983	+	32.4868	44.5442	19.7319	34.7203	9.62051	40.3635	42.2058	29.7635
SCO0405	426015	426833	-	689.139	945.04	647.549	554.752	916.374	985.985	602.852	664.731
SCO0406	426893	427606	+	16.2597	18.3827	19.0845	17.7825	10.8958	14.0404	20.777	38.9723
SCO0407	427610	428614	+	44.1586	54.6121	42.5948	54.1137	25.2344	35.1933	58.1483	73.626
SCO0408	428615	429403	+	51.421	59.109	33.6882	55.843	63.1782	65.5437	62.347	78.0632
SCO0409	429492	429956	-	252.663	299.604	208.154	371.84	730.182	1047.17	666.779	1260.92
SCO0410	430071	431321	-	40.7382	45.274	14.9352	26.8016	23.0524	18.4346	19.5172	21.3166
SCO0411	431327	431551	+	124.483	507.517	613.246	469.083	142.467	476.761	560.293	591.948
SCO0412	431551	431934	+	148.768	327.336	636.748	402.137	182.676	335.051	430.977	319.907
SCO0413	431962	432564	-	148.54	177.763	236.319	225.532	186.927	170.511	335.419	318.225
SCO0414	432617	433513	-	98.06	123.324	184.071	197.317	92.2806	168.669	155.909	191.513
SCO0415	433615	433977	+	4.96058	4.73328	7.95516	8.33128	5.14322	0.87884	5.33876	6.52568
SCO0416	433984	434589	-	30.2333	14.6361	4.11779	4.4013	8.4729	10.0552	20.6043	8.0417
SCO0417	434651	435397	-	89.2569	84.4347	55.3073	76.9069	93.7967	93.6034	71.2027	66.7233
SCO0418	435456	436103	+	15.9841	11.7619	2.22272	2.51515	3.14541	1.59406	12.686	1.99123
SCO0419	436235	437224	+	38.112	140.313	196.298	272.24	28.5075	142.019	216.961	156.88
SCO0420	437253	438287	-	77.667	91.4918	121.642	122.768	29.8394	62.3742	154.753	165.991
SCO0421	438329	438988	-	61.8934	233.121	272.387	224.962	80.478	152.238	213.564	228.913
SCO0422	438997	440190	-	74.1814	130.245	281.425	215.04	63.9573	113.447	246.239	252.633
SCO0423	440282	442579	-	56.8845	49.9359	10.7978	25.8777	2.66374	9.89162	29.1813	18.1446
SCO0424	442700	443191	+	7.71646	0.479037	0.319781	4.06719	0	0.87884	6.19326	5.78515
SCO0425	443293	444243	-	58.2945	113.464	86.0584	66.2565	53.9828	87.4726	125.256	69.7349
SCO0426	444441	444671	+	3.30706	3.29617	4.45332	3.65468	0	3.51536	6.57559	1.69775
SCO0427	444752	445588	+	57.7758	120.792	134.062	100.426	44.5466	77.5599	167.266	125.768
SCO0428	445611	446144	+	27.4129	15.5228	67.0802	36.8809	9.62051	13.5706	76.2997	29.3233
SCO0429	446214	447161	-	35.6317	23.0589	13.9798	11.6127	3.99561	9.17639	38.3525	14.0854
SCO0430	447185	447868	+	58.3758	29.7369	56.2627	37.7656	25.4753	10.9341	62.3839	47.8313
SCO0431	447890	449218	-	56.852	36.7369	12.7165	22.1446	60.2736	26.7321	49.7717	30.9861
SCO0432	449515	453252	+	106.555	89.7611	47.0481	105.318	78.2959	72.3079	75.3324	101.95
SCO0433	453370	454374	+	48.9733	119.606	148.239	206.865	89.8577	171.06	137.35	134.655
SCO0434	454546	456195	+	27.5262	34.4845	16.5538	26.0942	25.1779	17.086	21.8111	22.1475
SCO0435	456192	457397	+	24.657	38.6674	9.18706	9.49041	3.32968	13.3252	14.973	6.7492
SCO0436	457484	457654	+	8.10543	7.53615	1.26732	0.727016	5.14322	2.3911	5.10615	2.50823
SCO0437	457670	458695	-	26.1646	16.5094	5.72457	8.25287	8.23206	1.59406	12.0341	7.70642
SCO0438	458695	459345	-	15.1573	19.4122	2.53463	4.85302	3.32968	0.797032	11.4791	4.31774
SCO0439	459393	460367	-	27.8018	22.7226	9.24609	9.82452	9.62051	5.10942	7.86536	12.9814
SCO0440	460364	461083	-	16.519	15.6227	7.30379	7.85996	8.0478	8.37936	6.95097	10.1379
SCO0441	461350	462102	+	34.7241	17.9608	5.7285	11.6323	23.9026	11.5675	15.4313	11.6121
SCO0442	462099	462857	+	49.2489	19.8769	3.82163	4.7354	23.6617	9.2582	8.85568	5.61025
SCO0443	462854	463711	+	29.3257	9.49511	2.22272	2.98647	10.0456	4.14878	6.69537	7.67144
SCO0444	463698	464099	-	48.8111	32.5683	61.0398	85.3745	17.8526	26.0777	57.2708	80.7873
SCO0445	464207	465502	-	28.2396	78.7148	89.9312	134.341	7.56612	91.8247	155.414	179.648
SCO0446	465496	465861	-	13.4875	138.753	72.4574	91.8009	4.23645	71.3262	76.166	79.3344
SCO0447	465990	466436	+	23.2465	57.0644	29.839	24.0895	30.8027	44.4515	24.1511	18.3263
SCO0449	468153	469232	+	23.5058	38.7387	36.2267	38.3358	8.0478	45.9638	49.6979	21.2048
SCO0450	469315	470304	-	34.6915	40.1473	31.4812	39.8086	14.2821	16.6769	38.9306	35.9258
SCO0451	470355	471209	-	74.2623	180.303	286.861	204.724	30.3776	132.251	238.112	211.691
SCO0452	471415	472314	+	127.515	164.05	370.175	297.173	131.981	119.641	336.918	278.463
SCO0453	472458	473747	+	28.4989	66.6023	112.214	130.685	10.4707	35.0297	92.6935	106.813
SCO0454	473848	474789	+	27.8018	27.0054	31.7616	31.8907	7.56612	17.4739	38.675	39.7615
SCO0455	474804	475631	+	11.8503	24.0884	53.6966	45.0358	8.4729	19.068	57.0612	30.127
SCO0456	475628	476671	+	25.6134	18.9331	43.8346	53.1506	0.665935	6.70349	70.5717	51.3872
SCO0457	476738	478672	+	54.485	61.3472	61.332	53.76	23.2366	20.1105	97.482	97.5908
SCO0458	478669	480957	+	67.2272	62.7986	38.8204	50.2033	9.37967	14.6738	78.2643	91.3867
SCO0459	481012	481791	+	2451.17	83.8762	22.243	15.8767	2375.32	45.4122	41.8764	32.3903
SCO0460	481810	482319	-	45.3906	98.9566	95.5889	76.0418	43.824	93.8488	111.121	92.9028
SCO0461	482456	483325	+	25.046	15.0438	2.87016	5.06951	24.0868	4.94581	7.68569	13.0514
SCO0462	483338	484267	-	259.52	220.485	102.971	196.155	270.877	262.948	119.721	159.325
SCO0463	484318	484932	+	123.138	255.12	200.108	263.631	117.062	237.055	164.951	203.32
SCO0464	484973	486670	-	37.8852	60.8824	17.4856	21.6136	12.6528	20.3348	29.7824	91.7152
SCO0465	486684	487514	-	20.361	29.8511	45.4335	29.7292	48.3434	21.0711	61.223	130.646
SCO0466	487618	488601	+	22.8413	49.5425	56.918	55.2728	16.0956	28.1836	88.5066	97.6539
SCO0467	488614	489357	+	63.3684	261.142	689.425	344.467	175.012	252.566	305.765	218.14
SCO0468	489373	490350	-	63.7091	104.913	150.569	169.258	74.7965	114.265	147.106	186.812
SCO0469	490451	490972	+	59.0241	27.8636	92.3832	70.9927	30.6185	30.6565	74.5768	70.4472
SCO0470	490983	491891	+	45.1476	14.6075	22.8865	26.4283	8.95457	5.66103	33.7255	23.2378
SCO0471	491901	492881	+	45.4395	44.4586	70.2465	88.4215	17.1866	32.6386	102.137	62.3356
SCO0472	493055	494263	-	19.972	29.7655	4.76129	20.4741	10.2299	6.70349	12.2068	15.0144
SCO0473	494260	495249	-	17.0865	32.9475	2.53857	4.4013	2.66374	7.41871	8.39742	5.93871
SCO0474	495246	496493	-	24.2355	23.5523	3.16632	3.63508	3.14541	3.26994	11.0069	7.93676
SCO0475	496508	497359	-	20.2313	26.0473	9.21854	12.3397	6.71593	9.17639	13.6763	20.5829
SCO0476	497375	498133	+	19.8423	10.8466	6.01286	10.2566	14.1544	5.02762	18.9022	8.5587
SCO0477	498238	498630	+	32.8433	85.0136	80.3575	94.5317	26.0846	112.202	75.7629	107.903
SCO0478	498683	499807	-	43.883	31.0456	6.68785	12.3397	17.8526	5.90646	21.6315	18.9969
SCO0479	499952	500776	-	32.5194	9.88852	11.4216	16.4069	5.80916	1.59406	23.3704	16.6704
SCO0480	500780	501412	+	10.7479	23.116	1.59497	1.47363	0	0.87884	2.72927	2.21475
SCO0481	501699	502217	+	4.685	17.0598	2.85441	4.7354	1.99781	4.864	8.09797	4.79295
SCO0482	502342	503076	+	12.3852	36.8083	22.8668	22.1054	11.1932	19.3134	37.9702	10.2496
SCO0483	503073	503474	-	32.2275	11.3827	78.8255	66.2181	13.8004	13.407	107.529	76.1274
SCO0484	503539	504705	-	34.8049	42.8931	24.4775	16.2892	41.5709	40.8543	43.4886	17.4459
SCO0485	504854	505465	+	55.9275	130.846	130.647	79.7953	45.5665	120.438	138.4	79.935
SCO0486	505447	506670	-	21.9011	26.4693	3.49397	1.78814	7.6227	2.3911	8.80274	1.47423
SCO0487	506842	507348	+	27.2181	18.4398	39.1008	37.2934	36.7962	22.4198	28.9578	33.3689
SCO0488	507394	510810	+	94.8505	92.4641	59.7016	63.3092	35.3366	54.0977	128.365	60.7428
SCO0489	510823	511035	-	1268.63	23.3016	4.44544	6.46473	1621.94	22.1136	7.1007	10.7735
SCO0490	511124	512215	+	748.963	34.034	5.39692	7.62387	842.513	19.865	38.044	11.6539
SCO0491	512302	513924	-	2196.01	117.081	54.9639	60.3236	2916.31	95.1367	68.5172	55.8876
SCO0492	513989	524920	-	16974.8	463.289	130.868	93.9427	16847.7	203.823	217.867	146.966
SCO0493	524978	526783	-	4255.08	106.97	41.3039	56.57	3774.08	59.4526	69.0953	70.9361
SCO0494	526786	527838	-	14355.4	379.603	132.475	117.247	20449.9	390.747	90.3466	103.998
SCO0495	527889	528752	-	1210.21	249.5	221.162	225.277	1531.78	244.759	171.775	181.878
SCO0496	528791	529897	-	656.736	47.7263	44.1898	80.1286	555.626	52.2793	63.5747	69.595
SCO0497	529894	530970	-	2639.48	122.301	98.5968	168.117	2783.3	169.691	92.0695	151.193
SCO0498	530970	532325	-	13787.4	85.6843	20.0163	28.334	15202.6	43.8181	18.5429	18.3331
SCO0499	532501	533448	+	6960.98	61.3676	13.9877	11.9664	6317.03	41.815	7.80547	12.5761
SCO0500	533534	533773	-	654.324	1724.93	1974	1695.46	1185.36	2167.51	1756.43	1405.09
SCO0501	533812	535764	-	150.956	242.692	173.416	198.946	201.195	465.544	296.741	243.747
SCO0502	535974	536408	+	16.7946	16.0589	15.8788	18.8828	8.71373	11.1795	26.8505	22.8394
SCO0503	536532	537512	+	22.5819	47.2044	17.1698	12.7914	7.38186	15.7163	45.2944	14.5674
SCO0504	537623	538942	+	254.138	111.226	214.526	172.067	168.721	93.9306	214.011	182.634
SCO0505	539123	542131	+	184.902	96.9182	74.0169	74.6073	121.766	96.1581	62.8122	48.8372
SCO0506	542269	543099	+	442.395	445.691	625.677	513.666	646.758	447.252	580.228	579.317
SCO0507	543119	543535	-	7.71646	5.64855	0.63169	0.746618	0	0.797032	3.43404	1.55101
SCO0508	543545	544087	+	33.7997	21.257	6.65242	2.18105	23.9591	5.19123	4.90348	5.68703
SCO0509	544194	545717	+	273.704	519.507	583.264	625.705	375.47	630.231	575.937	612.626
SCO0511	546358	547116	+	36.7015	39.1321	13.6837	20.8866	8.4729	17.3921	20.4845	40.0831
SCO0512	547135	547743	-	65.4109	122.888	95.9126	91.3892	56.5188	116.105	87.5713	81.6328
SCO0513	547809	548900	+	550.391	255.514	222.579	234.588	718.523	258.206	218.758	275.033
SCO0514	548968	549621	+	128.472	100.622	114.491	120.96	120.009	104.783	117.519	192.114
SCO0516	550455	551633	+	44.9046	28.8217	29.535	17.9001	7.99122	11.0159	37.5948	27.9608
SCO0517	551918	552115	+	5.36583	3.31044	0.63169	0.373309	0	0	0	0.517002
SCO0518	552094	552351	+	5.09024	4.26852	1.27519	2.49555	2.23864	0	2.02449	1.80951
SCO0519	552403	553140	-	21.3174	13.256	3.82163	7.28976	3.57051	7.58233	8.45036	6.78418
SCO0520	553277	553861	+	36.1991	54.0332	44.174	35.2309	28.5075	56.6524	39.5455	30.8257
SCO0521	553892	554473	+	90.1162	228.802	206.215	206.218	76.4258	221.989	152.378	178.273
SCO0522	554649	555440	+	24.2192	22.1865	14.3154	12.8698	19.9069	5.19123	15.7238	23.0143
SCO0523	555468	555905	-	19.972	24.9323	28.6071	33.5799	19.1844	18.3528	48.7445	40.3553
SCO0524	555990	556898	+	69.8366	101.209	69.8559	64.095	140.086	111.874	82.7277	63.9565
SCO0525	557029	557844	+	1261.21	932.336	1201.9	803.18	1360.65	934.129	940.478	824.436
SCO0526	557882	558715	+	500.787	394.353	328.938	306.23	756.226	394.73	415	395.365
SCO0527	558812	559015	-	7675.54	3114.28	2731.19	3492.04	17596.6	5483.67	1651.73	2181.89
SCO0528	559346	560098	+	14.4602	31.1883	18.7018	18.3322	12.0434	30.1049	15.4981	18.2214
SCO0529	560127	561545	-	38.6794	52.8244	58.1775	40.2612	4.47729	65.9924	53.4245	15.7549
SCO0530	561731	562576	-	77.942	153.976	155.349	104.297	68.024	150.686	178.105	108.944
SCO0531	562803	564071	+	23.7006	36.3293	8.57111	17.6845	5.80916	16.5133	18.6627	9.03391
SCO0532	564141	565049	+	16.7783	47.2758	13.048	26.684	13.4319	26.4867	22.2994	16.9639
SCO0533	565046	565903	+	13.2282	19.8199	5.08501	3.26177	0.665935	1.67587	5.19598	10.8784
SCO0534	566007	567626	+	48.2279	31.1455	6.66817	8.01678	3.57051	9.01278	33.8453	7.7414
SCO0535	567623	569044	+	25.3215	49.1491	34.62	52.7577	13.3753	40.3027	50.1401	23.5032
SCO0536	569061	569282	-	52.3937	72.9378	61.6439	67.5341	72.2605	66.9531	57.8558	67.3589
SCO0537	569655	570482	+	22.1767	59.0091	80.0416	139.352	11.3775	52.0946	86.065	90.4781
SCO0538	570520	571848	+	21.7715	50.8654	42.9185	59.8906	6.90019	46.4336	42.74	63.0129
SCO0539	571863	572813	+	48.6651	49.5282	61.9873	79.8737	20.8137	31.7598	57.736	61.1966
SCO0540	572810	573709	+	17.7673	35.3427	39.4088	67.7301	17.3709	52.5036	59.8273	56.7817
SCO0541	573756	575081	+	37.0259	60.3891	62.3267	90.6017	49.6187	43.5727	64.664	103.453
SCO0542	575351	577984	+	81.5089	60.1099	52.7884	63.466	10.9524	29.0414	87.9515	71.2296
SCO0543	578092	579228	+	76.3699	38.2311	45.7651	48.1399	30.0802	31.9234	50.7182	60.2889
SCO0544	579257	580789	+	134.357	80.3089	147.355	196.945	31.4687	64.0711	198.934	222.52
SCO0545	580913	583459	+	57.7758	68.5898	20.6323	30.1222	17.1301	52.0946	34.2506	18.0328
SCO0546	583523	586897	-	1450.41	1250.37	1551.48	1846.21	1799.82	1575.67	1709.96	2447.06
SCO0547	586987	587988	-	29.4879	11.3684	0	0.353707	4.71812	2.4729	5.6382	0.775504
SCO0548	587985	589271	-	39.6684	11.3542	2.53463	2.57396	4.90238	1.67587	13.3608	4.75797
SCO0549	589268	589546	-	6.06294	3.31044	1.27912	1.41483	6.47509	0.87884	0	2.06801
SCO0550	590017	590895	+	43.64	27.9778	30.8062	35.2113	12.2842	18.1074	57.5173	43.7789
SCO0551	590981	592309	-	75.4297	75.9262	140.923	194.585	43.7529	67.5047	195.966	278.079
SCO0552	592306	593022	-	118.517	140.262	92.15	89.0692	109.524	145.331	78.3103	91.379
SCO0553	593049	593486	-	10.4723	3.77521	0.315845	0	1.57271	3.26994	4.16876	2.02621
SCO0554	593641	595338	-	27.964	42.5425	6.03648	5.40361	1.33187	7.33691	10.5347	4.20598
SCO0555	595484	597079	-	46.1203	34.9492	21.9114	33.1086	33.8205	20.2741	38.067	44.9315
SCO0556	597132	598655	-	49.5733	21.2284	21.9114	33.0293	14.948	15.1647	32.3619	64.285
SCO0557	598747	599769	+	147.601	157.572	418.282	383.097	129.062	148.335	500.686	502.017
SCO0558	599712	599978	-	10.0345	46.7396	32.3697	25.1115	14.7637	41.0998	26.8735	29.1484
SCO0559	600051	601052	-	105.404	56.2633	70.9333	109.524	64.085	77.2537	142.493	107.665
SCO0560	601133	603355	-	4333.57	3586.97	3398.85	4211.79	6682.5	5850.49	3711.3	4173.66
SCO0561	603385	603840	-	768.06	466.434	609.688	747.768	412.62	437.949	631.494	716.517
SCO0562	603973	605085	+	89.0138	63.192	43.5266	63.0936	108.56	74.2292	41.9892	68.5183
SCO0563	605122	606555	-	534.391	775.056	615.322	524.984	856.073	733.48	694.249	847.964
SCO0564	606677	607837	-	22.5819	24.8609	6.04041	9.412	2.66374	5.82465	13.9319	12.4712
SCO0565	607851	608909	-	23.425	23.0732	10.4898	6.20904	1.33187	4.94581	22.1036	19.1368
SCO0566	608902	609186	-	6.74377	20.678	21.9232	21.3588	4.23645	20.2741	15.7468	36.6731
SCO0567	609517	610356	+	0	0	0	0	0	0	0	0
SCO0568	610415	611488	-	69.1883	54.1616	82.6943	117.835	52.4101	61.4557	82.6288	97.8911
SCO0569	611984	612106	-	87.0207	715.039	577.745	439.373	245.345	669.563	443.089	529.705
SCO0570	612156	612320	-	84.3777	304.591	228.522	178.867	182.777	364.034	236.971	343.836
SCO0571	612426	613754	-	249.081	167.108	244.7	379.541	663.86	424.627	703.613	985.992
SCO0572	613751	615151	-	410.638	214.541	490.837	664.001	819.432	842.064	1198.8	1650.71
SCO0573	615154	616107	-	483.619	281.343	420.54	589.708	1310.69	1026.77	1336.44	1715.67
SCO0574	616253	617086	+	108.581	60.4747	87.7203	90.4645	89.8722	78.2751	194.968	312.649
SCO0575	617124	617855	+	188.354	116.023	128.191	146.051	347.586	229.982	392.026	554.684
SCO0576	617913	618788	-	26.0024	29.8225	23.2181	18.1558	46.7141	16.6769	28.4097	33.9763
SCO0577	618788	619588	-	27.2344	21.7503	12.0966	7.64347	12.0434	4.14878	15.0259	11.8424
SCO0578	619588	620367	-	19.0156	20.7351	11.1057	8.01678	14.5229	4.23058	20.8369	15.1194
SCO0579	620367	620879	-	15.4167	6.11331	7.94729	6.91645	8.71373	4.14878	16.0762	10.6199
SCO0580	620891	622672	-	50.4163	41.5987	26.0134	28.8837	31.2844	11.1795	63.2523	40.1249
SCO0581	622669	624036	-	56.7869	80.5881	66.7604	42.4422	84.2182	64.971	80.1391	57.6612
SCO0582	624273	625034	+	110.802	71.3437	146.924	106.086	126.526	77.581	135.613	98.2127
SCO0583	625127	626350	+	254.041	595.468	560.946	537.718	213.806	710.219	599.908	513.656
SCO0584	626369	627631	-	890.544	185.462	53.6769	82.3506	1057.28	246.232	101.116	132.253
SCO0585	627628	628164	-	477.117	122.464	23.834	26.4871	585.803	214.39	41.0978	53.3298
SCO0586	628247	628588	-	176.277	62.0688	14.6155	22.0466	174.955	71.8171	26.1617	40.8518
SCO0587	628600	629058	-	355.488	94.7513	27.9911	39.495	452.107	151.565	46.812	59.2267
SCO0588	629185	630912	-	1246.88	435.825	211.971	312.029	1358.93	455.531	332.617	410.793
SCO0589	631216	632103	-	40.5923	99.35	107.433	122.08	32.8006	80.748	120.871	130.478
SCO0590	632180	633049	+	76.6129	144.71	147.773	204.173	67.8543	132.761	221.006	256.301
SCO0591	633119	633958	+	60.7422	128.029	70.2229	74.6661	95.5537	125.69	58.0076	88.1021
SCO0592	633986	634708	-	163.326	33.1901	36.1401	30.7904	87.3927	22.4198	72.2737	59.6038
SCO0593	634879	635706	-	40.2196	62.1768	112.486	118.446	33.1691	73.0021	162.275	154.218
SCO0594	635776	636516	-	43.7534	80.5167	66.1366	72.249	39.7573	58.9617	88.0873	75.1693
SCO0595	636573	637166	+	10.4561	82.6041	41.6433	35.9588	8.0478	57.2858	29.7524	20.3943
SCO0596	637261	637824	+	20.9284	34.5701	32.3776	29.4147	37.5187	34.6417	29.2803	47.9849
SCO0597	637911	638306	-	98.3838	476.851	236.071	179.299	222.321	356.736	175.368	175.933
SCO0598	638511	638804	+	119.345	177.714	436.383	398.147	163.322	271.533	495.132	394.058
SCO0599	638801	639730	+	317.702	381.584	777.185	732.516	400.591	512.672	651.508	577.516
SCO0600	639859	640704	+	174.623	440.941	284.619	299.121	254.483	319.173	225.545	267.591
SCO0601	640719	641762	-	13.9091	19.7342	6.34839	9.3924	3.99561	9.97342	5.04626	5.61025
SCO0602	642012	643133	+	26.9751	29.6941	10.4859	16.643	8.23206	8.46117	15.9403	23.4196
SCO0603	643179	643880	+	79.5147	88.2812	99.7381	156.445	75.7033	75.7204	144.66	147.937
SCO0604	643926	645101	-	37.9986	150.625	21.2876	16.3285	17.796	92.6825	37.7836	41.3125
SCO0605	645297	646232	+	26.0187	35.3284	20.6716	18.7652	23.2366	18.4346	17.283	14.5392
SCO0606	646345	647319	+	26.732	19.3551	13.3639	10.5711	6.47509	9.17639	27.1569	8.66365
SCO0607	647444	647731	+	3588.6	1451.17	398.546	281.099	7779.15	1640.18	269.326	174.2
SCO0608	647887	648765	+	6080.85	2337.22	1270.72	1246.25	7775.16	1987.72	937.89	827.627
SCO0609	648876	649739	+	277.823	126.627	53.0413	79.5396	519.764	135.909	66.0436	82.6599
SCO0610	649840	650610	+	29.4716	16.5665	20.6086	25.6816	11.6183	16.7587	32.1063	25.7179
SCO0611	650624	651388	+	28.4989	28.1571	8.57898	5.79652	10.2299	7.41871	19.5241	16.237
SCO0612	651462	651605	+	5.51176	2.39518	1.27125	1.41483	0	0.797032	4.01904	2.10299
SCO0613	651602	652864	+	39.6033	34.8922	28.3031	35.2701	13.3753	48.5185	31.5973	38.7343
SCO0614	652881	653165	-	5.36583	1.42284	2.21485	0.727016	0	0.797032	4.19871	0
SCO0615	653448	653906	+	27.0885	39.0751	67.337	76.7884	23.2366	31.9234	70.461	108.7
SCO0616	653947	656322	-	459.645	100.129	68.6082	75.2355	347.743	69.7532	99.0803	73.0459
SCO0617	656319	658772	-	778.271	129.187	110.224	110.782	709.567	115.799	127.783	96.8493
SCO0618	659143	660528	+	44.9046	13.199	7.29986	8.62618	6.90019	6.62168	30.0358	3.02524
SCO0619	660525	661268	+	15.1573	2.85995	0.63169	1.10032	6.29083	0	5.28582	0
SCO0620	661329	661607	-	87.7818	103.325	43.5108	37.5883	132.76	98.9583	39.2001	40.1667
SCO0621	661707	662291	+	15.7085	11.8475	10.7781	10.866	12.1	6.70349	8.51025	7.63646
SCO0622	662373	663014	+	58.3758	40.5264	60.7436	75.8457	40.0693	28.3262	69.5076	87.0758
SCO0623	663067	664686	+	360.222	221.7	173.656	262.276	391.793	217.454	154.38	315.815
SCO0624	664769	665773	-	97.0384	55.8413	40.3603	44.3676	63.2348	43.8181	37.8205	26.0259
SCO0625	665816	667096	-	43.0726	24.9751	10.1661	17.8021	25.9004	14.2858	17.6124	10.8852
SCO0626	667100	667744	-	30.4118	10.8466	1.5871	3.67428	3.57051	4.864	19.6369	7.18942
SCO0627	667741	669870	-	66.2382	37.3302	12.6732	15.9551	25.4753	15.7163	36.897	10.1097
SCO0628	669972	671570	-	71.1988	55.7272	21.8996	22.1838	30.3211	24.2592	40.2941	16.4886
SCO0629	671618	672727	-	58.7485	24.6958	19.7044	22.5375	10.0456	14.1222	28.9878	23.9298
SCO0630	672882	673403	-	26.4239	25.8904	21.9192	25.524	9.80477	12.6918	14.9591	23.196
SCO0631	673451	673633	-	38.4196	14.6503	4.45725	6.83804	20.7571	10.3007	8.68992	6.60246
SCO0632	673733	674317	+	17.4754	26.9626	26.7002	39.4745	8.4729	20.1105	31.6572	30.9093
SCO0633	674317	675069	+	13.2282	21.1571	18.7529	30.4358	4.66155	5.10942	12.124	26.473
SCO0635	676130	677023	+	29.4716	3.76094	5.70882	14.9332	3.57051	4.31239	17.7852	21.5469
SCO0636	677227	678861	+	45.4395	50.9225	35.6187	24.2864	24.9936	21.6227	28.6653	27.2621
SCO0637	678937	679392	+	55.2955	73.5167	220.57	280.297	46.8983	87.1851	221.195	291.396
SCO0638	679529	680188	-	29.4391	70.8994	28.978	47.6685	52.3956	50.6852	23.6121	34.9122
SCO0639	680496	681428	-	158.884	152.303	181.979	169.178	150.514	150.174	248.186	266.516
SCO0640	681435	681863	-	129.753	133.963	324.461	279.449	162.43	269.425	306.781	299.939
SCO0641	681960	682535	+	14507.8	27676.1	13933.9	7021.17	28761.1	35451.1	11333.9	8199.91
SCO0642	682600	684345	-	79.2554	258.317	191.233	264.967	125.931	198.611	205.644	218.706
SCO0643	684409	685095	-	5.51176	16.5094	4.75735	9.3728	9.80477	7.66414	7.80547	1.18075
SCO0644	685288	687444	-	404.008	204.245	58.0397	142.789	563.432	277.622	72.9416	90.5413
SCO0645	687554	688567	-	90.3923	116.567	83.2985	82.7034	80.0674	95.7912	105.205	85.5666
SCO0646	688679	689263	+	34.9671	25.0179	41.3472	27.0965	6.23425	20.3559	25.5607	34.8431
SCO0647	689364	690161	+	16.5353	38.2311	9.2028	6.83804	10.5273	6.7853	7.74558	2.47325
SCO0648	690228	690923	+	240.877	405.105	302.546	409.665	219.062	406.706	355.693	427.853
SCO0649	690966	691283	+	12.5148	1.88761	10.5055	12.713	0.665935	3.43355	15.1158	6.89594
SCO0650	691320	691832	+	12.1096	12.7342	12.069	8.33128	7.56612	12.3645	7.01086	13.5052
SCO0651	691829	692614	+	20.6691	19.2837	11.4413	16.8987	6.47509	7.50052	20.2519	12.3526
SCO0652	692619	692897	+	5.23617	6.56381	3.81769	9.0975	6.95676	5.82465	9.44763	3.98246
SCO0653	692894	693445	+	21.0418	8.02946	17.1776	25.3671	11.8591	6.53987	22.0967	19.1786
SCO0654	693442	694416	+	35.3235	39.232	19.7556	38.375	28.8615	33.3538	19.6669	14.2389
SCO0655	694441	694785	+	7.44088	13.6209	11.761	19.5314	3.32968	3.98516	5.89381	11.7307
SCO0656	694782	695624	+	21.6255	4.71901	1.90294	2.94727	1.33187	0.797032	17.5595	8.0417
SCO0657	695660	695869	+	3.03147	7.98665	1.27125	2.55436	0	1.59406	2.31699	1.62097
SCO0658	695866	696168	+	6.33852	10.3818	1.57923	2.16145	0	1.67587	3.52388	2.65497
SCO0659	696248	697354	+	64.2766	78.1786	91.8341	69.0264	34.0047	47.5578	93.4699	90.9951
SCO0660	697480	698811	+	46.9145	41.1339	16.8185	22.5571	19.4253	11.8947	33.1335	20.373
SCO0661	698838	699824	+	17.6376	16.5094	10.1858	11.9664	2.66374	12.6099	15.5511	7.70642
SCO0662	699821	700684	+	23.5221	12.8198	13.3403	7.25056	28.139	10.3007	9.59735	10.5499
SCO0663	700681	701712	+	22.5982	30.3301	7.61964	6.18944	8.28864	11.5675	17.0504	3.24876
SCO0664	701709	703604	+	80.0822	56.9502	18.4213	23.7358	41.9394	28.1626	64.3094	30.504
SCO0665	703750	703977	+	9.36999	1.40857	2.53463	2.22025	0	0	7.63275	2.47325
SCO0666	704114	706393	+	71.7174	81.6175	44.8018	51.186	41.2735	42.6728	76.8617	72.3481
SCO0667	706448	707329	-	40.7382	30.5666	26.0607	31.2813	11.1366	14.5312	41.2315	28.4011
SCO0668	707401	708993	-	51.8105	25.9474	21.9035	18.7652	16.7615	14.1222	40.8262	28.6877
SCO0669	709071	709688	+	31.1089	30.1446	22.8904	9.3924	38.4254	18.9862	33.3662	28.5896
SCO0670	709685	711268	+	64.0661	28.8217	20.0006	14.5795	19.1279	12.5281	49.7118	36.2329
SCO0671	711379	711633	-	15.8219	240.786	160.127	114.713	40.8484	177.07	95.0704	92.826
SCO0672	711649	712200	+	990.205	1216.8	512.634	659.623	694.152	1117.4	578.104	639.893
SCO0673	712209	712736	-	1122.39	2013.65	1277.94	1388.78	1049.21	2598.28	870.427	901.023
SCO0674	712829	714181	-	26.5861	81.5747	59.1486	53.0534	5.80916	42.3666	32.6015	25.1873
SCO0675	714374	717028	+	65.7033	86.6871	43.2147	67.7898	21.1822	24.0956	81.7053	46.3221
SCO0676	717303	719897	+	528.719	861.139	1332.36	1126.38	896.637	1164.24	1390.51	1475.67
SCO0677	720032	720874	+	159.207	82.5042	122.139	176.075	239.436	110.117	115.868	165.292
SCO0678	720985	721158	-	9.35372	17.4532	13.6482	22.3807	17.2432	36.3783	15.1019	13.3448
SCO0679	721248	721463	+	15.2707	12.4121	7.63144	8.72419	10.2864	1.67587	9.27491	19.4789
SCO0680	721495	723039	-	102.777	42.1348	16.2065	28.3144	54.1105	22.0318	32.1133	39.363
SCO0681	723181	724545	+	8737.08	457.502	788.448	671.724	10559.6	476.357	345.043	438.228
SCO0682	724639	725013	-	8394.77	6120.52	3258.41	4735.85	12820.3	14319.3	4349.4	6258.28
SCO0683	725056	725580	-	1798.64	606.462	399.194	578.078	894.4	946.977	1155.72	1405.82
SCO0684	725619	726395	-	790.32	349.429	611.418	892.993	332.893	468.234	1058	1319.31
SCO0685	726401	726808	-	1197.21	864.138	863.199	1099.03	1020.88	1390.31	1209.26	1247.81
SCO0686	726845	728068	+	19.1452	50.5006	19.053	26.4283	9.13883	57.204	21.947	17.3341
SCO0687	728130	728924	-	58.2945	28.7931	46.0612	53.3475	28.8049	30.7991	41.2615	71.7252
SCO0688	729117	730289	+	81.7683	61.3757	69.6463	102.116	81.3282	33.1084	73.5774	78.5589
SCO0689	730352	730987	+	19.8098	18.8618	17.4935	14.4815	6.47509	18.1892	14.2313	9.36919
SCO0690	730984	731976	+	21.0743	21.1285	5.7167	7.25056	1.33187	4.31239	15.7607	5.45669
SCO0691	732005	734134	+	61.3102	51.9377	32.3854	21.3784	7.32529	18.8226	56.5869	25.5575
SCO0692	734210	735667	-	20.1179	20.7779	13.3521	13.5576	1.33187	6.62168	15.1158	11.8774
SCO0693	735845	736192	+	14.3306	12.7627	44.8254	52.5812	1.33187	17.3921	49.2327	38.3222
SCO0694	736312	736503	+	64.8109	92.8718	58.8092	75.7281	64.3824	95.4429	46.2248	87.9903
SCO0695	736520	737506	+	108.889	205.979	169.187	227.064	69.4125	121.296	151.888	250.626
SCO0696	737846	738340	-	21.4633	8.47995	6.98401	4.02799	0.665935	0.87884	17.845	7.89496
SCO0698	739510	739875	-	51.6803	214.873	115.017	162.539	33.0414	169.466	81.1294	101.985
SCO0699	739938	740231	-	8.54323	3.76094	6.34445	6.87725	0.665935	3.26994	9.48453	2.10299
SCO0700	740314	742083	-	584.45	765.395	1222.55	711.261	407.746	776.457	537.515	214.947
SCO0701	742242	742685	-	2020.94	1619.68	6765.58	6549.71	1683.82	2057.4	3589.38	2474.17
SCO0702	742816	743394	-	4723.95	3865.86	7781.96	8723.8	2774.52	4372.48	7306.18	6089.17
SCO0703	743575	743802	+	1230.33	2602.87	3385.5	3419.93	2763.2	4554.4	2645.85	2562.58
SCO0705	744945	745763	-	7192.35	6527.36	4901.38	4832.38	8462.77	7453.26	3947.21	4086.28
SCO0706	745911	747194	-	22.1767	26.9626	7.92368	16.3285	14.3386	13.407	13.2341	6.97272
SCO0707	747191	748387	-	27.8344	22.5799	3.49004	0.707414	0.665935	0.797032	24.0453	2.36149
SCO0708	748380	749279	-	17.362	8.53704	2.22272	2.12224	0	2.3911	12.8886	2.28471
SCO0709	749276	750076	-	22.5982	10.8609	0.319781	0.353707	0	1.59406	10.4519	0.810485
SCO0710	750073	750864	-	16.8109	20.356	2.22272	2.14184	0	5.66103	13.0613	0.405242
SCO0711	751917	753197	-	34.4322	57.9796	47.2852	60.8733	7.38186	52.1764	80.6941	38.0919
SCO0712	753318	756143	-	56.7711	29.315	22.8471	27.0564	2.66374	11.0159	66.6633	46.3571
SCO0713	756314	757246	-	18.7074	18.3827	2.22272	2.51515	0	4.06697	9.0423	2.28471
SCO0714	757637	758524	+	62.1044	78.7433	188.493	275.911	56.8874	112.671	240.143	309.086
SCO0715	758531	758902	-	31.4816	31.5104	46.4243	45.3699	29.7117	24.4229	43.3918	44.3795
SCO0716	759197	760399	+	14.3306	40.5978	20.3125	31.0265	3.32968	13.407	19.2407	13.6869
SCO0717	760471	761598	+	34.1566	14.6075	10.17	9.49041	1.33187	4.14878	17.1702	12.3526
SCO0718	761675	761896	+	7.4246	22.5799	14.9313	16.014	9.56393	11.4857	13.8789	21.7286
SCO0719	762009	762485	-	49.1838	30.6807	36.2661	35.9187	57.9073	49.7853	41.9983	64.2219
SCO0720	762558	764051	-	161.413	64.6433	72.7811	77.5546	67.5423	44.5941	140.356	121.926
SCO0721	764216	766594	-	123.868	184.392	156.944	158.569	95.3694	156.347	217.749	222.737
SCO0722	766591	767331	-	49.2489	100.873	72.7654	80.9945	34.6141	63.3349	89.2712	98.7502
SCO0723	767385	768074	+	68.3133	49.0492	168.535	182.462	52.0416	60.1678	206.611	259.284
SCO0724	768426	769367	+	238.251	512.642	366.132	358.715	548.838	580.586	368.729	401.994
SCO0725	769688	770065	+	78.7851	150.564	144.729	272.434	77.7577	101.41	117.586	170.406
SCO0726	770144	770632	-	45.3906	123.153	85.0597	75.3932	72.983	91.2941	92.917	76.6931
SCO0727	770665	771588	-	38.3876	38.2026	34.9437	40.8902	3.99561	18.1892	36.5767	30.4341
SCO0728	771628	772362	+	46.7523	20.2989	46.3849	41.676	75.7599	32.3932	47.5376	66.6738
SCO0729	772544	772966	+	21.8848	4.69047	23.589	114.731	104.041	12.0583	17.5087	61.1762
SCO0730	772974	773435	-	304.554	312.492	323.703	360.265	370.441	227.57	232.538	252.031
SCO0731	773432	774613	-	227.537	284.586	406.912	446.978	256.637	271.225	397.954	434.644
SCO0732	774765	776129	+	70.1285	50.786	42.6145	58.8099	44.6031	84.794	44.6426	39.7965
SCO0733	776203	776388	-	356.362	256.727	82.0154	62.4262	789.52	563.1	113.395	111.278
SCO0734	776554	777828	-	39.5387	47.6406	13.0323	18.5095	18.9436	12.5281	27.9745	25.4876
SCO0735	777895	779097	+	63.6766	189.074	112.178	93.6478	51.8007	130.33	63.2774	80.2567
SCO0736	779131	779826	-	6234.51	5501.67	7015.73	9310.77	8850.84	3471.29	2734.56	4312.32
SCO0737	780012	780812	-	37.334	22.7654	38.4613	32.7353	15.8548	17.6376	46.713	44.9946
SCO0738	780863	781402	+	59.5102	36.3578	47.0088	47.1384	58.6443	67.5257	41.4502	74.5278
SCO0739	781386	782312	-	102.534	127.271	234.408	158.942	69.1716	104.516	222.441	151.284
SCO0740	782467	783096	-	338.177	210.476	498.414	345.176	283.189	191.907	371.629	365.973
SCO0741	783096	784184	-	671.471	584.581	781.694	639.479	865.991	619.724	778.618	763.26
SCO0742	784362	786116	+	248.108	239.477	321.007	300.887	415.028	253.036	315.968	363.058
SCO0743	786125	786409	-	27.364	9.91706	5.7285	8.33128	15.6705	3.26994	10.8272	13.4984
SCO0744	786591	786956	+	38.4684	139.355	149.629	130.707	89.3194	260.639	98.4884	78.8174
SCO0745	786984	787643	-	19.4208	25.976	34.2962	27.607	9.13883	8.54298	37.2424	17.7112
SCO0746	787843	789096	+	189.91	1245.9	572.308	744.995	186.148	1540.54	658.052	346.226
SCO0747	789337	789837	-	38.9387	109.059	160.044	97.5386	32.432	35.7449	134.165	136.457
SCO0748	789960	790541	+	48.2599	111.833	61.3241	93.058	57.9218	121.317	83.5592	88.5705
SCO0749	790561	791535	-	30.2496	36.7655	33.0329	36.1147	45.623	23.6258	22.2026	20.094
SCO0750	791701	791880	-	11.6718	13.7208	7.00369	6.54314	6.23425	10.137	7.01086	4.75797
SCO0751	791981	794467	-	97.1686	86.7014	104.168	99.7785	47.5643	83.4874	132.52	99.4839
SCO0752	794689	796002	-	57.3543	50.1928	8.56717	28.0391	39.9982	42.5513	28.1841	12.4644
SCO0753	796584	796799	+	42.4563	94.5372	85.1739	84.9824	69.4836	58.1039	63.0977	74.8
SCO0754	796977	797723	+	15.1573	21.1428	6.69965	7.66307	2.66374	2.55471	10.0396	8.81721
SCO0755	797720	799942	+	35.4049	28.7503	9.53832	13.4008	1.99781	11.8129	23.6859	18.5217
SCO0756	799944	802766	+	64.0498	78.5863	17.4935	23.8935	10.7115	21.4591	39.7391	43.9675
SCO0757	802797	803807	+	28.2396	21.2427	17.7818	13.7741	4.66155	6.70349	36.7403	18.8851
SCO0758	803856	804035	+	4.39313	6.63516	10.786	3.61548	5.14322	6.53987	6.86114	6.7074
SCO0759	804091	805122	+	25.3541	21.736	19.9966	8.68499	3.99561	7.41871	19.1418	7.97174
SCO0760	805135	805797	+	16.2597	5.63427	0.315845	0.727016	6.04999	1.75768	4.5511	3.46546
SCO0761	805859	806038	+	4.53906	4.70474	0.635626	0.373309	0	0.87884	0.352388	0.922245
SCO0762	806172	806606	-	14862.1	939.173	1764.63	1790.93	6039.14	1278.25	1730.83	2988.3
SCO0763	806966	808135	+	241.997	383.6	569.714	779.181	433.944	336.687	383.463	551.888
SCO0764	808206	809813	-	658.794	1109.37	993.757	948.071	752.824	1228.49	1159.32	826.642
SCO0765	810172	812415	-	84.4428	279.631	85.5645	86.0444	31.5818	99.2224	74.9062	36.4846
SCO0766	812569	815655	-	99.0977	90.5908	34.0001	45.4884	23.2366	18.271	57.7499	42.018
SCO0767	815808	818315	+	957.854	1030	2024.08	1731.64	975.911	1055.37	1798.47	1585.48
SCO0768	818446	819111	+	47.6279	109.732	180.447	160.042	58.035	115.451	216.731	185.477
SCO0769	819148	820116	-	339.521	190.283	241.336	266.658	526.196	267.609	138.018	282.131
SCO0770	820194	820751	-	49.8326	49.4854	68.3199	64.0362	41.1603	40.1391	83.3566	61.9235
SCO0771	820761	821198	-	39.3923	73.9957	28.9229	11.986	51.6165	73.8202	25.5676	17.7112
SCO0772	821295	821873	+	19.8423	56.5568	114.089	59.4781	12.5251	32.5568	102.402	78.5589
SCO0773	821848	822048	-	13.7468	12.777	4.45725	3.28137	5.32748	1.59406	2.72927	4.86291
SCO0774	822061	823299	-	120.48	25.1035	7.93548	5.50162	63.5322	9.17639	18.3402	9.48095
SCO0775	823609	824058	+	96.2762	67.0671	113.457	109.052	107.115	128.469	49.083	90.9397
SCO0776	824123	825139	-	17.9132	23.116	2.87016	9.4316	3.81135	4.31239	8.68297	10.9202
SCO0777	825287	826312	+	125.1	287.346	198.162	270.177	131.06	286.574	222.021	234.425
SCO0778	826361	826669	+	28.0449	44.4729	62.2874	75.9438	37.2778	61.292	65.6612	38.1823
SCO0779	826690	827085	-	28.4664	67.8824	41.6276	39.3765	42.4211	58.9009	42.4913	51.394
SCO0780	827277	828218	+	118.469	338.819	273.236	349.282	136.402	354.364	371.509	371.346
SCO0781	828289	828789	+	47.8221	148.742	104.317	123.494	52.5944	107.583	114.555	100.266
SCO0782	828755	829708	-	158.413	334.444	486.972	468.159	167.743	334.887	394.626	439.688
SCO0783	829910	831817	+	60.0456	36.7369	29.5389	20.2976	4.47729	15.4708	61.6791	68.1762
SCO0784	831835	832518	+	22.5494	33.9198	15.2393	17.5464	18.0934	24.0138	16.6681	15.72
SCO0785	832515	833198	-	20.9447	8.98753	4.12173	6.60195	0	2.4729	13.0084	2.43145
SCO0786	833261	833800	+	14.8655	15.5799	19.7123	17.468	6.04999	14.0404	22.486	14.3575
SCO0787	833931	835199	+	30.6874	66.4739	50.55	66.08	0	17.3103	47.0355	21.3652
SCO0788	835238	835474	-	148.183	224.778	176.321	135.678	117.104	136.113	145.667	147.574
SCO0789	835547	836665	+	26.1646	53.6255	31.4812	34.3266	4.23645	13.4888	47.5745	38.951
SCO0790	836721	837377	+	12.677	4.22571	6.99582	5.75732	0	5.10942	14.2083	9.18065
SCO0791	837541	838680	+	31.1414	16.0304	5.40479	5.42322	3.14541	12.6099	22.7555	8.26522
SCO0792	838977	840008	+	20.5232	56.5283	65.2126	30.4955	13.857	28.2444	86.9243	56.2569
SCO0793	840026	840334	-	6.61411	15.1579	16.5223	17.6649	8.0478	6.8671	23.9415	18.4799
SCO0794	840399	841688	-	113.493	149.571	135.337	160.14	136.161	124.545	138.829	198.933
SCO0795	841878	842372	+	24.057	50.2865	7.92761	3.30097	49.1936	40.3845	13.9987	4.13602
SCO0796	842488	843747	+	71.2308	79.7156	32.0735	43.2476	38.3689	47.3942	42.6341	39.9782
SCO0797	843808	844860	+	575.518	380.411	229.796	292.849	697.949	487.083	266.768	420.202
SCO0798	844881	846116	+	188.712	105.577	137.603	115.811	148.006	80.1964	145.793	131.309
SCO0799	846084	846809	-	1739.88	9.9456	3.17419	3.32058	909.844	3.26994	12.656	10.3546
SCO0800	846917	847534	-	22.1604	82.2535	46.4007	38.9444	18.2211	55.5492	55.9971	54.4824
SCO0801	847649	849232	+	55.3444	46.332	18.4331	28.8053	36.6119	33.9872	39.0942	34.7518
SCO0802	849194	850042	-	69.3668	99.7149	265.474	190.577	47.2669	60.6376	188.916	187.223
SCO0803	850100	851074	-	202.896	171.479	125.416	127.876	219.615	160.556	171.58	222.297
SCO0804	851097	851840	-	312.369	131.231	221.692	216.454	266.074	137.625	288.864	382.076
SCO0805	851911	853212	-	501.241	267.883	394.29	470.123	643.258	290.844	383.377	575.044
SCO0806	853340	854365	-	62.5742	158.909	126.099	120.016	48.9527	134.54	135.851	110.831
SCO0807	854455	854775	-	7.70019	19.3836	7.63538	22.6355	5.99342	17.6376	10.392	12.6111
SCO0808	854802	855884	-	20.3772	54.7834	31.8561	67.102	30.6185	66.9741	42.717	56.5504
SCO0809	856126	857139	-	15.9841	17.4104	11.1175	13.7545	1.99781	5.02762	19.1348	6.56747
SCO0810	857132	858172	-	14.6062	34.5416	12.3809	15.9159	0	9.34001	20.5674	7.60148
SCO0811	858169	859686	-	25.4838	41.0768	24.7933	48.7697	3.32968	16.5951	54.256	23.266
SCO0812	859963	861123	+	10.7479	25.4684	7.30379	11.0032	3.99561	10.6886	10.947	11.5558
SCO0813	861242	863281	+	49.8489	92.9146	28.9347	47.0404	11.8591	46.1881	44.9281	38.364
SCO0814	863278	864732	+	35.6805	21.257	7.63144	10.8856	0.665935	10.9341	29.0316	19.4789
SCO0815	864811	865563	+	24.3326	35.9216	23.5142	34.2286	26.0846	66.9531	36.0056	22.197
SCO0816	865560	867038	+	65.9301	134.148	80.3889	104.219	90.3393	175.354	80.7931	83.6667
SCO0817	867035	867682	+	27.3803	30.7235	14.951	29.788	20.5163	33.4356	31.0722	31.091
SCO0818	867800	868594	+	37.1393	69.3766	32.4287	43.3064	25.4753	47.6186	39.0963	42.64
SCO0819	868598	869908	+	38.4201	33.0759	33.0525	48.1995	11.8591	32.1478	54.5854	50.5631
SCO0820	869978	870337	-	118.388	545.263	185.824	164.051	201.578	355.224	169.115	227.949
SCO0821	870420	871397	-	82.5625	82.3901	187.127	141.729	60.0328	52.728	220.842	226.042
SCO0822	871406	872086	-	31.2711	31.5817	140.079	93.3725	17.8526	30.2265	149.635	119.424
SCO0823	872193	872633	+	46.1849	25.9903	19.0648	12.8306	23.6617	18.1074	13.5266	8.81721
SCO0824	872630	873520	+	33.7351	22.1437	20.3203	19.9047	18.0368	8.29755	39.214	12.9464
SCO0825	873517	874473	+	45.1313	32.4827	17.7621	22.223	58.1481	19.6407	33.9052	15.0144
SCO0826	874543	875343	+	66.5133	69.4765	58.7698	55.843	55.0027	74.311	57.6991	39.6497
SCO0827	875388	875726	-	6.8897	8.04373	18.0898	16.4657	0.665935	5.74284	25.2981	16.7471
SCO0828	875839	877500	+	36.7666	37.4015	16.2222	19.8655	15.0046	25.3017	31.4983	11.3186
SCO0829	877702	879078	+	25.6297	22.6085	5.39692	7.66307	6.71593	6.45807	14.1784	9.63451
SCO0830	879140	880219	-	23.9762	34.5273	2.23453	2.14184	0.665935	4.94581	10.1294	3.06022
SCO0831	880216	881136	-	26.4076	17.8752	7.94729	10.8464	6.71593	6.7853	10.362	4.27594
SCO0832	881133	882098	-	22.8738	32.0465	11.1136	13.4204	4.23645	10.7705	16.4884	10.2496
SCO0833	882095	882805	-	23.0035	17.8466	15.2353	15.3065	4.47729	16.0435	19.63	18.2913
SCO0834	882826	883014	-	60.1747	61.4899	37.4704	40.1044	74.3714	112.487	43.2881	68.2607
SCO0835	883113	883760	-	32.2275	28.736	63.8076	50.5766	8.4729	10.7705	44.0298	76.7494
SCO0836	883920	884921	-	23.4087	24.0598	13.3639	19.8655	2.66374	10.0552	15.4382	9.96297
SCO0837	885004	885270	-	5.51176	3.33899	0	0	0	0	3.87627	0
SCO0838	885442	885867	+	63.3039	88.8112	139.471	181.616	97.7357	90.1909	98.5162	114.946
SCO0839	885933	888050	-	66.3679	32.5683	41.3196	38.4534	16.2799	37.339	55.6864	40.2853
SCO0840	888194	888700	-	47.0442	55.9351	84.4831	81.4062	25.6595	34.2934	65.0463	77.4268
SCO0841	888805	890367	+	47.2552	58.9092	36.5465	48.2975	8.23206	22.6652	55.5527	49.4873
SCO0842	890835	892211	+	31.1414	24.0741	6.66817	15.2281	0.665935	5.66103	34.573	9.99795
SCO0843	892238	892672	-	17.0539	82.3045	60.7278	52.4236	10.9524	37.339	31.3417	40.4252
SCO0844	892665	893006	-	7.29494	55.6558	51.1069	30.8296	10.9524	32.1478	26.0788	30.9025
SCO0845	893013	893279	-	3.30706	8.55131	3.49791	5.46242	3.57051	6.62168	5.3687	1.58599
SCO0846	893386	894186	+	123.851	223.718	224.344	221.898	217.929	180.094	197.725	252.808
SCO0847	894244	894702	-	32.0328	152.203	175.113	143.773	62.2714	148.744	102.095	81.6114
SCO0848	894818	895819	-	109.586	67.2892	203.073	271.374	71.0983	56.1008	209.011	244.095
SCO0849	895829	896353	-	22.436	4.71901	1.90294	1.47363	0	0.797032	11.7716	10.5363
SCO0850	896543	896968	+	53.0583	105.478	65.434	73.1729	63.3479	84.9997	63.9223	66.6815
SCO0851	896973	898037	-	347.903	94.5515	196.239	266.992	189.719	97.037	223.035	398.363
SCO0852	898034	898666	-	235.578	81.5034	250.776	313.814	174.643	89.9455	243.782	368.955
SCO0853	898895	899293	+	19.1127	13.6637	16.1789	23.5594	2.23864	8.46117	8.42041	16.7471
SCO0854	899538	902129	+	52.3454	83.0261	61.944	37.8832	4.23645	34.2327	119.646	60.9031
SCO0855	902174	902680	-	93.261	81.0814	80.752	60.5579	62.0306	71.8171	54.0693	63.1392
SCO0856	902743	903969	-	29.7635	33.5121	2.86622	0.727016	1.33187	4.06697	10.3021	4.02426
SCO0857	904109	904747	+	169.015	264.674	512.015	411.765	309.67	324.792	415.88	553.963
SCO0858	905000	905377	-	207.402	138.696	129.987	139.214	262.857	212.918	129.178	128.095
SCO0859	905546	906055	-	219.69	36.9653	34.2962	44.9574	284.167	35.6024	27.6681	30.2873
SCO0860	906052	908340	-	2605.98	369.31	286.098	404.102	2860.51	326.201	236.971	305.948
SCO0861	908340	908549	-	389.094	66.2232	38.1494	58.2201	597.254	92.7035	35.7131	25.5157
SCO0862	908813	909472	-	1039.59	177.849	158.567	156.819	1146.89	142.55	153.44	157.02
SCO0863	909469	910926	-	6036.3	796.136	777.264	843.57	8341.28	1120.91	665.259	744.525
SCO0864	911343	911939	-	215.816	27.9492	45.7769	69.8915	209.626	24.9745	33.1496	46.7624
SCO0865	912092	912862	-	737.47	200.745	443.761	776.688	765.237	198.732	315.786	513.406
SCO0866	912931	913572	-	495.276	244.072	111.7	225.138	768.766	351.564	129.217	113.059
SCO0867	913768	914472	-	1681.86	706.154	445.522	876.779	1636.99	1032.97	349.606	533.493
SCO0868	914827	915270	-	25.6942	18.3685	32.4681	13.4008	27.1045	18.3528	22.8015	13.8755
SCO0869	915341	915715	-	86.1771	135.086	118.53	112.728	84.2328	126.263	100.197	114.484
SCO0870	916336	916785	-	228.038	50.6718	56.3257	80.738	419.903	81.669	38.2258	79.9282
SCO0871	916782	918377	-	580.445	208.187	232.52	197.101	569.312	224.137	174.767	186.175
SCO0872	918438	919775	-	401.656	214.172	254.917	259.919	500.084	253.241	208.709	229.297
SCO0873	919901	920182	-	6.06294	6.21321	0.639561	0.373309	0	0.797032	1.31972	1.32749
SCO0874	920727	921419	-	17.4591	29.1152	26.0921	15.0116	10.9524	23.932	34.4763	16.6354
SCO0875	921420	921755	-	7.01936	23.5951	6.98795	4.75501	6.47509	12.5281	20.4315	7.0495
SCO0876	921927	922175	-	0.551176	2.36664	0.319781	0.373309	0	0	0.322443	1.29251
SCO0877	922247	924913	+	208.943	326.085	349.867	387.303	167.814	281.607	374.711	504.93
SCO0878	924917	925795	+	62.0068	61.4756	47.3364	65.0973	43.7529	80.2572	56.4323	70.629
SCO0880	926916	927332	+	6.8897	8.08654	0	1.10032	0.665935	0	7.40014	0
SCO0881	927534	928499	-	299.934	175.197	232.77	202.366	405.99	290.496	248.448	332.82
SCO0882	928670	929017	+	5.78735	14.1285	4.1296	7.66307	1.99781	6.7853	11.9443	13.7919
SCO0883	929061	929717	+	83.9892	56.7423	193.76	293.538	31.9504	60.8012	226.879	328.271
SCO0884	929779	931212	-	708.173	458.759	660.901	799.914	700.26	576.191	803.864	1166.75
SCO0885	931333	931737	+	87.7493	144.673	84.4792	95.8877	109.226	115.084	62.9919	114.589
SCO0886	931757	932791	-	160.943	45.1313	161.216	153.637	94.7035	66.7895	116.723	92.2944
SCO0887	932864	933568	-	42.3917	52.696	109.336	86.9274	17.0024	26.7321	158.272	97.758
SCO0888	933708	934271	+	49.3623	22.7083	14.9156	31.3401	39.0348	16.8405	6.2462	32.0133
SCO0889	934332	935237	-	38.6957	149.229	254.546	300.062	41.2735	110.096	242.67	321.871
SCO0890	935622	936329	-	21.7552	17.0598	4.44938	4.32289	1.33187	4.23058	9.42464	7.5665
SCO0891	936431	937270	+	45.6988	32.497	68.9477	61.1281	27.6573	30.0021	86.2286	82.8553
SCO0892	937290	938240	-	26.3913	62.448	35.903	30.5739	12.7659	52.3611	20.0423	24.1183
SCO0893	938389	939612	+	35.9561	26.0045	6.65636	6.15023	1.57271	0	23.4004	8.04852
SCO0894	939627	941063	+	29.342	21.257	5.08894	3.96918	4.71812	3.26994	15.8804	0
SCO0895	941071	942090	-	20.5069	35.3284	18.4489	28.432	13.6161	23.8502	29.2872	26.955
SCO0896	942453	942878	-	11.5747	12.2552	9.21461	10.0998	0.665935	2.4729	17.6354	11.9124
SCO0897	942974	943567	-	12.8067	37.6237	21.6113	14.1866	13.8004	18.271	29.992	34.5914
SCO0898	943851	945833	-	64.7632	31.6103	62.6268	51.7562	18.5185	20.9075	93.3571	88.5637
SCO0899	946045	946941	+	16.1138	15.1151	0.635626	4.63739	0	1.67587	10.6545	5.82695
SCO0900	947027	948310	+	29.8932	29.2008	6.9722	15.2869	6.23425	14.4494	36.5745	34.7518
SCO0901	948674	949762	-	113.055	66.4881	193.124	194.742	88.8377	69.2413	297.218	304.712
SCO0902	949864	950292	-	244.557	383.579	721.697	435.523	324.193	315.043	509.888	363.806
SCO0903	950551	950811	+	0.551176	7.56469	0.951471	4.6766	1.57271	4.14878	1.34966	11.5072
SCO0904	950823	951122	+	6.19259	15.058	6.04435	19.8655	10.7115	17.3921	11.0299	19.7374
SCO0905	951217	951522	+	8.12171	6.12758	7.31954	22.852	1.33187	5.82465	18.7824	13.9804
SCO0906	951452	951949	-	118.502	146.082	159.858	203.31	117.955	152.423	124.376	201.134
SCO0907	951968	952858	-	77.3588	45.431	83.2867	141.806	47.9328	48.8457	132.064	151.619
SCO0908	952991	953455	+	80.3578	83.0832	121.448	141.198	169.075	74.0446	107.492	161.03
SCO0909	953440	954429	-	58.7485	37.8377	26.0646	40.2416	36.6119	26.5685	59.7006	61.6446
SCO0910	954566	955867	+	534.703	343.524	587.184	598.903	399.671	463.805	808.531	663.816
SCO0911	955864	957204	+	400.296	314.466	422.122	397.265	442.8	374.762	474.749	374.153
SCO0912	957204	958019	+	199.768	141.128	187.15	172.577	120.009	134.764	201.136	228.186
SCO0913	958016	958987	+	375.947	327.944	292.739	306.703	415.583	403.983	394.101	327.853
SCO0914	959024	960292	-	16.7946	26.0045	22.8589	25.3867	2.90458	12.2827	27.2857	19.5139
SCO0915	960501	960758	+	28.985	246.396	74.3249	109.485	97.5515	209.341	91.9288	102.028
SCO0916	960792	961283	-	39.8952	29.1437	28.9269	29.3363	24.5119	25.9351	48.6776	42.088
SCO0917	961534	962553	+	74.3111	83.0404	96.2757	70.7166	32.5597	52.2793	119.505	121.799
SCO0918	962596	964941	+	177.882	115.144	53.7399	101.429	124.486	51.0732	57.9296	133.495
SCO0919	964984	965943	-	33.0055	24.1312	17.7936	24.5421	22.1456	26.426	18.2204	41.2289
SCO0920	966016	966843	-	28.0937	8.49422	0	4.3621	0	1.67587	14.4479	8.85219
SCO0921	966843	967613	-	23.0035	4.70474	2.85441	20.0419	0	1.67587	13.7132	14.6723
SCO0922	967895	968641	-	1916.28	121.306	157.508	3140.77	1179.26	235.929	180.892	1989.83
SCO0923	968638	970587	-	5351.71	346.773	644.855	9338.08	3660.35	723.872	726.999	6844.44
SCO0924	970589	971320	-	1841.27	172.249	273.696	3144.99	1847.52	614.741	328.714	1949.7
SCO0925	971392	972276	+	28.4827	58.3445	17.4817	24.6009	12.4685	17.9437	28.5226	31.8461
SCO0926	972311	973210	-	53.7879	78.5925	131.231	124.928	23.846	45.0031	128.593	193.224
SCO0927	973388	974224	+	143.24	277.164	348.095	292.419	111.593	197.589	501.16	438.221
SCO0928	974312	976456	-	1680.38	1050.26	2203.81	2594.84	1217.8	1259.99	2044.61	2376.99
SCO0929	976453	977265	-	595.329	851.314	1117.28	1169.91	690.737	1175.97	943.707	980.428
SCO0930	977491	978444	-	298.54	175.452	26.3608	106.222	385.842	256.081	54.2651	93.2449
SCO0931	978713	979324	+	33.0217	6.6637	0.639561	5.85533	44.2346	4.06697	10.1294	3.72396
SCO0932	979340	980104	+	251.868	40.0108	4.77703	13.342	419.549	32.2506	7.13064	23.1542
SCO0933	980316	980834	+	22.0308	20.7637	4.13747	11.5342	9.37967	2.3911	15.9703	14.5606
SCO0934	980917	981558	-	14.7358	10.4104	4.43757	11.2589	1.33187	8.46117	11.7416	9.88619
SCO0935	981742	982407	+	51.4048	36.4292	44.4505	37.0974	22.3299	36.0722	39.4626	30.6158
SCO0936	982439	983044	-	8.81882	12.7342	4.44151	5.71812	7.38186	3.51536	7.28036	1.034
SCO0937	983389	983850	+	71.6198	43.4863	82.6392	92.9012	110.742	82.3421	96.2292	90.6249
SCO0938	983971	985377	+	133.642	155.334	114.448	179.043	199.099	273.536	112.524	134.264
SCO0939	985374	986237	-	29.6013	38.7102	30.1745	18.5095	13.1344	27.7746	41.2385	23.9298
SCO0940	986247	986720	+	18.0429	18.3257	21.9429	22.7932	10.7115	22.1743	30.6668	23.6431
SCO0941	986722	987876	-	28.7908	14.6503	3.18994	0.727016	0	1.67587	18.9691	4.61122
SCO0942	988130	988684	+	12.9526	126.384	153.755	325.572	3.57051	206.808	171.465	196.914
SCO0943	988826	989341	+	398.171	385.414	761.877	877.366	682.972	763.973	726.995	775.344
SCO0944	989560	990210	+	105.16	89.0457	103.148	101.192	84.6999	113.265	86.7906	60.4425
SCO0945	990249	991112	-	145.315	193.716	202.78	193.012	139.476	163.642	144.296	171.692
SCO0946	991153	993243	-	75.2838	227.393	659.946	450.141	45.623	206.417	532.031	428.866
SCO0947	993366	994778	+	29.3257	41.0768	7.30773	6.18944	1.57271	14.9192	20.2289	4.35272
SCO0948	994798	997821	-	194.109	249.313	90.2589	129.567	113.944	116.984	106.017	98.478
SCO0949	997963	999210	-	20.6691	28.3141	8.26313	7.54546	0	8.29755	16.9376	13.0932
SCO0950	999242	1000162	-	19.2749	15.1008	11.7532	12.9883	1.57271	6.62168	10.2123	18.0746
SCO0951	1000159	1001091	-	15.4329	24.9608	17.1737	15.5034	3.81135	11.8129	27.3456	11.4304
SCO0952	1001098	1002390	-	14.5899	52.431	39.4442	54.1725	12.7093	59.6162	50.7481	55.8099
SCO0953	1002624	1003673	+	37.7067	34.3846	11.7374	12.7718	5.99342	9.728	37.7007	30.0988
SCO0954	1003996	1004478	-	455.526	1546.47	2363.46	1795.82	376.263	2155.42	1435.58	790.689
SCO0955	1004534	1004710	-	162.596	249.523	2418.32	2352.95	131.868	709.191	2175.12	1786.31
SCO0956	1005186	1005641	+	11.0235	2.36664	0.639561	0	0.665935	0.797032	0.704776	1.47423
SCO0957	1005700	1007202	-	361.438	219.814	507.624	435.799	305.42	248.356	431.606	375.628
SCO0958	1007306	1008646	-	89.7766	238.189	713.881	655.475	39.5165	166.278	1152.49	1324.09
SCO0959	1008835	1011153	-	57.1438	70.671	48.6431	89.5406	41.7551	48.3549	33.1496	63.8798
SCO0960	1011212	1013830	-	48.1953	78.8432	35.8755	39.3177	32.8006	65.747	64.6779	35.0803
SCO0961	1014030	1015250	-	274.402	790.364	830.772	573.639	286.632	919.642	784.406	398.482
SCO0962	1015300	1016463	-	163.909	514.629	630.012	487.142	115.588	470.859	682.253	414.816
SCO0963	1016501	1017394	-	36.7829	15.5228	7.29986	6.93605	6.90019	3.43355	22.456	19.8074
SCO0964	1017707	1018138	-	13.7794	4.64766	4.45725	5.79652	0	0.797032	10.2422	2.58501
SCO0965	1018179	1018838	-	14.9951	29.3007	17.7936	27.509	1.99781	16.5133	12.3865	23.4895
SCO0966	1018944	1019903	-	23.5384	50.9225	28.9229	34.9556	14.7072	33.7629	28.9947	39.9918
SCO0967	1019971	1020594	-	17.1998	68.8833	75.2213	76.0034	14.948	49.0701	61.0364	71.006
SCO0968	1020695	1021237	-	15.1573	20.6923	12.7125	11.9664	6.23425	11.0159	14.434	19.1086
SCO0969	1021386	1022009	-	23.6517	42.0634	34.2884	19.9439	27.8416	65.0318	36.404	26.9336
SCO0970	1022079	1022813	-	31.7246	46.654	47.0757	28.8641	29.0458	38.2996	28.5685	25.334
SCO0971	1023053	1023964	+	513.642	1545.42	1499.67	1003.52	653.488	1257.46	1487.02	1364.39
SCO0972	1024039	1024383	+	32.0328	54.6264	134.705	53.3671	9.13883	53.7705	74.503	49.1025
SCO0973	1024508	1025767	+	1553.75	558.825	394.617	330.183	2134.3	985.287	423.932	374.362
SCO0974	1025757	1027076	-	538.526	765.245	639.203	683.025	445.066	1293.93	752.118	495.571
SCO0975	1027393	1028832	+	753.595	941.381	838.845	834.576	1047.85	989.662	808.334	863.267
SCO0976	1028822	1029955	-	289.414	297.856	851.991	1061.58	173.906	255.16	1087.83	1498.4
SCO0977	1029991	1030341	-	175.872	360.398	439.6	612.874	300.788	400.227	405.589	682.072
SCO0978	1030387	1030806	-	282.021	706.213	900.563	1031.91	449.544	649.254	750.539	864.915
SCO0979	1031136	1031372	-	2.48029	1.42284	2.23847	1.08072	0	0.87884	1.64216	0
SCO0980	1031600	1031956	+	6.61411	2.35237	5.39298	7.28976	0.665935	1.59406	10.3321	8.5587
SCO0981	1031976	1033445	-	40.333	63.2205	48.2997	60.0278	33.7073	38.7087	56.8355	54.7895
SCO0982	1033827	1035107	+	26.1158	35.4711	26.7081	48.7092	47.3234	139.852	90.4942	133.377
SCO0983	1035208	1036800	+	35.259	40.6406	20.6559	34.6215	6.23425	11.1795	32.6245	31.8665
SCO0984	1036797	1037666	+	15.8382	20.3417	6.67997	8.8026	0.665935	9.09458	14.5308	4.46448
SCO0985	1038243	1040561	+	6584.59	708.659	542.668	362.977	15990	2573.49	668.672	337.163
SCO0986	1040764	1041465	+	315.53	285.159	472.764	791.801	366.544	433.661	565.245	718.854
SCO0987	1041692	1043245	+	658.274	308.53	245.181	589.472	942.997	644.026	315.636	516.551
SCO0988	1043277	1043969	+	96.1797	90.3829	130.615	200.439	67.8963	106.192	153.742	149.027
SCO0989	1043990	1044394	-	206.559	244.296	244.041	274.32	193.601	279.789	234.404	225.502
SCO0990	1044679	1045668	-	242.71	124.089	191.588	210.226	201.578	228.737	164.668	195.803
SCO0991	1046251	1047114	+	4587.99	1743.52	1186.67	771.712	4251.93	4345.65	1185.01	740.37
SCO0992	1047111	1048133	+	5141.78	2058.58	1421.25	567.954	5956.9	5456.52	1451.01	574.052
SCO0993	1048130	1049368	+	4607.73	1567.77	894.997	425.597	4341.77	3506.39	985.044	447.237
SCO0994	1049361	1050626	+	2116.33	640.267	588.55	244.552	1740.38	1372.37	674.352	308.609
SCO0995	1050595	1051344	+	3037.95	676.008	448.153	244.121	3033.39	1704.61	411.686	270.349
SCO0996	1051613	1052656	+	2089.68	517.296	470.81	372.092	2183.08	862.179	403.85	337.618
SCO0997	1052653	1053768	+	758.313	184.341	176.739	152.85	704.341	253.629	211.957	194.525
SCO0998	1053765	1054583	+	458.962	117.288	88.9797	70.1668	486.92	168.609	96.9452	67.492
SCO0999	1054754	1055401	-	3755.96	3146.49	2764.55	2227.4	7810.78	3432.35	1810.94	1561.62
SCO1000	1055883	1056995	-	68.3936	48.6415	89.6468	62.9367	87.8598	65.2164	45.1399	34.5565
SCO1001	1057387	1057749	+	4.96058	11.2543	2.21879	4.4013	0.665935	0.797032	8.63003	0.258501
SCO1002	1057892	1058278	-	8.80254	46.7396	19.0334	29.7488	19.9069	31.5961	20.215	34.8986
SCO1003	1058377	1058961	+	95.2552	216.581	171.505	224.823	66.0262	232.967	170.55	207.784
SCO1004	1059073	1059873	-	46.0389	49.4854	28.0305	32.4796	38.2978	41.8968	28.9648	21.9803
SCO1005	1060181	1061398	+	0	0	0	0	0	0	0	0
SCO1006	1061415	1061552	-	4.11754	16.6093	0.63169	1.10032	11.8591	24.5047	7.54292	3.24194
SCO1007	1061871	1063013	-	23.3924	24.1312	11.7335	12.0252	5.14322	9.09458	9.09524	10.2496
SCO1008	1063185	1063520	+	188.419	370.808	258.787	149.117	142.339	290.192	181.188	124.943
SCO1009	1063535	1064155	-	8.54323	10.761	3.18206	6.52354	0	2.4729	7.42314	0
SCO1010	1064858	1066294	+	27.4129	105.09	96.5393	502.215	10.8958	198.305	167.358	83.4568
SCO1011	1066337	1068241	-	92.2243	107.916	189.658	158.529	35.5209	86.4909	194.936	174.165
SCO1012	1068298	1069098	-	55.8304	32.5255	39.4482	115.695	65.9551	74.311	82.6609	35.779
SCO1013	1069154	1069633	-	343.752	125.491	75.8884	57.7684	601.901	101.431	79.4504	89.4723
SCO1014	1069702	1071315	-	358.423	196.676	314.998	359.992	444.981	276.825	367.442	434.819
SCO1015	1071312	1071656	-	4.685	9.84571	0.947535	0	0	0	4.22865	1.29251
SCO1016	1071720	1072544	-	28.11	15.1008	54.3716	34.8184	4.71812	9.97342	68.3515	53.4902
SCO1017	1072677	1073219	-	370.793	782.443	1157.35	1104.64	230.582	739.265	891.193	933.634
SCO1018	1073299	1074141	-	134.956	166.717	186.558	144.42	168.139	143.347	207.166	226.964
SCO1019	1074142	1075377	+	155.09	122.164	138.835	179.435	151.647	126.487	224.689	253.492
SCO1020	1075397	1076719	-	445.281	579.103	576.498	493.643	561.392	647.09	610.111	577.668
SCO1021	1077009	1077458	+	347.74	535.902	1305.23	1299.07	233.797	593.394	1432.43	1293.77
SCO1022	1077501	1078328	+	7060.18	12804.4	3227.09	3401.02	5587.31	6702.66	4253.17	5650
SCO1023	1078574	1079182	+	1053.38	3878.86	4542.79	3243.89	1870.19	3242.74	4661.52	4814.37
SCO1024	1079228	1081729	+	1459.21	1314.99	2288.18	2169.65	1615.2	1506.01	2081.56	2483.91
SCO1025	1081780	1084137	-	219.658	89.2821	138.922	206.098	122.658	101.349	147.885	188.635
SCO1026	1084395	1085219	+	458.8	672.65	1005.49	1004.11	762.729	681.056	748.07	839.156
SCO1027	1085351	1085824	+	28.6123	85.7148	117.551	134.361	35.7051	88.882	141.295	93.6919
SCO1028	1085859	1086983	-	62.2986	89.0823	124.828	85.1981	43.0304	82.5875	129.524	83.5336
SCO1029	1087360	1087587	+	149.822	221.172	177.632	194.743	290.189	257.145	146.404	131.623
SCO1030	1087803	1088321	+	162.093	177.592	134.299	195.194	143.912	349.318	185.723	250.909
SCO1031	1088547	1091114	-	80.9903	51.8521	27.324	33.5015	6.47509	27.611	43.4426	37.2882
SCO1032	1091111	1091860	-	20.6691	21.1856	15.871	12.084	2.66374	7.33691	20.8738	11.8706
SCO1033	1091857	1092141	-	8.67288	1.90188	0.955406	2.16145	0.665935	2.55471	5.01631	7.2244
SCO1034	1092244	1092897	+	21.7552	24.0027	17.158	19.5902	24.1434	23.6258	14.4709	18.8152
SCO1035	1092908	1093495	+	28.4989	15.637	9.22248	14.0298	38.2978	19.3952	18.0477	11.961
SCO1036	1093492	1094400	+	38.1445	21.257	17.4777	20.5533	29.0458	7.2551	40.7823	22.5673
SCO1037	1094465	1094866	+	11.0235	5.21232	2.85835	2.18105	2.90458	3.98516	7.6627	7.67144
SCO1038	1094911	1095258	+	31.6112	68.2758	55.9902	36.2724	39.6442	44.7577	85.5816	58.3463
SCO1039	1095280	1096518	-	221.134	114.1	227.768	268.937	152.852	122.378	319.589	299.416
SCO1040	1096556	1097206	-	21.9011	15.9733	33.6764	23.1665	11.1932	5.66103	39.4097	28.7295
SCO1041	1097282	1098505	+	145.882	364.446	466.088	335.921	218.113	226.977	422.306	411.121
SCO1042	1098616	1098966	-	8.81882	2.36664	0.639561	0.353707	0	0.797032	1.31972	0
SCO1043	1099030	1099809	+	42.2295	36.2865	64.759	82.625	38.794	56.2644	98.5552	85.0564
SCO1044	1099831	1100772	-	31.6926	62.2482	63.8154	30.4759	5.99342	41.406	99.1172	31.2446
SCO1045	1100965	1101198	+	3.98789	43.6147	17.4541	9.4316	1.99781	31.7598	35.789	18.0328
SCO1046	1101284	1103545	+	53.5937	119.227	58.7973	28.1576	6.47509	88.2486	132.707	48.7254
SCO1047	1103835	1104527	+	20.6691	4.23998	1.91081	3.26177	0.665935	0.797032	7.69264	1.47423
SCO1048	1104500	1104952	-	245.482	318.467	303.242	280.886	174.869	296.262	277.813	231.198
SCO1049	1105031	1106194	-	36.4584	33.5692	19.7438	33.2271	8.0478	27.4474	40.5866	27.884
SCO1050	1106404	1107006	+	52.8961	55.1482	87.7045	89.1673	44.1215	96.8126	78.4552	90.9883
SCO1051	1107018	1108091	+	25.3378	30.7093	44.5332	40.0839	15.8548	22.8896	40.2203	48.362
SCO1052	1108110	1108778	-	17.362	6.63516	0	1.06112	0	0	10.5716	0.405242
SCO1053	1109004	1109432	-	7.44088	5.66282	0	0.707414	0	0.87884	2.11433	0
SCO1054	1109450	1110652	+	192.473	114.286	144.303	173.874	220.762	110.117	206.982	328.992
SCO1055	1110755	1113025	-	45.4395	42.4854	19.0334	16.5245	28.8049	18.8436	57.3285	31.9151
SCO1056	1113337	1114596	+	19.972	19.8341	6.03648	10.2566	8.4729	10.525	7.60281	4.35272
SCO1057	1114608	1115573	+	8.26764	9.9456	2.85441	5.58003	6.71593	8.13394	6.28309	2.32651
SCO1058	1115579	1116406	+	9.22406	11.3256	4.1296	8.05598	0.665935	6.7853	5.04626	5.05826
SCO1059	1116447	1117826	+	40.3492	55.1054	27.6359	42.4814	30.3776	23.7684	32.7742	41.2075
SCO1060	1117870	1119111	-	85.237	277.92	224.656	193.898	53.9828	95.8519	216.073	265.796
SCO1061	1119167	1120834	-	40.8841	86.4222	33.025	85.3362	53.8551	76.4567	60.8775	50.8566
SCO1062	1120925	1123006	-	45.8773	52.2597	11.4491	20.7886	12.7659	15.0828	34.2506	21.2184
SCO1063	1123067	1123960	-	4.96058	8.62266	3.17419	1.49324	1.33187	4.94581	9.00541	2.28471
SCO1064	1123963	1124898	-	12.4015	10.4104	3.82163	3.61548	6.71593	4.06697	13.8859	1.034
SCO1065	1124895	1126256	-	25.1756	25.0893	4.14141	9.15631	8.23206	11.0977	18.8723	11.9542
SCO1066	1126535	1127557	+	44.029	47.2044	53.061	53.8776	24.937	43.6545	49.3455	37.9451
SCO1067	1127704	1128876	+	31.417	26.8056	8.89089	5.48202	13.191	5.90646	20.6642	7.67826
SCO1068	1128954	1129694	+	63.7417	77.8851	245.249	373.272	22.7549	94.3584	294.219	320.824
SCO1069	1129716	1130195	-	39.1329	78.2072	117.985	139.39	38.9782	204.926	102.731	119.34
SCO1070	1130429	1131094	-	111.563	208.888	160.572	238.067	78.5513	177.682	120.166	128.5
SCO1071	1131091	1132338	-	125.408	77.192	89.9233	88.205	94.8732	73.3293	122.055	100.693
SCO1072	1132462	1132683	+	1.92912	0.479037	0.639561	0.746618	0	0	0	5.35175
SCO1073	1132744	1134012	-	553.537	425.111	623.524	586.917	756.31	422.892	606.624	753.141
SCO1074	1134157	1135512	+	1277.98	626.351	589.824	694.005	1624.38	787.188	594.385	738.619
SCO1075	1135646	1136689	-	93.1965	80.1519	70.9254	108.306	45.9916	57.3069	85.2613	137.813
SCO1076	1136858	1137052	-	105.273	214.512	18.7726	22.754	291.534	240.959	20.9128	31.056
SCO1077	1137148	1138101	-	38.2742	33.5407	45.4492	26.8996	14.0412	11.4857	46.6462	47.6769
SCO1078	1138342	1139391	+	238.316	351.824	498.454	491.562	258.296	379.808	415.288	375.713
SCO1079	1139479	1140312	+	108.467	100.422	95.0083	100.447	99.2939	87.697	137.546	107.91
SCO1080	1140293	1141591	-	74.5704	93.3651	144.915	121.666	71.7077	110.423	162.636	164.894
SCO1081	1141759	1142721	-	2746.7	629.932	1028.12	1274.84	2155.67	537.525	857.62	1580.73
SCO1082	1142777	1143565	-	3562.5	1664.39	908.912	988.327	5468.37	1880.57	849.333	1088.42
SCO1083	1143786	1144295	-	62.9149	14.6646	61.0555	46.2341	36.1302	19.9468	71.2695	72.3481
SCO1084	1144442	1144822	-	64.3574	37.8092	55.9272	73.4482	43.5121	26.8958	71.6288	98.2341
SCO1085	1145088	1145816	+	2115.87	3505.78	3577.51	2290.47	3785.21	3544.21	2618.68	1490.36
SCO1086	1145827	1146426	-	197.319	101.366	98.5928	79.7953	190.866	115.226	128.061	97.7239
SCO1087	1146486	1147556	-	5389.93	5072.03	4997.36	2417.18	6977.17	5651.75	5302.32	2865.27
SCO1088	1147553	1148371	-	3740.76	3977.04	5900.79	3149.2	6609.71	6659.89	7644.39	4303.66
SCO1089	1148368	1149771	-	11511.7	13729.5	19670.1	10286.7	14949.1	18304.4	23685.4	14752.3
SCO1090	1149998	1150681	+	222.3	299.522	222.683	229.974	259.542	280.441	181.614	165.851
SCO1091	1150733	1151272	-	148.929	129.837	168.563	195.075	236.165	152.014	137.861	163.028
SCO1092	1151356	1151748	+	41.6295	74.0386	33.0683	33.816	83.8077	106.765	58.7402	54.1889
SCO1093	1151783	1152634	+	43.7371	52.588	32.7564	33.6984	16.039	39.5057	69.6573	49.0889
SCO1094	1152798	1153376	+	230.826	324.741	162.203	160.573	210.461	340.651	108.758	107.519
SCO1095	1153488	1154504	+	39.8952	41.4845	30.1942	41.7348	33.2822	28.5716	28.7022	45.6439
SCO1096	1154572	1154766	+	6.61411	10.3676	0.959342	7.27016	1.99781	4.78219	2.46671	12.6597
SCO1097	1154808	1155686	+	45.2284	31.5389	18.0898	29.5127	67.2304	44.9213	30.4802	33.229
SCO1098	1155717	1156292	-	51.4861	41.1054	79.4886	106.871	48.4145	36.542	99.9049	108.839
SCO1099	1156289	1158022	-	40.6248	147.113	142.447	116.145	9.37967	92.6428	181.956	233.706
SCO1100	1158218	1158796	+	87.6044	4.71901	3.17813	3.92998	32.8006	4.864	10.2422	5.30995
SCO1101	1158944	1159879	+	201.129	163.643	306.466	173.226	322.14	221.767	446.754	234.859
SCO1102	1160123	1160794	+	101.869	154.033	201.991	162.753	113.222	123.748	184.927	185.672
SCO1103	1160876	1161565	+	57.484	65.1509	106.083	125.204	67.8397	78.2962	187.264	158.305
SCO1104	1161710	1162411	+	90.0516	90.9699	132.447	99.3071	146.305	136.215	194.734	155.916
SCO1105	1162399	1163901	-	697.068	1938.3	1833.65	2141.34	707.497	1870.4	1982.43	1810.49
SCO1106	1164110	1164766	+	58.9427	99.878	97.2704	120.567	29.4709	117.944	79.3375	133.244
SCO1107	1164809	1165264	-	14.1684	26.0188	33.3487	22.5179	14.0412	29.3687	41.6828	34.9404
SCO1108	1165403	1165774	-	123.787	487.408	517.831	310.986	135.906	335.378	509.536	456.037
SCO1109	1165916	1166995	+	40.333	58.8806	43.8464	45.173	24.0868	25.8533	59.1755	108.846
SCO1110	1167193	1167993	+	11.5421	32.5541	22.8943	18.7652	0	14.4494	13.5266	4.27594
SCO1111	1167998	1168804	-	27.0076	24.1169	21.0071	22.3807	12.0434	9.89162	45.1078	18.8433
SCO1112	1168853	1170556	+	245.855	184.592	99.379	96.9096	413.47	124.342	167.726	120.549
SCO1113	1170638	1171792	+	676.853	1303.23	905.305	1056.23	1705.77	1753.76	1325.29	1524.99
SCO1114	1171863	1172540	+	1617.25	874.018	623.829	710.179	2531.65	1382.59	580.538	712.639
SCO1115	1172537	1173535	+	294.489	65.2508	160.746	173.009	189.478	92.4791	223.448	229.738
SCO1116	1173674	1174600	+	1459.88	366.758	1503.6	1913.52	978.18	476.826	1343.76	1717.45
SCO1117	1174890	1175927	-	111.402	37.1589	44.8175	47.4521	41.6985	23.7076	68.151	113.144
SCO1118	1176089	1177579	-	194.808	57.9226	64.8102	40.4777	91.3883	70.5292	224.583	301.574
SCO1119	1177797	1178273	+	28.0286	15.0723	4.44151	4.3621	7.38186	8.21575	15.4382	13.4284
SCO1120	1178294	1179010	+	57.5648	68.8691	89.2208	72.2686	68.8742	67.6683	67.7617	112.612
SCO1121	1179094	1179834	+	90.6674	115.158	67.6882	60.5	72.9264	108.85	42.6502	47.5097
SCO1122	1179956	1180792	-	188.274	172.322	232.09	216.533	171.682	92.97	190.148	195.188
SCO1123	1180851	1181249	+	199.718	181.903	208.86	181.833	336.86	188.761	172.142	182.332
SCO1124	1181366	1181857	-	9.0944	9.39521	1.26338	4.02799	0.665935	0	10.4219	3.28374
SCO1125	1181900	1182421	-	8.54323	11.3684	7.28411	1.84694	0.665935	2.4729	12.3036	10.6617
SCO1126	1182418	1183572	-	36.3776	15.1151	6.04435	4.63739	6.29083	0.797032	17.2371	7.9999
SCO1127	1183673	1184611	+	34.5619	26.3979	13.9956	15.6406	6.95676	4.94581	40.1444	32.9423
SCO1128	1184628	1185536	+	22.047	18.7904	4.15321	4.02799	0.665935	2.3911	13.0383	3.90568
SCO1129	1185632	1186480	+	25.9053	5.15524	4.43757	6.15023	2.90458	3.98516	17.7921	10.5917
SCO1130	1186491	1188266	+	49.8652	21.6504	17.4817	18.4899	6.71593	6.70349	32.0005	21.9522
SCO1131	1188324	1189481	-	69.529	82.1822	148.487	82.4076	62.7531	78.2144	184.977	133.76
SCO1132	1189474	1191621	-	205.75	309.353	440.284	244.201	185.61	212.263	449.161	260.318
SCO1133	1191618	1192610	-	98.6762	110.912	208.742	101.527	89.022	103.904	216.756	93.8532
SCO1134	1192607	1193209	-	86.9393	210.955	295.946	156.446	147.652	207.602	291.992	124.37
SCO1135	1193398	1193988	+	74.4728	150.694	144.54	93.7066	110.799	155.08	100.197	92.8669
SCO1136	1193951	1194742	-	27.2832	26.8199	60.6924	85.4342	10.2864	22.4198	58.3878	61.6232
SCO1137	1194739	1196385	-	57.4031	93.1287	66.3658	118.425	23.0524	92.0701	104.007	63.1947
SCO1138	1196781	1197779	+	32.7461	161.934	27.94	44.388	84.4881	201.35	52.5999	46.085
SCO1139	1197776	1198321	+	21.7715	29.7369	14.3075	19.2561	12.2842	28.6324	29.5797	14.5256
SCO1140	1198323	1199822	+	63.401	115.13	30.5022	46.7455	90.9487	107.501	65.2099	54.6437
SCO1141	1199889	1200311	-	53.6746	55.9779	109.581	64.8612	47.8617	45.6365	69.1851	52.771
SCO1142	1200394	1201473	+	21.7715	41.4845	25.1052	21.3784	7.14103	24.8927	35.3607	31.8801
SCO1143	1201486	1202247	-	25.0297	19.298	15.2078	8.25287	22.1456	12.6918	14.8693	7.9999
SCO1144	1202480	1204282	-	232.027	186.981	219.911	103.041	268.794	218.721	209.255	103.9
SCO1145	1204428	1204889	+	86.1446	86.7585	104.598	38.1585	160.233	87.8816	114.526	42.4864
SCO1146	1204911	1205669	-	199.426	344.439	478.555	479.359	364.291	404.743	371.002	443.112
SCO1147	1205898	1207775	+	54.5176	29.1865	7.96697	22.321	18.4619	11.6493	34.8955	22.8608
SCO1148	1207772	1209553	+	72.2035	48.5702	17.1698	38.9051	37.7595	28.8171	44.1405	38.1687
SCO1149	1209788	1210258	+	45.8122	130.216	266.631	304.877	73.9463	169.59	294.484	226.439
SCO1150	1210322	1210594	+	25.1268	52.8244	63.3018	55.0572	17.3709	120.336	59.8664	38.3222
SCO1151	1210615	1211409	-	139.349	74.1385	93.3071	108.561	225.962	128.572	106.909	110.698
SCO1152	1211504	1214068	+	1139.44	1783.05	1838.11	1390.76	1257.84	1385.23	1443.16	1607.8
SCO1153	1214088	1214954	+	296.27	317.097	414.855	343.348	364.63	284.326	334.495	454.585
SCO1154	1214956	1215927	-	224.165	179.066	272.253	292.082	275.949	276.376	226.57	295.196
SCO1155	1216065	1216478	-	217.452	233.134	171.954	191.48	404.488	464.28	152.857	174.011
SCO1156	1216584	1217012	+	230.745	311.748	155.373	129.311	432.839	334.317	134.862	150.131
SCO1157	1217041	1217655	-	359.508	197.489	30.8574	69.0077	476.621	391.951	45.0131	51.702
SCO1158	1217724	1218137	-	144.763	73.5086	37.5491	79.7561	127.093	125.281	68.19	57.5358
SCO1159	1218156	1218593	-	241.834	144.858	57.8223	130.882	292.669	325.283	66.3751	45.1764
SCO1160	1218590	1221178	-	1657.63	1242.4	435.613	943.746	1898.31	2541.06	603.289	644.195
SCO1161	1221241	1221975	-	1233.81	2195.11	492.807	996.239	726.938	1240.17	508.264	451.386
SCO1162	1222188	1222787	+	43.3319	53.4033	80.0456	76.2387	38.794	36.542	61.3428	73.4657
SCO1163	1223235	1224134	-	1113.69	1394.82	1208.53	885.945	1153.41	1370.95	993.196	691.622
SCO1164	1224211	1224537	+	32.0328	73.3088	45.7572	61.2662	31.8938	91.6003	54.7442	47.4397
SCO1165	1224677	1225594	+	140.095	224.796	138.886	214.333	153.518	283.017	247.317	249.4
SCO1166	1225651	1225983	-	586.183	1071.62	346.081	388.641	966.943	1170.16	356.029	377.452
SCO1167	1226297	1228969	+	80.6985	186.944	171.189	161.909	42.9027	116.023	198.612	200.757
SCO1168	1228966	1230234	+	48.6169	110.046	108.902	119.192	30.8027	96.4643	169.373	134.103
SCO1169	1230329	1231492	-	312.125	401.324	412.497	394.338	481.764	446.743	420.244	396.371
SCO1170	1231648	1233093	+	124.841	102.381	201.115	168.629	103.12	73.3293	296.99	268.669
SCO1171	1233319	1234527	+	56.1711	42.7504	62.3346	78.5382	26.5663	25.7715	89.1883	92.0777
SCO1172	1234835	1235440	+	221.278	437.759	501.548	642.763	362.802	715.207	435.318	425.001
SCO1173	1235615	1236874	+	137.08	274.508	332.069	588.825	142.339	363.113	515.428	396.65
SCO1174	1237012	1238535	+	814.808	2489.95	15261.4	37329.7	3072.66	8297.19	15447.2	25609.6
SCO1175	1238595	1239002	-	5.78735	10.8323	6.04041	5.04991	0	5.27304	9.88985	0
SCO1176	1239663	1241453	-	73.3221	116.752	75.3551	98.1471	68.5623	155.692	107.231	92.2527
SCO1177	1241562	1242302	+	26.5536	15.9447	4.76129	6.20904	4.66155	9.09458	7.56591	5.75017
SCO1178	1242334	1242783	-	12.9201	17.017	9.23428	8.62618	26.5663	30.1657	24.3399	28.6877
SCO1179	1242817	1243575	-	63.1091	56.8361	45.8005	62.3665	60.6987	36.6238	59.6685	50.5136
SCO1180	1243639	1244799	+	39.1172	17.5103	15.563	20.6709	13.191	9.01278	30.7636	34.4865
SCO1181	1244920	1245774	+	180.135	319.965	234.799	196.412	327.892	328.959	326.266	274.313
SCO1182	1245771	1250951	+	731.453	669.823	581.448	451.614	915.27	601.72	885.839	928.334
SCO1183	1251004	1252173	+	147.195	127.75	105.182	75.0011	124.189	113.775	147.804	120.074
SCO1184	1252179	1256141	+	237.394	166.166	151.591	151.613	137.734	138.361	327.876	255.666
SCO1185	1256138	1258141	+	80.0013	54.1759	57.8931	52.1099	42.8462	30.7173	121.138	86.8873
SCO1186	1258218	1259243	+	143.856	110.547	211.359	216.495	189.535	119.866	176.2	186.413
SCO1187	1259461	1260606	+	12.9526	34.4559	7.95516	7.93837	3.57051	17.3921	5.87081	6.1904
SCO1188	1260854	1261948	+	29.6013	52.8529	26.0843	24.6597	21.9048	44.8395	23.7089	21.3934
SCO1189	1262121	1262546	+	635.32	1542.16	847.186	973.338	720.335	1608.19	750.266	623.438
SCO1190	1262509	1264110	-	57.6787	34.8922	17.1265	25.7601	7.80696	11.3221	38.5461	23.3078
SCO1191	1264183	1264656	-	45.6662	164.244	229.299	285.147	48.2302	128.694	143.612	185.666
SCO1192	1264780	1265148	+	13.0497	33.8913	565.375	956.424	61.6055	150.686	915.549	937.515
SCO1193	1265170	1265739	-	28.8879	31.4818	83.9105	39.1804	16.5207	37.5844	106.045	50.8984
SCO1194	1265841	1267331	+	39.7981	31.6388	20.6559	32.2836	1.33187	9.17639	34.8655	27.5206
SCO1195	1267321	1267515	-	4.94431	10.8894	3.81769	10.5711	10.8958	11.1795	4.28159	4.31774
SCO1196	1267630	1268493	-	96.5366	65.63	124.176	176.291	25.4753	88.6366	154.029	213.801
SCO1197	1268663	1269751	-	172.793	182.562	178.481	134.224	159.029	160.475	242.9	157.083
SCO1198	1269748	1270929	-	297.584	306.143	340.444	276.405	362.704	353.588	283.35	258.18
SCO1199	1270926	1271906	-	146.936	100.944	209.295	141.728	77.6445	82.3632	186.493	146.672
SCO1200	1271991	1272566	-	237.927	1117.99	570.109	555.932	378.985	970.391	515.81	574.54
SCO1201	1272644	1273609	+	108.24	84.8281	129.869	182.52	131.812	103.352	172.464	274.837
SCO1202	1273700	1275238	+	135.913	211.192	218.624	282.161	99.0531	155.017	252.267	310.937
SCO1203	1275235	1275696	+	25.5809	27.835	25.0659	20.9462	3.32968	26.6503	29.5498	34.815
SCO1204	1275830	1277215	+	57.5165	136.187	109.679	128.84	61.7898	152.483	121.23	118.132
SCO1205	1277253	1277477	+	41.0458	36.8226	38.1926	36.6653	43.2713	61.4557	45.7917	32.8237
SCO1206	1277625	1278749	+	61.3096	46.1036	35.291	27.705	56.7597	42.8364	38.721	43.6254
SCO1207	1278746	1279960	+	55.9764	53.7254	31.7577	21.5156	47.1958	39.0149	31.3417	45.6584
SCO1208	1279957	1280490	+	18.7074	14.6361	6.98401	8.27247	11.8591	13.407	12.8817	12.0523
SCO1209	1280487	1281713	-	124.24	217.625	166.455	188.63	168.664	255.53	168.056	144.967
SCO1210	1281884	1282540	+	148.865	64.7942	192.251	198.2	195.358	93.6852	134.411	169.338
SCO1211	1282582	1283235	-	49.6053	46.7396	24.8209	45.0162	89.3194	55.0373	31.139	37.3718
SCO1212	1283300	1284538	+	1353.77	672.199	1896.53	1719.55	965.015	822.869	1465.46	1633.03
SCO1213	1284562	1285290	+	369.042	251.41	740.29	721.299	351.483	269.67	482.283	631.949
SCO1214	1285457	1286482	+	428.972	515.683	713.744	650.953	489.16	553.935	552.14	583.426
SCO1215	1286676	1287626	+	770.471	425.999	901.608	1082.86	1540.64	681.856	575.654	753.529
SCO1216	1287637	1287840	+	433.866	2974.4	1098.41	817.799	750.488	2674.44	830.035	587.693
SCO1217	1287879	1289096	-	24.8029	31.6388	20.0478	32.0671	11.6183	14.2858	47.7472	25.5644
SCO1218	1289093	1290928	-	50.2867	59.1946	37.2176	48.2396	4.23645	30.0839	67.0318	44.5749
SCO1219	1290957	1291352	-	11.0235	9.01607	10.4859	5.77692	3.81135	3.35174	13.8191	11.2069
SCO1220	1291356	1292117	-	24.2355	51.8806	46.0927	70.2648	13.5595	63.9075	58.853	53.1549
SCO1221	1292195	1292698	+	59.202	75.1536	36.2779	42.5206	77.63	65.8288	49.8246	50.3882
SCO1222	1292824	1293690	+	3829.73	2903.51	2375.56	972.514	5071.91	4117.81	2108.02	1820.29
SCO1223	1293687	1294910	+	5134.05	4203.1	3154.95	1324.43	5191.78	4185.23	3502.29	2752.62
SCO1224	1294926	1295384	-	31.7897	32.1464	88.2457	74.667	12.0434	39.8329	74.8832	77.28
SCO1225	1295526	1297040	+	222.219	203.519	144.579	98.2068	263.156	231.74	143.163	137.492
SCO1226	1297131	1300331	-	56.8682	66.531	23.8419	41.2038	13.6161	43.8181	40.9021	28.4224
SCO1227	1300601	1302070	-	92.6784	92.4213	135.314	236.89	61.4212	105.865	220.405	230.045
SCO1228	1302287	1303009	+	370.775	1034.51	962.422	708.292	477.555	966.569	760.453	604.122
SCO1229	1303058	1304119	+	171.09	217.319	301.279	272.121	135.807	287.553	321.899	276.619
SCO1230	1304188	1305813	-	1923.66	2541.4	1719.47	2132.35	2340.55	3985.63	1951.03	1610.37
SCO1231	1305967	1306731	-	40.9004	5.21232	6.66817	14.2454	4.90238	3.26994	16.6152	23.3078
SCO1232	1306728	1307405	-	41.5161	21.6789	9.21461	17.4288	34.4864	9.2582	17.2601	7.0077
SCO1233	1307571	1308245	-	22.5982	5.66282	7.29986	4.4405	8.28864	0.797032	14.2912	14.5256
SCO1234	1308254	1309975	-	395.141	172.602	166.218	135.993	441.935	158.329	220.6	196.971
SCO1235	1309968	1310279	-	112.455	52.8958	55.6271	32.7353	123.565	52.5855	70.7006	59.0032
SCO1236	1310293	1310595	-	141.91	92.3785	89.1736	63.4856	222.279	100.961	70.4241	54.3152
SCO1237	1310820	1311104	-	41.7917	65.4159	151.571	97.6954	26.2123	51.3186	127.027	143.863
SCO1238	1311216	1311851	+	34.9346	16.0732	3.49397	4.3817	10.7115	25.8533	9.01236	4.79295
SCO1239	1311859	1312167	+	7.99205	2.84568	0.955406	0.727016	0	0.87884	5.99059	0
SCO1240	1312684	1313157	+	35.1131	9.90279	10.4859	19.1189	3.32968	15.7163	8.27764	17.0824
SCO1241	1313128	1313640	-	865.208	1862.11	1262.56	1532.77	1257.83	1788.83	1181.03	1276.05
SCO1242	1313856	1314716	+	105.16	86.2081	152.621	206.61	98.6425	110.75	132.11	129.631
SCO1243	1315011	1316138	-	32.2275	57.6005	128.124	86.1416	45.3256	52.1975	174.857	97.0806
SCO1244	1316289	1317512	+	358.471	210.083	394.818	261.195	587.462	319.949	395.821	240.455
SCO1245	1317505	1318791	+	146.109	115.652	215.117	142.947	197.597	117.168	214.919	149.502
SCO1246	1318793	1319509	+	40.8841	36.315	78.8491	55.41	38.9071	21.5409	67.5339	87.6551
SCO1247	1319887	1320564	+	461.153	993.742	1013.22	995.39	344.838	770.529	705.379	765.345
SCO1248	1320586	1320960	-	11.0235	30.9314	74.3328	44.3676	4.23645	16.7587	40.985	21.0367
SCO1249	1320980	1321207	-	48.746	273.758	119.454	117.326	88.3415	230.249	104.083	121.471
SCO1250	1321315	1321740	+	8.81882	21.2284	18.7805	15.1889	11.1366	8.93097	24.1142	33.2989
SCO1251	1321823	1323229	+	51.9402	81.0386	90.8984	86.8882	57.2414	66.3197	107.307	127.131
SCO1252	1323226	1324239	+	40.5597	41.8779	46.4046	38.2565	19.3687	32.9448	47.5536	41.501
SCO1253	1324336	1325118	+	64.8597	157.036	149.025	204.448	119.655	144.943	137.596	172.586
SCO1254	1325285	1326727	+	1421.58	280.564	403.672	556.911	1521.93	384.06	272.001	589.099
SCO1255	1326802	1327284	+	81.1032	27.9207	19.0924	30.8688	133.569	26.0169	13.3768	48.292
SCO1256	1327484	1327924	-	42.5051	194.509	218.028	185.41	82.235	194.971	166.969	125.929
SCO1257	1327991	1328716	-	152.674	163.215	187.431	110.428	125.039	79.8902	77.1473	75.8194
SCO1258	1328719	1329639	-	224.392	222.44	245.482	141.375	206.962	85.2848	88.6124	75.6804
SCO1259	1329747	1330901	+	101.837	195.569	223.993	203.979	119.825	190.128	324.361	296.126
SCO1260	1330916	1331578	+	59.4456	43.2579	137.813	121.942	51.3756	54.1795	134.441	120.542
SCO1261	1331678	1332832	+	200.788	243.002	306.889	328.237	155.955	301.982	299.183	328.3
SCO1262	1332872	1333633	-	1121.51	1472.66	3293.44	3099.49	685.467	1361.13	4175.32	3575.62
SCO1263	1333824	1334711	-	59.4619	62.927	139.076	96.2218	24.2711	70.632	153.525	153.442
SCO1264	1334793	1335743	+	63.5794	186.157	182.16	153.244	44.6031	110.608	231.319	146.505
SCO1265	1335695	1336564	-	17.4754	26.9341	19.7201	24.306	17.6117	16.7587	16.6382	17.0338
SCO1266	1336608	1337876	-	34.5782	21.6646	8.87908	13.4204	8.4729	3.26994	17.2601	11.1369
SCO1267	1337873	1338130	-	2.60995	4.7761	1.59103	1.45403	4.23645	2.55471	0.352388	1.06899
SCO1268	1338248	1339366	-	23.9599	31.2026	17.4777	12.615	12.9502	12.3645	27.0601	11.3672
SCO1269	1339363	1340376	-	28.6123	39.3605	15.5709	17.1535	8.71373	20.2741	20.0952	11.7025
SCO1270	1340373	1341344	-	20.5069	26.4693	5.38117	10.9836	10.2864	9.89162	14.4639	6.7492
SCO1271	1341355	1342317	-	33.4758	39.5541	10.1621	14.5011	5.14322	9.80981	13.1442	7.33616
SCO1272	1342317	1342589	-	7.97578	22.5942	5.72457	3.96918	1.33187	17.3921	6.36597	6.67242
SCO1273	1342661	1343779	-	29.4554	76.6621	20.3558	16.9575	25.9569	39.5875	35.3308	11.2836
SCO1274	1344147	1344806	+	19.8423	15.5371	2.87803	3.32058	2.66374	1.75768	18.0247	1.55101
SCO1275	1344856	1346613	+	26.8454	50.0215	31.1024	38.0017	28.8049	41.1816	24.5404	21.3934
SCO1276	1346693	1347289	+	47.6925	93.0288	89.5485	43.3073	66.621	60.7404	49.3685	13.8269
SCO1277	1347343	1348086	+	80.0008	57.1786	26.0449	21.398	104.14	33.7629	25.4708	18.4449
SCO1278	1348179	1349756	+	92.8075	103.368	37.865	37.55	119.626	77.4781	34.9714	24.9919
SCO1279	1349799	1350677	+	27.8181	45.1884	25.0659	20.6317	6.47509	14.6738	26.1596	14.2457
SCO1280	1350735	1351976	-	28.7908	28.7931	3.49791	3.61548	1.33187	5.82465	17.0504	4.27594
SCO1281	1352088	1353410	-	27.2832	19.8199	0.955406	2.51515	0	2.3911	38.6129	8.41878
SCO1282	1353407	1353985	-	12.677	2.83141	4.44544	3.57627	0.665935	0.87884	8.68992	2.99025
SCO1283	1353978	1354445	-	11.0072	10.8466	3.81769	5.44282	6.23425	6.70349	3.49393	5.56845
SCO1284	1354527	1355912	-	36.6369	37.3159	7.28805	7.58466	2.23864	3.43355	18.4969	0.810485
SCO1285	1355909	1357030	-	26.1809	34.3275	4.46119	4.6766	6.90019	11.5675	7.60281	12.2195
SCO1286	1357085	1358209	-	22.7279	25.4256	9.86597	14.0102	10.2864	7.50052	14.0886	8.18163
SCO1287	1358281	1359243	-	14.444	13.2418	3.17026	1.41483	3.32968	4.06697	5.22593	1.55101
SCO1288	1359227	1359733	-	10.4398	4.71901	0.319781	2.16145	3.99561	0.87884	1.28977	0
SCO1289	1359896	1361419	+	354.193	437.639	412.052	329.084	367.677	524.3	509.004	388.378
SCO1290	1361564	1363153	+	126.656	72.0653	50.5303	49.1038	82.3061	74.0446	58.0654	44.9042
SCO1291	1363304	1364707	+	144.974	136.164	81.976	77.8495	153.532	122.502	122.504	129.584
SCO1292	1364716	1367439	+	229.514	242.614	119.719	121.587	242.313	184.631	255.369	254.128
SCO1293	1367555	1368913	+	51.8588	44.4015	28.9308	45.5668	18.9436	23.4622	60.5091	44.0724
SCO1294	1368938	1370161	-	2729.33	144.267	97.9464	29.4735	1555.54	476.637	735.882	420.139
SCO1295	1370221	1370712	+	13.7631	32.5541	23.5221	20.2388	28.9326	27.0594	35.3837	29.1484
SCO1296	1370791	1372479	+	1117.5	561.075	838.975	568.213	1167.49	756.227	879.841	1031.5
SCO1297	1372948	1373469	-	156.629	144.875	151.208	149.903	152.215	120.008	136.908	192.289
SCO1298	1373491	1374042	-	14.3306	15.5085	8.89089	5.08911	2.23864	4.78219	9.41769	12.7229
SCO1299	1374103	1374549	+	36.6852	70.8137	17.829	25.2495	22.089	31.1053	21.4379	22.8394
SCO1300	1374583	1377582	-	213.726	105.942	228.884	298.626	145.782	103.392	184.924	257.23
SCO1301	1377579	1378742	-	197.319	124.174	319.075	474.585	183.541	133.476	229.426	288.405
SCO1302	1379126	1379752	-	46.0877	132.255	166.621	135.952	79.6989	69.3231	121.322	116.182
SCO1303	1379824	1380627	-	44.629	28.8645	52.015	76.9844	27.7139	30.6355	82.6128	103.788
SCO1304	1380724	1381131	+	339.699	327.249	296.529	272.767	493.284	312.182	239.979	365.51
SCO1305	1381144	1382538	-	37.1718	50.0215	24.7894	25.7797	19.1844	38.2178	33.1405	15.5314
SCO1306	1382544	1383788	-	40.2033	55.2481	35.5636	31.2617	11.5617	31.29	48.475	61.77
SCO1307	1383886	1385292	-	71.2471	381.673	322.025	338.162	56.1503	365.137	447.473	330.444
SCO1308	1385454	1386677	+	166.908	202.581	199.03	282.083	104.452	221.358	252.175	256.231
SCO1309	1386707	1387054	-	10.7479	7.04284	7.94729	10.2174	1.99781	5.74284	8.27764	6.12725
SCO1310	1387179	1388270	+	42.165	19.8056	22.547	18.7848	11.434	5.90646	49.2536	24.8656
SCO1311	1388275	1388832	-	56.1386	47.5407	68.9988	58.4954	75.6322	31.7598	72.4625	67.0381
SCO1312	1388876	1389481	-	24.0733	55.6558	87.6573	81.5826	16.4641	54.0159	67.9483	55.1675
SCO1313	1389568	1390425	+	34.6915	20.7637	8.86728	6.54314	19.4253	4.14878	17.3499	5.90373
SCO1314	1390456	1391259	-	125.262	42.7504	74.3603	37.4707	202.711	51.8702	98.698	62.9643
SCO1315	1391367	1391903	+	71.4413	101.831	167.166	145.815	80.4359	150.459	136.804	166.591
SCO1316	1391967	1392602	-	525.912	299.55	312.214	275.086	820.012	384.471	320.01	347.52
SCO1317	1392691	1393128	-	254.527	148.628	108.013	61.5603	215.846	109.341	100.723	65.5639
SCO1318	1393213	1394196	+	72.9814	29.6798	11.4137	12.3397	86.8399	21.1529	13.9918	21.5051
SCO1319	1394273	1395295	+	486.731	455.657	439.359	507.498	1109.91	707.931	328.216	368.439
SCO1320	1395319	1396164	-	184.74	302.08	214.096	238.933	224.957	259.23	444.174	570.559
SCO1321	1396238	1397416	-	86.7771	205.914	510.314	226.181	229.887	317.312	1455.04	2612.59
SCO1322	1397508	1398413	-	124.451	156.272	268.029	200.282	83.2128	179.379	242.057	216.855
SCO1323	1398463	1399239	+	256.246	139.976	487.742	459.122	215.747	193.971	717.736	602.031
SCO1324	1399280	1400449	-	27.0076	45.2026	14.2878	5.50162	13.6727	11.6493	24.5035	10.2215
SCO1325	1400584	1401057	+	58.2456	84.8994	124.224	77.1822	36.5553	57.4495	107.141	94.9989
SCO1326	1401207	1402082	+	163.179	68.9975	92.9588	97.6758	198.617	74.7808	43.887	58.5621
SCO1327	1402574	1403737	+	57.1921	94.9877	91.846	118.562	123.55	129.309	86.3484	113.213
SCO1328	1403709	1404566	-	17.8807	19.7628	7.93942	6.44513	10.2864	9.17639	16.3457	5.12823
SCO1329	1404801	1405034	-	1.10235	1.88761	1.5871	1.47363	1.33187	1.67587	8.12791	3.68898
SCO1330	1405031	1406113	-	21.9819	26.3837	17.5053	18.8828	39.3322	38.3814	25.8762	15.6082
SCO1331	1406138	1408480	+	491.805	402.195	370.452	471.656	717.232	793.075	275.996	371.044
SCO1332	1408850	1409722	-	12.1259	20.3988	1.26732	1.82734	1.33187	0.87884	11.8614	0.258501
SCO1333	1410027	1410995	+	25.6134	29.6941	27.6989	34.2686	13.4319	29.184	27.9376	12.2059
SCO1334	1411647	1411826	+	7.00308	197.218	40.6722	33.4436	14.948	152.462	55.396	54.8177
SCO1335	1411885	1412625	-	26.5698	25.4256	57.1433	32.1259	8.65716	14.6738	83.5341	33.9345
SCO1336	1412774	1414348	+	117.059	126.355	161.698	151.005	107.725	103.659	185.085	209.455
SCO1337	1414272	1415177	-	165.01	73.2945	142.818	144.264	168.962	120.357	158.24	213.423
SCO1338	1415191	1416381	-	28.9367	22.6655	13.6758	6.91645	17.6683	10.8523	43.4496	21.7005
SCO1339	1416484	1417104	+	32.0653	11.7619	18.1016	9.0583	20.5729	7.50052	19.4043	12.7297
SCO1340	1417147	1417659	+	622.643	546.248	707.737	626.588	691.149	765.156	643.191	702.041
SCO1341	1417763	1418269	+	45.6662	20.9064	25.1249	18.2342	24.7528	15.9617	35.2409	29.2815
SCO1342	1418317	1418868	-	68.2807	53.6683	76.8596	55.5481	44.4754	25.2807	94.2367	65.6407
SCO1343	1418995	1419678	-	471.087	484.077	264.061	214.529	524.355	478.257	282.602	290.166
SCO1344	1419752	1421344	-	211.973	966.287	896.722	1302.44	412.18	1764.34	775.573	787.736
SCO1345	1421547	1422308	-	92.4511	24.5103	25.7291	21.8497	69.3559	27.2019	43.8779	21.4002
SCO1346	1422352	1423113	-	107.705	43.894	22.5627	17.9197	177.364	59.9224	58.9798	32.09
SCO1347	1423379	1424143	+	31.9519	17.4247	7.93155	10.2174	11.1366	9.89162	21.7144	14.8395
SCO1348	1424234	1424617	-	56.0089	41.456	53.7005	54.7427	47.38	29.7777	66.3799	56.8866
SCO1349	1424614	1425369	-	159.693	139.948	165.949	238.067	150.755	156.878	168.314	195.985
SCO1350	1425591	1426211	+	18.74	11.7761	3.49004	4.4405	2.23864	4.14878	9.01236	10.1515
SCO1351	1426295	1429033	+	81.6711	81.2098	99.4577	123.554	25.8438	62.5589	186.755	145.974
SCO1352	1429057	1430469	-	237.879	203.796	132.163	183.504	214.528	281.219	156.208	193.776
SCO1353	1430545	1431576	+	47.8547	20.7922	19.0688	19.7078	15.1888	21.6227	16.9007	30.8325
SCO1354	1431662	1432225	-	15.1411	1.88761	0.635626	1.08072	0.665935	0	4.13882	0
SCO1355	1432286	1433899	-	31.1414	24.4818	7.92761	5.04991	0.665935	4.78219	13.2111	3.76576
SCO1356	1434218	1434715	+	107.883	111.925	46.3731	113.748	115.999	104.292	51.1743	98.6452
SCO1357	1434718	1435179	+	49.7512	72.3507	20.9638	67.0031	67.8397	60.5768	29.7385	24.5653
SCO1358	1435312	1436223	-	68.6534	154.384	175.248	154.519	54.2236	122.951	181.214	159.772
SCO1359	1436298	1437296	+	78.931	42.0492	32.7288	34.9547	74.3569	39.0967	22.9442	21.9172
SCO1360	1437760	1439097	-	86.4858	101.024	115.921	105.653	78.6644	113.141	190.512	216.637
SCO1361	1439133	1439819	+	273.104	195.023	355.943	279.861	471.448	259.248	434.102	547.999
SCO1362	1439866	1440840	-	36.6207	16.0589	7.30773	5.38401	1.33187	4.06697	12.4763	6.34395
SCO1363	1441026	1442030	-	48.0331	53.5889	61.1185	89.0701	19.6095	34.0691	77.5456	56.2433
SCO1364	1442209	1442748	-	89.2737	136.33	41.6158	63.8402	138.06	203.823	58.86	57.6476
SCO1365	1442967	1443134	+	7.00308	5.70563	1.59103	0.707414	2.90458	23.544	4.49121	6.23219
SCO1366	1443255	1443908	-	331.772	185.036	132.873	179.199	277.083	241.141	146.086	131.385
SCO1367	1443901	1444656	-	18.1725	16.4095	3.186	2.49555	1.33187	2.4729	13.241	4.05924
SCO1368	1444653	1445792	-	31.5467	13.6923	5.08107	4.04759	2.66374	8.21575	5.90076	7.19624
SCO1369	1445966	1447180	+	43.251	34.9778	72.1179	55.8421	12.1	22.5834	122.914	93.9436
SCO1370	1447177	1447812	+	26.278	18.8761	50.8186	29.1786	4.66155	8.54298	48.6408	41.019
SCO1371	1447950	1448759	+	51.2268	74.5033	125.771	96.4178	40.6641	64.4591	134.135	111.913
SCO1372	1448786	1449613	-	155.641	162.334	148.752	181.4	193.714	147.171	111.902	128.143
SCO1373	1449695	1451212	-	509.151	649.985	485.902	829.625	250.304	590.071	349.143	507.969
SCO1374	1451745	1452356	+	724.339	588.578	2144.83	1638.66	238.502	609.627	2081.96	1444.02
SCO1375	1452656	1452859	+	3882.16	5697.65	936.121	1278.17	6079.29	5442.74	813.988	1147.03
SCO1376	1453090	1454160	+	346.443	153.296	152.558	253.375	324.492	157.287	190.012	231.91
SCO1377	1454293	1454712	+	43.7534	44.2446	91.7909	83.3315	15.6139	38.136	80.9059	82.9253
SCO1378	1454780	1457665	-	6435.54	4634.59	7747.09	8464.9	6856.66	5994.67	8340.22	10014.6
SCO1379	1458078	1458473	+	3.30706	11.2543	0.951471	1.08072	2.23864	0.87884	3.4041	4.31774
SCO1380	1458383	1459822	-	217.372	471.524	700.791	642.052	242.072	362.846	654.082	658.199
SCO1381	1459887	1460573	-	571.419	711.794	1372.79	1594.7	828.23	1168.2	1155.54	1325.29
SCO1382	1460736	1461209	-	1012.77	1512.37	1341.92	1054.86	2049.96	1766.73	886.045	847.857
SCO1383	1461293	1462033	-	430.805	260.117	272.154	355.078	349.429	141.367	188.522	213.04
SCO1384	1462078	1462881	-	2602.7	1279.51	1767.98	2447.22	2747.78	1098.62	1532.99	1976.61
SCO1385	1463072	1463926	-	495.581	619.31	562.827	713.974	640.042	615.76	207.392	280.511
SCO1386	1463932	1464264	-	101.366	61.2473	86.1686	90.1108	176.57	75.4563	69.807	104.522
SCO1387	1464261	1465166	-	347.724	376.965	491.998	530.959	463.501	351.646	537.554	473.875
SCO1388	1465266	1467761	-	4923.87	10188.7	6320.71	5904.02	5519.22	10959.9	5937.68	5140.75
SCO1389	1467874	1468521	-	266.312	299.265	588.689	369.464	344.866	314.636	294.06	231.903
SCO1390	1474291	1474740	+	392.271	256.48	401.052	442.204	501.204	274.025	361.002	597.303
SCO1391	1474827	1476497	+	928.836	417.77	684.915	972.722	895.958	518.966	782.965	1513.51
SCO1392	1476570	1477472	-	45.5366	88.7745	103.252	67.6918	72.4302	97.834	97.8296	48.774
SCO1393	1477596	1479572	-	406.52	260.863	442.765	657.915	581.822	552.014	417.711	250.88
SCO1394	1479786	1482173	+	91.5272	95.8316	42.583	32.362	21.3665	47.3942	81.2011	52.0791
SCO1395	1482164	1482580	-	289.771	107.844	279.244	444.619	264.444	116.696	161.137	292.471
SCO1396	1482748	1483572	-	25.1756	104.519	124.465	104.749	27.5296	146.801	146.989	130.623
SCO1397	1483776	1484795	+	33.7514	20.3702	34.0001	54.9583	6.90019	14.204	37.5189	56.739
SCO1398	1484800	1485507	+	15.4329	15.6227	2.86228	2.49555	0	3.18813	10.8042	2.50823
SCO1399	1485684	1486289	-	237.392	217.796	135.069	332.228	398.679	331.292	129.406	279.974
SCO1400	1486339	1486734	-	270.301	229.059	169.155	354.626	273.924	355.631	130.77	289.013
SCO1401	1486745	1487179	-	539.82	350.958	184.868	424.262	561.293	401.576	142.166	382.007
SCO1402	1487176	1490007	-	418.955	338.275	469.865	644.999	402.66	613.53	511.556	977.19
SCO1403	1490427	1490969	+	698.285	309.217	615.421	655.671	814.911	524.833	739.419	850.236
SCO1404	1491016	1494021	-	209.802	70.7852	20.0124	37.0377	145.059	36.3176	66.859	87.3897
SCO1405	1494024	1495871	-	110.802	58.0653	15.2353	24.1287	102.567	42.2848	50.0204	48.7254
SCO1406	1495964	1496950	-	113.492	70.1349	52.4923	80.0902	144.28	53.8523	49.7878	82.7504
SCO1407	1497056	1501717	-	374.052	173.173	216.566	374	257.969	120.315	284.072	448.221
SCO1408	1501823	1502704	-	113.217	73.6309	72.173	101.841	71.5945	51.2368	92.3689	111.215
SCO1409	1502793	1504319	-	181.173	120.735	190.688	194.329	126.597	112.814	189.215	213.332
SCO1410	1504428	1505123	-	249.047	208.68	84.187	118.721	308.367	272.84	105.126	102.67
SCO1411	1505261	1506583	+	1101.71	58.3507	23.8419	54.1341	320.184	137.749	46.9895	39.7478
SCO1412	1506580	1507413	+	262.65	25.0322	4.11779	22.5776	64.3969	30.7991	14.1714	9.33421
SCO1413	1507860	1509278	-	201.373	125.232	481.56	369.481	119.159	123.769	560.793	508.139
SCO1414	1509614	1510018	-	232.869	345.856	964.267	879.653	204.043	512.978	560.173	694.616
SCO1415	1510276	1510470	+	5.09024	9.42376	3.17419	2.90806	13.4319	5.10942	3.14155	5.82695
SCO1416	1510524	1512272	+	62.6556	60.3891	74.3328	76.0222	25.291	32.3932	91.2588	118.355
SCO1417	1512639	1514141	-	240.959	743.545	1490.79	904.622	197.582	650.523	1620.06	1209.29
SCO1418	1514244	1514936	+	23.7977	51.2874	31.4103	17.6052	14.4663	36.8692	41.7935	23.5032
SCO1419	1514933	1515700	+	96.3901	176.471	132.506	164.462	167.318	228.04	148.14	188.53
SCO1420	1515752	1517212	+	156.743	115.23	175.812	214.628	145.484	140.303	196.712	204.298
SCO1421	1517384	1517758	+	7716.66	17657.4	12256.2	7747.26	27450.3	49498.8	11707.8	9672.08
SCO1422	1517861	1518445	-	1688.63	1693.67	1453.64	1213.9	2791.59	2350.26	1604.64	1515.46
SCO1423	1518492	1519400	-	840.777	683.521	870.365	812.805	1231.44	822.547	632.486	617.488
SCO1424	1519926	1521536	-	419.929	158.231	350.991	347.435	353.112	132.74	278.71	422.144
SCO1425	1521620	1522117	-	73.3541	103.576	138.788	140.098	121.511	149.213	131.631	102.634
SCO1426	1522328	1522765	+	1704.33	554.481	446.892	815.828	1371.23	532.294	261.756	469.109
SCO1427	1522938	1523255	+	123.317	53.4033	15.2747	50.0661	176.513	56.407	8.24074	16.9775
SCO1428	1523218	1524393	-	1940.62	2191.03	2516.65	2203.85	2577.4	3077.36	2310.01	1558.26
SCO1429	1524785	1526038	+	22.5819	66.1804	49.5749	39.3569	5.32748	41.815	56.6788	38.434
SCO1430	1526117	1526779	-	100.524	124.454	358.264	173.678	129.856	129.573	274.504	124.448
SCO1431	1526862	1527104	-	94.1524	105.949	116.26	86.6129	209.909	305.296	132.596	74.7164
SCO1432	1527125	1528564	-	458.653	650.156	653.743	681.297	612.526	1227.04	647.284	480.086
SCO1433	1528839	1529303	+	22.7116	19.8199	26.3568	17.4288	4.23645	4.23058	30.8695	24.7053
SCO1434	1529751	1531607	+	779.759	733.078	928.075	1000.98	798.717	986.207	775.134	782.771
SCO1435	1531792	1532835	-	190.429	281.353	314.409	263.475	208.903	308.83	227.365	157.04
SCO1436	1532832	1534163	-	191.548	146.991	428.68	344.056	132.335	203.617	311.954	176.1
SCO1437	1534368	1534838	-	182.064	83.5194	70.9254	68.8696	96.2341	26.5685	44.7345	72.1236
SCO1438	1534876	1535733	-	980.611	484.744	690.589	556.993	1175.33	524.569	582.487	736.813
SCO1439	1535782	1536054	-	950.701	460.826	509.278	435.524	812.246	379.974	335.511	344.397
SCO1440	1536089	1536574	-	652.066	102.652	126.872	107.874	1053.54	166.014	92.4588	142.579
SCO1441	1536596	1537885	-	790.865	213.679	304.057	204.784	1183.93	211.672	218.443	245.43
SCO1442	1537882	1538526	-	279.913	96.5757	117.922	69.3017	534.853	111.956	114.684	104.172
SCO1443	1538523	1539125	-	634.349	435.425	1678.98	1198.61	695.767	481.831	1084.89	864.389
SCO1444	1539609	1541984	+	62.1364	83.9699	34.2923	28.2752	13.3753	38.136	43.5255	29.4001
SCO1445	1542226	1542993	+	27.1047	44.6522	58.1499	66.9835	21.9613	26.2623	61.2369	68.7913
SCO1446	1543064	1543432	+	8.67288	14.6075	7.94335	10.1978	10.5273	11.1795	7.57286	10.5849
SCO1447	1543454	1544653	-	122.004	226.743	250.804	208.438	120.122	253.075	271.162	227.404
SCO1448	1544766	1545977	+	31.9682	31.596	16.542	21.8105	3.81135	11.8947	63.425	47.0209
SCO1449	1545937	1546395	-	17.6051	15.0866	2.54644	2.51515	17.2432	1.67587	9.94974	1.58599
SCO1450	1546564	1548000	+	242.482	199.208	180.541	202.66	303.961	205.499	187.078	214.689
SCO1451	1547982	1549133	-	388.722	225.905	518.513	399.545	191.25	244.574	562.196	477.019
SCO1452	1549307	1550002	+	49.5082	45.8529	43.1832	51.0087	60.1459	39.5875	53.687	43.0034
SCO1453	1550134	1551066	+	185.631	93.7585	117.247	86.9666	297.699	108.135	156.485	160.493
SCO1454	1551086	1552783	-	84.1183	139.754	103.279	100.19	59.48	84.3452	87.9537	112.647
SCO1455	1552848	1553636	-	34.5456	30.6807	78.4703	98.4216	13.857	29.7567	91.2519	89.9611
SCO1456	1553815	1554174	-	8.26764	2.35237	1.27125	0	0	0	5.28582	1.99123
SCO1457	1554266	1555507	-	85.4317	299.723	540.54	411.432	107.13	465.582	558.905	452.523
SCO1458	1555656	1556108	-	50.7565	53.2464	119.213	116.047	46.7141	57.3887	72.4924	103.041
SCO1459	1556124	1557614	-	41.6946	47.9627	33.9804	21.1031	15.1322	36.8692	52.2775	24.0415
SCO1460	1557912	1558307	-	46.8174	28.6932	71.7903	54.1137	13.1344	15.7981	96.9291	67.3384
SCO1461	1558380	1559831	-	402.453	1993.71	3236.67	1265.81	564.495	1832.32	2743.23	1627.8
SCO1462	1559931	1560284	-	97.1355	109.11	139.818	141.433	91.0909	94.7884	162.754	175.542
SCO1463	1560350	1561432	-	989.852	819.93	1097.65	938.716	1394.45	1074.62	983.035	1263.18
SCO1464	1561471	1562157	-	388.072	374.822	615.949	439.393	283.614	314.655	406.282	485.507
SCO1465	1562315	1563520	-	124.354	180.238	230.081	202.583	127.079	255.63	200.779	145.96
SCO1466	1563517	1564455	-	66.3516	130.781	151.212	106.892	73.72	108.707	154.762	79.6211
SCO1467	1564452	1565927	-	152.415	218.563	255.186	159.079	180.197	266.646	323.608	181.438
SCO1468	1565986	1568310	-	252.258	291.794	456.585	332.485	134.645	310.118	540.604	254.862
SCO1469	1568408	1570513	-	499.394	876.479	1104.16	1072.45	443.791	845.843	1140.2	842.766
SCO1470	1570514	1570885	+	252.987	299.65	261.905	266.856	413.258	503.213	363.665	262.792
SCO1471	1570932	1571951	+	0	0	0	0	0	0	0	0
SCO1472	1571971	1573398	-	310.277	431.793	529.279	404.85	244.311	301.634	459.421	492.915
SCO1473	1573487	1574419	-	206.268	119.184	245.885	250.998	119.527	107.786	261.917	288.474
SCO1474	1574728	1575279	+	628.709	291.207	227.519	255.989	613.094	420.008	326.233	296.337
SCO1475	1575452	1577602	-	118.178	76.0118	231.214	175.093	42.3645	59.1043	299.137	207.324
SCO1476	1577727	1578935	-	2506.39	3105.84	3221.9	2652.87	3924.62	4236.22	2291.36	2193.18
SCO1477	1579175	1580458	-	685.121	532.488	693.524	644.429	839.452	591.686	569.442	753.636
SCO1478	1580546	1580818	-	5421.43	6822.13	7113.41	5646.34	6180.78	6032	3444.36	3157.51
SCO1479	1580881	1581474	-	2649.88	2575.1	2950.51	3752.33	3642.19	4534.01	2226.54	2467.66
SCO1480	1581512	1581835	-	9971.59	12150.8	7996.27	12022.4	19588.2	17987.6	5526.58	7466.85
SCO1481	1582059	1582895	-	173.327	81.0243	192.365	643.314	107.909	74.0446	160.349	212.642
SCO1482	1582901	1584007	-	177.137	110.268	148.365	535.478	229.589	128.96	98.2098	159.228
SCO1483	1584104	1587412	-	2564.28	1158.73	1106.9	3793.34	3189.68	1206.53	746.913	1707
SCO1484	1587405	1588547	-	1034.32	310.297	469	1193.11	876.179	356.839	299.694	604.878
SCO1485	1588544	1589119	-	138.458	84.3205	247.518	478.614	165.037	103.556	163.892	244.13
SCO1486	1589116	1590402	-	412.746	197.648	317.772	915.353	434.909	180.912	133.287	503.409
SCO1487	1590407	1591387	-	347.739	96.7755	257.21	619.577	183.485	104.007	106.407	346.605
SCO1488	1591502	1592083	-	197.773	296.913	728.699	880.81	89.3905	230.903	367.695	425.476
SCO1489	1592381	1592884	+	2131.41	2629.04	3238.91	3403.8	2874.15	2612.49	2869.2	3120.85
SCO1490	1593088	1593516	-	1825.91	586.842	416.094	478.79	2463.5	697.82	374.005	635.681
SCO1491	1593519	1594085	-	2321.61	871.811	1118.99	1156.44	2875.06	1412.23	897.874	1164.55
SCO1492	1594150	1595256	-	234.912	353.202	158.748	144.677	496.807	399.612	168.505	209.589
SCO1493	1595436	1596323	-	168.48	403.042	765.424	422.675	162.784	309.585	640.128	522.614
SCO1494	1596490	1597581	-	665.91	592.896	947.394	830.879	639.193	434.703	677.334	1068.57
SCO1495	1597578	1598093	-	478.934	456.953	561.901	552.177	772.548	565.952	439.437	766.089
SCO1496	1598090	1599274	-	946.977	888.691	1559.47	1398.68	1196.77	847.701	1424.07	1819.23
SCO1497	1599480	1599845	-	40.7056	13.2846	10.1818	16.0336	31.0436	13.1008	12.124	15.7131
SCO1498	1599894	1600733	-	144.391	267.549	421.55	338.298	152.328	301.982	307.421	228.739
SCO1499	1600714	1602462	-	582.343	1068.7	1907.33	1391.81	727.703	1646.4	1155.78	755.559
SCO1500	1602591	1603094	-	191.791	35.414	93.3937	103.688	149.706	60.0042	149.414	182.256
SCO1501	1603091	1605763	-	3480.62	1957.51	2523.6	2500.91	4310.64	2311.11	1967.73	2682.4
SCO1502	1605763	1606119	-	384.327	255.177	455.779	314.641	293.49	268.137	264.485	257.553
SCO1503	1606127	1606576	-	378.574	253.777	624.863	595.076	293.689	240.444	407.628	517.856
SCO1504	1606679	1608931	+	445.055	1157.73	347.217	491.386	660.275	809.93	525.35	528.967
SCO1505	1608976	1609590	-	9872.51	2619.83	2453.25	7496.81	11982.4	3835.49	1480.95	6461.64
SCO1506	1609885	1611240	-	278.828	275.348	454.958	262.002	358.057	271.961	430.779	390.857
SCO1507	1611310	1612032	-	1029.27	393.941	535.189	621.501	1302.43	593.937	439.245	470.43
SCO1508	1612166	1613443	-	1113.25	741.279	847.525	720.297	1001.61	631.273	757.288	1292.24
SCO1509	1613440	1614147	-	563.328	803.926	1089.18	861.514	541.286	674.126	903.646	1138.13
SCO1510	1614331	1615164	+	668.908	720.537	775.909	840.135	1266.07	1419.55	669.893	753.63
SCO1511	1615300	1616367	+	1412.27	1895.69	1892.89	2032.1	2100.18	2462.06	1755.44	1796.04
SCO1512	1616388	1616528	+	82.7084	131.733	157.837	163.087	113.279	118.045	185.947	201.162
SCO1513	1616607	1619150	-	1054.76	1296.3	1794.8	1350.29	1241.54	1476.21	1255.89	887.721
SCO1514	1619334	1619831	-	416.945	80.845	130.812	259.781	386.891	80.0539	142.315	284.949
SCO1515	1619879	1621000	-	1425.73	410.287	396.956	623.29	2182.62	721.651	314.632	480.29
SCO1516	1621004	1622716	-	2163.73	1017.75	1510.38	1800.11	3071.4	1396.08	1013.44	1440.01
SCO1517	1622951	1623460	-	2113.05	1762.65	2817.15	2440.33	2161.98	2057.55	1673.24	1840.93
SCO1518	1623636	1624709	-	236.338	234.084	294.54	226.26	207.245	184.774	311.083	299.088
SCO1519	1624756	1625361	-	80.2281	69.7272	167.367	133.555	61.6055	65.5016	158.64	225.839
SCO1520	1625358	1625924	-	75.0733	38.2026	241.795	194.604	44.4754	42.612	219.792	261.331
SCO1521	1626033	1626785	-	1841.15	1736.8	966.791	948.93	3474.34	1929.68	821.575	904.068
SCO1522	1626835	1627443	-	281.713	1001.93	645.248	563.199	439.471	731.028	600.275	498.521
SCO1523	1627456	1628367	-	950.818	1449.03	1476.19	1197.72	1166.96	1481.8	1155.68	1169.13
SCO1524	1628479	1629021	-	62.2986	31.6388	34.3041	25.7209	27.8416	25.5261	27.4584	25.6343
SCO1525	1629081	1630244	-	423.412	225.29	232.667	232.193	220.89	203.987	195.111	285.372
SCO1526	1630241	1631176	-	178.676	86.5934	150.41	122.413	197.256	87.8606	131.907	166.486
SCO1527	1631173	1631898	-	376.837	229.43	345.769	313.778	461.828	243.983	224.279	294.545
SCO1528	1632106	1634304	+	492.148	1510.89	1968.5	1659.49	434.88	2792.25	1555.05	748.215
SCO1529	1634572	1636227	+	3951.55	4844.32	5875.72	5727.44	4439.51	6735.59	5340.62	5209.65
SCO1530	1636316	1636876	-	315.026	207.323	502.693	348.77	299.81	178.379	338.03	397.508
SCO1531	1636966	1638942	-	5311.03	4736.82	4245.09	4197.26	7196.42	4816.66	3101.36	4224.59
SCO1532	1639131	1640408	-	415.779	1510.07	1664.02	1795.08	264.658	1277.96	2417.26	2541.69
SCO1533	1640405	1640971	-	516.868	3241.75	3650.19	2653.4	383.532	3095.2	2217.02	2396.2
SCO1534	1641143	1641868	+	430.66	846.499	851.48	1342.09	388.166	760.596	1063.2	1579.13
SCO1535	1642057	1642515	-	59.2671	47.3043	24.1341	46.7651	60.7553	48.5792	20.8668	29.2252
SCO1536	1642555	1645023	-	34.1729	35.0063	13.6561	10.4927	2.90458	9.80981	11.8245	7.89496
SCO1537	1645999	1646910	-	16.519	20.8207	19.0294	16.9575	9.19541	13.1616	18.0777	14.2108
SCO1538	1646907	1647893	-	12.1259	8.01519	2.22272	0.707414	0	1.67587	5.45854	0
SCO1539	1647905	1649206	-	11.8503	23.7092	7.65506	5.87493	7.6227	15.9617	13.7062	5.45669
SCO1540	1649733	1650185	-	318.204	450.051	445.661	422.732	547.195	564.729	326.475	257.315
SCO1541	1650311	1650790	+	540.535	1281.77	1072.06	1546.14	469.31	1712.24	768.168	936.318
SCO1542	1651070	1651630	+	358.747	586.366	1330.82	1016.41	329.763	477.236	916.459	702.9
SCO1543	1652074	1652535	-	423.25	1097.87	795.003	631.346	581.64	1213.9	996.773	647.544
SCO1544	1652664	1653251	+	287.825	277.009	359.555	281.335	412.492	213.836	204.1	279.775
SCO1545	1653340	1654167	-	183.151	128.143	101.977	132.711	133.667	123.421	131.758	157.418
SCO1546	1654295	1655116	-	592.363	301.089	366.591	374.688	646.814	271.692	411.776	643.879
SCO1547	1655113	1656174	-	214.405	557.999	300.027	245.102	145.838	166.687	239.979	300.757
SCO1548	1656870	1657130	-	560.85	114.135	192.757	257.953	487.077	181.221	185.763	247.553
SCO1549	1657259	1658197	-	36.7829	7.98665	7.3156	17.999	7.6227	0.87884	27.9376	26.3467
SCO1550	1658389	1658571	-	640.378	342.492	114.962	103.61	1438.97	1297.45	188.849	139.972
SCO1551	1659144	1660625	+	486.538	311.604	306.684	352.11	360.848	278.052	380.736	405.719
SCO1552	1660653	1661471	-	136.528	53.9109	58.8879	68.2219	64.4535	20.7439	41.7957	49.6127
SCO1553	1661473	1662705	-	338.89	70.8423	210.557	189.749	209.569	75.6597	146.653	221.751
SCO1554	1662892	1666530	-	2418.27	1170.31	2992.72	2520.97	2173.08	1410.89	2694.73	2985.93
SCO1555	1666903	1668129	-	128.002	28.7503	88.0283	97.4014	58.9983	29.3687	98.8937	138.205
SCO1556	1668247	1668945	-	244.719	115.395	265.695	224.61	290.755	217.454	165.891	186.818
SCO1557	1669056	1669883	-	45.0662	91.4	294.127	101.841	68.1937	96.8126	58.3718	76.903
SCO1558	1669950	1670672	-	20.215	40.4265	149.474	49.1234	26.8071	25.8533	49.3594	44.3027
SCO1559	1670684	1671790	-	59.7858	41.8779	216.439	68.0838	21.6639	38.2996	55.0276	67.5338
SCO1560	1672166	1672816	-	80.1793	96.3331	117.808	59.4585	93.6835	72.0415	90.3674	136.92
SCO1561	1672877	1673236	+	141.44	184.007	117.954	96.8704	257.588	133.579	75.5281	77.4618
SCO1562	1673238	1673654	+	92.775	78.6291	125.293	135.833	190.031	89.2513	93.8475	127.711
SCO1563	1673718	1674203	-	1200.64	1953.54	2014.91	1759.89	1846.55	2802.99	2179.28	1963.04
SCO1564	1674273	1674773	-	17.8969	4.73328	2.84654	3.96918	5.80916	3.98516	10.2192	2.54321
SCO1565	1674848	1676026	-	68.7342	132.754	118.499	149.923	79.9963	282.629	149.771	126.879
SCO1566	1676402	1677073	+	542.788	622.003	639.85	713.597	1109.36	740.065	521.835	797.254
SCO1567	1677149	1678681	-	150.259	110.561	390.838	146.7	152.073	137.216	520.923	327.7
SCO1568	1678678	1679247	-	66.3353	32.9475	122.711	42.5794	140.865	62.2316	238.289	119.753
SCO1569	1679335	1680387	-	188.777	168.541	454.168	451.024	163.521	165.072	488.603	520.381
SCO1570	1680432	1681859	-	369.203	271.422	1477.92	1648.97	310.507	238.892	342.519	1428.04
SCO1571	1681979	1682566	+	381.215	201.423	205.682	133.634	439.611	238.953	171.236	157.229
SCO1572	1682570	1683286	+	84.1189	65.5443	116.671	104.042	45.9916	48.3549	130.806	111.243
SCO1573	1683419	1684756	+	113.428	152.073	41.9356	104.809	140.284	256.96	57.4504	68.5823
SCO1574	1684919	1685587	+	35.2427	16.1445	15.5905	30.181	19.6095	24.341	34.7458	10.2496
SCO1575	1685643	1686383	+	26.8454	25.5112	4.13354	7.66307	13.3753	18.7408	11.3892	10.48
SCO1576	1686616	1687155	-	144.845	150.666	275.766	768.97	221.273	158.348	208.615	417.837
SCO1577	1687163	1688371	-	330.103	170.885	483.05	1675.92	375.896	244.43	316.479	1010.21
SCO1578	1688368	1689288	-	208.148	150.15	318.225	730.009	366.559	189.986	101.968	487.929
SCO1579	1689285	1690436	-	323.148	208.287	755.792	1106.31	433.818	227.467	192.4	1102.66
SCO1580	1690433	1691461	-	166.583	86.944	841.659	740.739	89.5748	87.0635	174.348	709.038
SCO1581	1691495	1692058	+	32.8758	47.0332	36.1952	50.5766	36.9239	49.2127	32.864	39.7051
SCO1582	1692048	1692572	-	91.7046	89.5328	38.1218	26.4675	146.802	60.5768	20.185	49.4378
SCO1583	1692635	1695109	-	43.0888	62.77	26.7238	40.4973	13.6727	38.6269	24.2709	23.0211
SCO1584	1695246	1695704	+	36.0532	48.0055	90.6219	112.55	24.5685	55.8554	91.3946	163.881
SCO1585	1695667	1696287	-	16.2597	33.8627	34.2884	50.6354	3.99561	15.1647	45.1768	48.0053
SCO1586	1696361	1696801	-	16.3893	41.6558	21.6388	25.4456	14.7072	31.8416	30.6299	21.3865
SCO1587	1696856	1698298	-	63.7254	51.5157	49.8868	39.6322	21.9048	34.2537	69.199	64.1519
SCO1588	1698333	1699295	+	41.8243	107.479	69.9267	44.9182	12.6528	64.3773	70.0396	87.5442
SCO1589	1699336	1699530	+	85.8533	312.256	220.238	243.63	70.135	278.746	130.29	149.865
SCO1590	1699562	1700806	-	177.267	223.738	380.057	546.853	281.687	362.395	329.637	437.929
SCO1591	1700944	1701855	+	914.454	395.918	363.834	441.257	1117.23	577.505	235.751	404.641
SCO1592	1701846	1702388	-	6.06294	15.9876	22.8904	27.0769	6.95676	24.9745	29.5658	15.4828
SCO1593	1702516	1703856	-	103.491	612.033	1818.54	1921.59	89.8011	973.16	2194.42	1455.27
SCO1594	1704284	1706806	-	6547.72	3157.64	4098.1	4214.76	6341.97	3045.51	3334.91	3629.58
SCO1595	1706806	1707882	-	3635.41	1792.54	2377.32	2346.57	3830.81	1909.98	1560.78	1726.97
SCO1596	1708109	1709248	-	231.313	365.853	886.274	602.306	124.174	359.085	777.079	604.569
SCO1597	1709299	1710147	-	126.769	69.4765	85.592	171.398	109.057	43.9607	102.028	188.537
SCO1598	1710331	1710714	-	3809.92	1860.95	2087.84	4258.74	4069.11	2004.47	1436.51	2690.57
SCO1599	1710812	1711006	-	1682.64	1165.47	1835.76	4376.71	2951.81	1920.65	1611.56	3581.13
SCO1600	1711121	1711774	-	7809.27	6101.19	5313.31	9567.79	12061.8	8520.54	3771.15	5186.66
SCO1601	1712158	1712523	+	240.472	123.946	102.738	107.814	363.654	136.134	77.898	94.7541
SCO1602	1712548	1713279	-	161.105	70.4061	112.241	124.063	136.884	61.5375	108.466	137.618
SCO1603	1713855	1715099	+	0	0	0	0	0	0	0	0
SCO1604	1715151	1715678	-	0	0	0	0	0	0	0	0
SCO1605	1715196	1715549	+	0	0	0	0	0	0	0	0
SCO1606	1715926	1716894	+	24.1058	24.0456	26.6884	30.0241	10.2299	10.0552	30.6369	20.3943
SCO1607	1716909	1718090	-	231.298	211.97	349.074	339.598	134.205	197.384	313.677	289.774
SCO1608	1718087	1718800	-	106.328	146.104	167.438	160.416	80.9742	108.502	153.728	182.437
SCO1609	1720261	1721469	+	217.243	637.619	843.775	841.887	184.222	665.747	1004.34	965.539
SCO1610	1721502	1722461	-	184.043	245.896	310.403	308.117	219.204	207.684	403.572	283.633
SCO1611	1722499	1723281	-	287.905	151.522	152.566	149.275	260.761	256.224	293.774	198.459
SCO1612	1723278	1724729	-	176.035	82.2678	164.848	146.878	112.782	177.682	336.084	159.13
SCO1613	1724726	1726114	-	399.939	295.001	467.379	444.189	380.598	842.164	837.337	426.046
SCO1614	1726192	1726902	+	20.1179	6.60662	19.7123	21.6145	9.37967	16.3497	57.9526	34.6614
SCO1615	1726978	1727706	+	43.9156	37.7378	38.5124	29.6312	29.23	38.9331	63.1416	51.7652
SCO1616	1728427	1729404	-	60.7102	63.2633	210.977	161.201	23.4775	54.8129	255.065	215.01
SCO1617	1729475	1730659	+	32.5194	35.9216	62.9506	84.6475	2.66374	23.932	56.4532	48.5787
SCO1618	1730586	1731305	-	163.536	111.155	136.66	128.839	157.174	119.436	195.111	220.453
SCO1619	1731316	1731885	-	248.87	295.174	467.469	375.77	350.122	393.563	445.826	406.782
SCO1620	1732259	1734874	-	59.4131	133.376	56.8157	60.1659	37.1502	57.9403	30.9593	46.6574
SCO1621	1734867	1735961	-	17.2161	46.654	45.4256	39.8887	13.191	42.8574	32.3988	28.1775
SCO1622	1736156	1737061	+	140.954	164.193	254.503	347.064	175.338	207.378	244.494	338.396
SCO1623	1737167	1738009	+	7534.48	614.573	620.179	649.382	10638.6	709.77	579.059	690.136
SCO1624	1738408	1738998	-	149.838	55.1625	70.2111	95.6712	113.534	69.1806	102.477	109.797
SCO1625	1739097	1740071	+	82.5787	72.9949	201.197	167.863	53.4866	49.2337	213.38	168.5
SCO1626	1740065	1741561	-	14097.8	2422.28	638.91	1029.88	17753.2	5067.84	1184.59	1327.1
SCO1627	1741637	1742167	-	4475.9	1159.24	320.573	444.623	5729.06	2544.12	493.631	475.728
SCO1628	1742238	1742654	-	2527.01	596.744	346.818	516.536	3360.98	1865.45	598.903	631.961
SCO1629	1742651	1743058	-	3482.9	920.096	488.639	673.711	3852.27	2369.4	753.55	774.036
SCO1630	1743055	1744680	-	9658.38	3420.43	872.647	1516.66	14600.6	8538.53	1434.95	1834.25
SCO1631	1745083	1747935	-	2819.4	2230.72	2593.56	1794.42	3811.26	2177.16	2382.64	2188.9
SCO1632	1748003	1748953	-	2346.03	1112.62	2064.96	1716.75	2674.48	2094.86	1735.01	1442.82
SCO1633	1749001	1749288	-	1013.31	1341.65	2913.52	2401.79	1262.1	1427.52	1953.66	1411.71
SCO1634	1749565	1749759	-	54.4199	52.8958	28.9033	28.6289	45.935	31.9234	27.698	32.2649
SCO1635	1749770	1750081	-	125.715	96.9324	54.0361	50.9303	281.503	92.97	63.54	57.9828
SCO1636	1750078	1751160	-	1113.67	430.965	370.356	474.701	1138.23	565.566	392.095	492.697
SCO1637	1751179	1752132	-	691.344	395.404	463.832	582.89	853.537	999.715	367.958	440.507
SCO1638	1752270	1752641	-	1201.26	728.067	677.368	715.56	1988.08	809.117	391.887	570.425
SCO1639	1752701	1753708	-	682.995	232.116	244.167	315.759	929.437	479.157	238.427	324.045
SCO1640	1753890	1755251	-	10129.3	8194.94	5928.23	4630.99	19089.4	12637.7	5741.64	5060.81
SCO1641	1755261	1756478	-	43.64	170.657	136.979	109.309	52.8918	204.557	139.174	126.124
SCO1642	1756582	1757634	+	44.7098	63.1634	52.1528	52.6988	29.23	26.0987	58.5974	56.5223
SCO1643	1757649	1758413	-	3917.64	3261.6	1780.29	1379.44	6054.51	4355.19	1798.44	1191.65
SCO1644	1758475	1759320	-	4960.24	4181.2	2955.91	2664.6	8378.77	6680.54	2983.98	2675.02
SCO1645	1759272	1759865	-	3201.4	2830.45	1997.36	1554.72	5793.32	5590.28	1569.84	950.071
SCO1646	1759899	1760117	-	1498.64	1215.71	943.759	841.75	3048.33	3046.64	591.071	368.712
SCO1647	1760296	1761789	-	4237.92	4907.04	4518.24	3793.61	4913.63	6282.55	4314.37	3002.44
SCO1648	1762040	1763806	-	27519	36990.1	19476.7	21140.4	32813.7	47985.9	20695.7	16129.1
SCO1649	1764052	1764357	+	170.359	234.043	262.387	139.686	345.546	340.429	241.555	148.922
SCO1650	1764432	1765022	-	118.388	123.453	375.383	483.211	85.862	198.59	289.482	283.515
SCO1651	1765257	1766159	-	2278.14	1727.62	2254.63	1827.72	2560.64	1706.94	1746.33	1795.99
SCO1652	1766287	1767411	-	248.578	160.54	364.845	248.897	187.168	155.099	268.228	212.557
SCO1653	1768285	1769139	+	166.745	282.191	215.461	180.872	266.995	275.516	230.2	240.825
SCO1654	1769156	1769827	+	935.414	699.761	534.47	568.918	1284.08	841.021	408.558	496.065
SCO1655	1769946	1771550	-	1349.88	562.396	514.92	441.395	2030.86	847.194	446.593	420.314
SCO1656	1771994	1772695	-	619.548	886.889	1009.27	665.106	469.649	810.096	980.747	758.244
SCO1657	1772821	1776333	-	685.331	1517.21	2966.61	2124.48	597.465	1574.15	1798.8	1443.74
SCO1658	1776737	1777501	+	97.5571	59.3454	84.5067	85.3362	269.956	60.9648	78.3932	99.2603
SCO1659	1777840	1778634	+	383.468	524.512	324.943	356.515	701.477	577.297	393.198	425.597
SCO1660	1778726	1780264	+	1072.62	1127.2	823.413	865.701	1265.77	1164.93	1021.68	1090.16
SCO1661	1780273	1781889	+	722.893	837.662	621.268	738.162	852.599	701.456	908.95	1090.75
SCO1662	1782041	1783042	+	839.74	967.179	1072.61	1006.82	1408.17	1175.52	978.345	1090.11
SCO1663	1783107	1784336	-	1379.37	1167.43	1644.59	966.715	1436.88	772.904	1328.86	1199.77
SCO1664	1784440	1785237	-	282.362	178.572	366.732	346.668	229.122	145.637	324.204	366.914
SCO1665	1785234	1785824	-	656.702	492.816	653.901	636.51	793.09	506.625	563.352	700.685
SCO1666	1785910	1786596	-	318.578	353.655	594.339	492.013	312.844	398.692	644.042	522.419
SCO1667	1786649	1787653	+	89.322	122.272	60.3923	59.4193	102.808	100.88	95.3608	69.0634
SCO1668	1787668	1788456	-	49.6704	67.4748	98.1707	77.7907	65.4168	114.92	80.3348	66.4511
SCO1669	1788693	1789748	-	382.334	604.352	762.306	619.044	474.679	587.207	508.467	459.483
SCO1670	1789862	1790848	+	135.523	144.023	125.613	175.841	134.66	146.74	140.194	159.925
SCO1671	1790845	1793163	+	229.467	144.208	319.914	333.307	105.543	120.396	496.717	552.776
SCO1672	1793226	1794029	-	607.842	602.839	524.897	503.407	935.997	806.382	509.442	409.003
SCO1673	1794077	1794265	+	135.653	664.093	321.56	248.879	206.778	454.098	248.552	173.208
SCO1674	1794330	1795109	-	983.32	206.169	185.93	297.115	1511.53	251.299	219.801	415.704
SCO1675	1795289	1795522	-	2484.12	275.829	141.413	205.612	3944.19	391.93	164.483	283.152
SCO1676	1795655	1796992	-	1409.28	905.07	1036.51	866.583	1846.24	1178.01	703.003	644.546
SCO1677	1797321	1797695	+	24.3488	52.3882	82.9944	71.7982	40.1824	63.9075	61.8149	67.7505
SCO1678	1797723	1798424	-	345.535	291.8	541.238	415.225	237.61	229.064	352.296	358.559
SCO1679	1798561	1799088	+	23.668	48.2338	11.4373	23.2449	73.9463	34.7843	17.4258	17.2923
SCO1680	1799183	1800580	+	38.2579	41.513	14.3232	33.8356	25.2344	29.9203	32.8341	30.6789
SCO1681	1800620	1801381	+	16.519	45.1884	29.2309	38.7483	6.23425	33.9265	32.6175	37.5749
SCO1682	1801378	1802454	+	22.3226	25.4827	14.6351	16.741	1.99781	12.4463	23.7389	22.3924
SCO1683	1802529	1804067	-	63.8388	45.4452	27.6792	43.8366	33.7639	29.7777	39.4097	67.2053
SCO1684	1804126	1805142	-	40.1707	29.794	39.1481	54.8799	15.7982	27.5292	37.2355	54.2657
SCO1685	1805384	1806277	+	137.274	482.004	534.632	501.388	128.482	516.148	457.931	351.13
SCO1686	1806297	1806842	+	28.4664	55.134	36.2661	33.3643	17.5552	61.1074	21.7443	24.6703
SCO1687	1807505	1807897	+	21.0255	13.7065	14.6233	15.5818	12.0434	16.0435	16.721	28.9181
SCO1688	1807900	1808241	+	16.5353	2.36664	11.1412	10.5123	0.665935	3.18813	11.555	10.445
SCO1689	1808375	1809400	+	45.6825	61.1331	53.7242	47.8654	28.0824	48.6821	51.9251	30.609
SCO1690	1809406	1810620	+	67.5511	101.323	110.958	79.8337	83.8077	99.7342	106.632	98.4158
SCO1691	1810631	1811386	-	196.427	95.5239	94.1395	100.113	347.798	109.729	89.0937	114.828
SCO1692	1811383	1812153	-	25.2082	38.8101	45.7414	47.2756	18.3342	39.1785	61.177	35.9326
SCO1693	1812259	1813536	-	18.4644	33.398	1.5871	3.94958	5.80916	9.2582	10.2053	5.16321
SCO1694	1813616	1816297	-	119.442	149.335	99.4577	92.5671	82.7166	125.26	102.365	59.5902
SCO1695	1816646	1817248	+	1169.01	1302.14	1869.22	1640.07	2018.6	2663.08	1664.76	1708.65
SCO1696	1817349	1818083	+	167.735	186.431	419.351	407.05	163.691	250.151	466.951	569.536
SCO1697	1818351	1818878	-	90.2621	117.203	97.8037	78.989	93.4282	81.0963	85.3832	81.5492
SCO1698	1819009	1819470	+	18.2859	19.3836	8.89876	9.7265	22.089	32.1688	17.1264	16.7054
SCO1699	1819461	1820108	-	4783.28	1822.13	1110.83	1048.68	3113.19	1077.36	711.643	293.54
SCO1700	1820169	1820483	-	7913.61	5610.11	908.986	683.382	9839.69	3908.18	477.517	210.811
SCO1701	1820559	1821710	-	87.0364	164.193	165.863	178.65	55.7963	172.39	183.261	90.5131
SCO1702	1821800	1822441	+	30.1525	28.8502	35.5596	22.1446	19.4253	32.2506	48.0996	16.4818
SCO1703	1822505	1823218	+	38.2905	20.7494	70.4797	60.8528	13.6161	14.8374	113.452	102.432
SCO1704	1823292	1824266	+	48.3413	44.9234	106.758	104.297	29.23	17.3921	112.19	125.957
SCO1705	1824517	1825614	-	349.103	517.049	1985.81	1289.39	249.95	573.697	1863.26	1204.39
SCO1706	1825638	1827026	-	685.138	1056.94	3392.75	2275.05	786.759	1429.18	2829.08	1869.63
SCO1707	1827151	1828488	-	42.651	221.258	317.438	377.755	25.8438	448.192	304.438	200.52
SCO1708	1828712	1828912	-	11.8503	5.62	13.3363	18.1558	14.5229	7.58233	33.0967	23.0561
SCO1709	1828915	1830306	-	177.509	135.292	51.1935	62.8771	54.4645	53.9551	65.6821	73.5211
SCO1710	1830346	1831797	-	23.279	32.1606	28.2794	34.3266	13.6161	28.7352	37.3483	26.2076
SCO1711	1831921	1834164	-	56.3496	45.274	46.3495	56.7268	2.90458	24.6472	82.3801	38.1687
SCO1712	1834289	1834906	-	71.7494	101.466	99.7893	115.183	55.5555	116.248	135.731	126.9
SCO1713	1834903	1835007	-	3.58264	0.958073	9.20673	7.74148	6.04999	2.55471	11	3.20696
SCO1714	1835004	1835573	-	203.042	644.399	349.843	436.327	235.654	501.635	299.394	326.148
SCO1715	1835784	1837109	+	803.931	183.018	105.818	120.881	2288.19	196.201	136.638	124.51
SCO1716	1837136	1837885	+	180.006	69.7415	47.9799	44.4068	398.764	89.291	53.0491	43.157
SCO1717	1837893	1839068	+	147.26	65.1367	69.2675	112.549	76.1284	68.6289	99.0183	157.878
SCO1718	1839094	1839798	-	71.782	57.9939	158.638	154.069	68.7465	108.462	128.674	100.573
SCO1719	1839862	1840860	+	25.6297	11.3399	1.5871	0.727016	0.665935	0.87884	11.2165	3.3955
SCO1720	1840857	1841672	+	18.7237	23.5237	22.8747	26.2902	21.5362	15.2465	27.7349	20.4711
SCO1721	1841897	1842166	-	442.834	545	671.197	663.474	621.921	640.564	545.797	630.006
SCO1722	1842282	1843034	-	15.9841	7.57896	0	0.353707	0.665935	1.67587	2.05444	1.73273
SCO1723	1843031	1843588	-	10.4723	4.22571	0.315845	1.11993	6.23425	7.33691	10.0995	1.99123
SCO1724	1843788	1845440	+	177.397	171.028	376.263	451.577	94.9588	175.291	460.025	304.636
SCO1725	1845443	1846249	-	170.506	238.847	388.738	280.12	179.956	466.178	569.645	470.165
SCO1726	1846435	1847529	+	239.062	191.064	225.312	222.094	256.694	196.956	245.836	225.629
SCO1727	1847564	1848331	+	61.0341	74.7826	88.9207	59.3409	40.8484	64.95	74.0517	87.7318
SCO1728	1848412	1848816	-	24.3326	48.9778	28.8875	26.4087	45.0848	40.1181	19.7797	24.335
SCO1729	1848849	1849775	+	56.495	68.2758	30.8416	42.6382	46.4732	35.0297	33.3362	47.3979
SCO1730	1849756	1850256	+	24.1866	15.5942	13.0323	9.03869	8.65716	19.6407	11.8844	16.9707
SCO1731	1850270	1850887	-	111.207	177.229	267.958	279.98	134.475	192.499	249.501	267.039
SCO1732	1851039	1851173	+	89.0627	252.36	335.031	151.731	230.525	334.728	430.114	203.25
SCO1733	1851199	1851669	-	33.5404	24.0884	16.8185	27.1749	53.4866	15.0828	46.3446	29.6168
SCO1734	1851848	1852918	+	32.3409	19.3979	16.8382	10.9052	15.1888	12.5281	26.535	18.5848
SCO1735	1853026	1853898	-	67.7941	151.536	120.998	178.671	36.5553	179.624	176.93	72.8019
SCO1736	1854078	1854524	-	14.1846	17.4532	15.2668	8.68499	2.66374	5.74284	17.7253	15.6782
SCO1737	1854635	1855009	+	7.01936	13.6066	6.98401	6.15023	0.665935	12.3645	6.95097	9.69765
SCO1738	1855022	1855990	-	37.0096	59.853	49.2472	36.9602	9.19541	43.7971	62.6694	91.0651
SCO1739	1855987	1859544	-	92.565	175.405	194.111	163.244	18.5185	106.274	218.321	338.807
SCO1740	1859718	1860782	+	25.7593	16.0304	0.959342	1.49324	0	5.66103	10.4818	4.13602
SCO1741	1860897	1861979	-	20.2313	32.0607	20.6834	27.7246	8.95457	18.1892	20.1251	15.1262
SCO1742	1862249	1863169	+	57.0462	76.3196	72.1416	71.9354	40.1824	81.7905	70.2401	68.973
SCO1743	1863166	1863885	+	63.2388	156.329	84.2381	112.079	54.6487	130.37	67.7686	102.432
SCO1744	1863882	1865048	+	89.1278	62.3481	69.9503	80.2862	61.6055	47.2516	91.7839	90.171
SCO1745	1865045	1865710	+	75.1699	108.916	83.018	85.2969	64.3258	103.74	78.2135	83.7639
SCO1746	1865777	1866679	-	322.419	866.79	638.56	418.409	224.871	785.799	443.842	196.172
SCO1747	1866887	1867738	-	137.064	93.9012	223.444	211.228	101.788	86.0818	268.528	254.597
SCO1748	1867793	1868989	-	206.057	123.045	83.2158	83.3912	207.613	167.975	125.772	139.804
SCO1749	1869279	1869719	+	625.3	1108.68	1042.11	934.751	1025.94	2201.64	730.672	629.842
SCO1750	1869768	1870961	-	237.473	422.302	470.336	414.066	340.629	550.544	421.092	437.404
SCO1751	1871317	1872921	-	242.304	364.308	1385	1189.73	193.233	532.436	1160.76	949.278
SCO1752	1873183	1874373	+	109.472	47.29	43.5384	53.2878	106.69	32.5568	52.8074	45.2318
SCO1753	1874625	1875647	+	482.208	553.81	533.076	520.583	776.94	764.936	547.573	375.95
SCO1754	1875760	1875975	-	18.1725	115.588	75.2764	49.6536	53.9117	108.011	57.1211	59.8342
SCO1755	1876319	1877167	-	79.6124	85.2786	371.593	392.711	20.9414	39.1785	524.949	413.287
SCO1756	1877577	1878374	+	486.765	177.549	88.6127	124.891	525.291	222.625	155.74	128.745
SCO1757	1878448	1878741	+	195.892	82.117	20.3046	27.0965	230.157	85.9603	37.3114	24.0765
SCO1758	1878820	1880298	-	876.603	420.221	605.771	644.978	877.963	431.433	473.712	723.677
SCO1759	1880373	1881035	-	315.644	146.669	407.384	428.702	197.044	120.069	368.269	427.168
SCO1760	1881032	1881727	-	563.686	275.427	840.64	825.496	283.756	202.084	561.652	673.73
SCO1761	1882015	1883100	-	170.166	120.75	197.995	162.479	146.192	112.181	163.7	186.595
SCO1762	1883097	1883459	-	53.1879	39.5541	101.7	77.4958	53.9828	43.9817	99.6354	84.8815
SCO1763	1883621	1884016	+	11.2991	10.339	16.8697	11.9272	3.57051	7.50052	16.0232	21.7568
SCO1764	1884039	1884800	+	78.963	72.1938	19.3689	31.1441	54.3368	50.358	33.5988	29.3583
SCO1765	1884726	1885478	-	127.418	37.1874	71.5728	63.997	152.257	61.5982	61.0642	95.4237
SCO1766	1885483	1886502	-	72.3657	47.8628	50.8225	37.4119	30.0237	28.3262	48.8734	52.6175
SCO1767	1886499	1887218	-	40.7219	18.8618	34.6947	27.7647	20.7571	9.728	54.3249	46.8459
SCO1768	1887312	1888427	-	1147.84	1074.51	1658.66	1129.18	1215.64	1090.75	988.071	908.225
SCO1769	1888427	1889098	-	468.072	803.983	330.265	281.514	304.173	617.614	227.098	214.422
SCO1770	1889095	1889889	-	77.8769	97.3116	66.4682	79.9922	88.0441	83.5271	62.7154	66.8837
SCO1771	1890421	1890978	-	303.032	148.585	1293.56	1220.27	135.269	194.541	1656.09	1400.03
SCO1772	1890975	1891997	-	3417.53	5003.11	7223.12	6495.46	4751.2	7058.82	5630.22	4481.91
SCO1773	1892493	1893608	-	11239	596.98	644.368	444.231	11408.4	864.565	632.206	656.109
SCO1774	1893751	1895799	-	321.738	177.235	167.628	142.122	186.984	126.242	219.656	179.923
SCO1775	1895948	1896583	-	684.535	297.928	319.964	363.86	1031.44	383.571	195.726	354.269
SCO1776	1896671	1898320	-	664.062	251.724	555.832	433.399	771.344	297.651	294.868	420.272
SCO1777	1898870	1900708	+	900.432	932.87	877.735	1030.71	804.398	922.48	735.355	991.444
SCO1778	1901295	1902941	+	108.597	89.6184	131.322	121.235	47.5077	77.1509	212.811	188.202
SCO1779	1902964	1904169	-	129.639	140.319	453.252	411.57	64.085	103.413	408.961	372.95
SCO1780	1904440	1906158	-	554.057	602.268	709.635	801.703	808.918	710.829	848.03	943.264
SCO1781	1906323	1907228	-	309.498	302.912	367.143	365.926	344.484	327.55	322.935	351.965
SCO1782	1907225	1908040	-	251.058	268.527	345.22	304.049	318.101	434.785	233.636	251.48
SCO1783	1908048	1908395	-	38.1608	15.0438	56.8236	51.0479	38.0569	33.66	95.28	71.076
SCO1784	1908438	1908785	+	102.258	310.275	149.51	124.989	64.9206	152.341	71.1727	79.1663
SCO1785	1908769	1909674	-	1815.6	45.9243	12.3652	12.9491	2172.07	28.0808	8.68297	15.0076
SCO1786	1909671	1910798	-	1020.13	56.7281	13.3599	18.6075	1375.54	33.9265	24.9757	15.3011
SCO1787	1910795	1911841	-	1213.14	63.9992	54.0439	43.3269	1187.65	40.8543	28.0365	47.845
SCO1788	1911986	1913017	-	223.337	384.038	567.826	448.274	377.369	422.642	593.232	516.612
SCO1789	1913090	1914382	+	358.553	147.512	154.797	121.47	358.737	127.182	138.633	98.031
SCO1790	1914468	1915100	-	141.829	104.183	90.6023	117.463	137.026	98.3038	78.7386	138.77
SCO1791	1915097	1916356	-	409.957	204.72	243.717	335.036	426.436	248.272	250.348	365.59
SCO1792	1922128	1922769	-	81.7189	109.846	146.767	119.998	99.6624	119.008	154.937	214.346
SCO1793	1922916	1923698	+	1232.09	359.316	313.374	463.326	1937.81	1001.52	234.122	522.768
SCO1794	1923750	1924289	+	652.147	573.326	619.17	524.631	1163.26	717.622	557.262	778.226
SCO1795	1924446	1924952	+	189.359	467.47	246.611	254.871	163.649	397.775	335.255	370.534
SCO1796	1925094	1926053	-	1815.64	1735.58	2641.17	1769.41	1973.21	1966.74	1907.4	1094.36
SCO1797	1926231	1926662	-	1294.55	1498.96	1321.42	1254.46	1243.59	1499.02	1294.9	1171.18
SCO1798	1926717	1927514	-	1875.63	758.047	1234.86	949.167	2644.04	940.37	891.948	1010.75
SCO1799	1927668	1928447	+	42.651	53.3748	34.3592	28.6289	47.38	40.1391	49.8685	26.2213
SCO1800	1928593	1928841	-	10018.6	255.408	99.7854	263.932	8566.13	424.977	187.591	456.105
SCO1801	1929011	1929643	-	124.37	161.211	284.156	246.575	166.964	188.249	281.978	310.022
SCO1802	1929645	1930823	-	246.001	304.571	524.818	466.273	150.274	220.682	478.406	474.803
SCO1803	1931041	1931736	+	19.8423	15.1579	9.21854	5.40361	10.2299	6.7853	19.584	12.0591
SCO1804	1931736	1932812	+	28.9367	19.9198	3.17813	9.03869	4.90238	7.50052	24.6073	13.4284
SCO1805	1933166	1933900	+	14.3306	24.5389	20.6283	10.8268	1.33187	5.82465	12.7688	1.43925
SCO1806	1934027	1936657	-	2240.41	1732.99	1350.89	1785.55	3329.7	2917.04	1141.11	1495.09
SCO1807	1936844	1938898	+	159.143	215.536	174.079	256.459	89.3905	207.645	268.723	352.955
SCO1808	1939010	1940242	+	317.361	230.039	719.686	618.395	582.631	272.534	608.384	675.044
SCO1809	1940314	1940832	-	891.113	810.121	1373.49	866.76	1400.13	886.169	1095.29	965.166
SCO1810	1940925	1941131	-	49.9785	134.006	129.071	143.909	91.7423	105.416	82.1796	76.9098
SCO1811	1941315	1941431	-	114.173	98.3125	31.8088	36.6858	180.465	38.5661	22.6817	50.947
SCO1812	1941516	1942781	-	84.3619	66.5024	73.4561	79.324	56.8163	49.5399	93.9972	85.5453
SCO1813	1942957	1943649	+	71.8791	66.9814	53.7045	51.2849	30.0802	38.2178	43.9399	42.3678
SCO1814	1943738	1944505	-	2298.18	1045.94	874.876	2064.67	3216.72	1567.43	520.877	1012.43
SCO1815	1944511	1945215	-	1611.86	795.982	689.23	1308.26	3189.73	1141.72	339.702	714.616
SCO1816	1945493	1947016	+	231.427	137.43	127.176	164.522	279.449	180.667	186.741	176.38
SCO1817	1947013	1948407	+	140.565	113.735	100.827	142.614	141.985	99.0587	123.225	171.329
SCO1818	1948453	1949721	+	1106.52	1351.32	740.516	813.393	1654.69	1288.36	622.666	922.744
SCO1819	1949812	1950093	-	15.7085	14.6789	6.98795	13.1255	17.8526	4.94581	18.9322	16.9289
SCO1820	1950275	1950754	+	254.753	100.973	74.7392	80.2479	397.475	125.2	53.4384	106.345
SCO1821	1951220	1952245	-	696.437	1598.89	3952.86	2471.74	1189.94	1572.34	3289.39	3046.43
SCO1822	1952378	1954012	-	160.261	310.953	241.514	563.269	181.104	408.034	264.515	395.375
SCO1823	1954009	1954383	-	11.5259	34.0768	23.5575	50.696	16.9458	80.6055	17.0734	25.334
SCO1824	1954737	1956275	+	762.286	1426.21	1301.21	1426.37	731.132	2139.82	1716.06	1510.8
SCO1825	1956291	1956929	+	44.4017	71.7575	69.5951	81.1505	41.5143	102.862	93.525	92.1477
SCO1826	1956980	1957987	+	82.8055	61.3472	60.9925	72.0146	58.6443	48.6821	95.6762	98.5548
SCO1827	1958139	1959125	+	344.06	265.308	251.506	304.266	469.905	315.391	243.819	345.061
SCO1828	1959189	1959422	+	32.2921	50.9225	22.2666	26.0158	41.1458	43.7363	25.4938	21.3584
SCO1829	1959486	1960358	+	894.857	638.186	1103.42	1037.92	1566.87	777.478	538.517	680.509
SCO1830	1960424	1962211	+	86.2422	75.8405	63.6059	64.2919	53.1326	36.6238	49.569	54.0772
SCO1831	1962217	1962972	+	108.695	42.0634	144.508	123.553	54.4079	29.6141	199.073	221.661
SCO1832	1963007	1963594	-	107.074	107.508	161.437	237.872	57.681	109.156	254.427	229.975
SCO1833	1963591	1964112	-	83.0654	28.3426	81.1033	120.724	32.3755	18.9862	166.637	165.068
SCO1834	1964268	1964651	-	154.912	177.492	116.935	164.524	188.245	233.147	188.306	181.606
SCO1835	1964648	1964833	-	150.047	214.922	159.66	182.934	196.562	393.645	90.5471	105.486
SCO1836	1964896	1965378	-	256.569	450.467	384.98	403.437	541.684	1130.8	319.628	276.479
SCO1837	1965466	1966254	+	17.0865	11.8047	17.5053	21.4568	0	7.2551	44.0276	46.8673
SCO1838	1966275	1967078	-	1257.53	965.551	2864.55	2250.05	1106.27	1861.62	3588.2	2519.03
SCO1839	1967236	1967457	-	5872.17	22400.9	4148.52	3323.28	15547.8	31302.2	4706.55	3233.18
SCO1840	1967794	1969392	-	822.944	854.675	1188.26	604.367	795.984	726.429	969.778	862.391
SCO1841	1969468	1970052	+	462.674	926.967	847.985	640.267	754.582	1088.66	737.154	559.882
SCO1842	1970085	1971428	-	224.376	109.989	262.865	274.458	198.602	105.804	500.953	743.094
SCO1843	1971753	1972880	-	88.9498	64.6576	176.582	140.255	24.5685	54.4857	244.386	255.483
SCO1844	1972995	1973717	-	75.8024	89.5185	225.951	215.982	84.729	99.8371	250.97	293.904
SCO1845	1973943	1975214	+	419.798	689.276	733.96	502.664	446.625	512.431	444.296	388.684
SCO1846	1975249	1975470	+	16.7946	27.356	57.8223	30.1418	25.4753	29.3687	31.6572	34.6401
SCO1847	1975869	1976852	+	323.151	89.1394	288.76	187.295	156.422	110.647	518.137	319.362
SCO1848	1976849	1978357	+	710.719	383.857	564.739	325.978	928.574	725.136	579.422	511.875
SCO1849	1978354	1982007	+	2464.06	1119.4	1585.77	1528.95	3568.33	2225.7	1634.71	2276.9
SCO1850	1982004	1984022	+	891.359	270.221	446.102	703.533	821.205	543.981	689.495	940.283
SCO1851	1984022	1984621	+	577.35	357.351	268.503	495.157	1220.62	1176.91	332.666	394.535
SCO1852	1984618	1986078	+	756.335	310.955	265.352	454.505	1071.79	641.345	363.075	380.058
SCO1853	1986075	1986806	+	196.315	96.1252	120.366	168.04	282.326	154.629	182.177	181.18
SCO1854	1986827	1987555	-	39.6196	30.6379	9.52651	15.1693	27.8982	10.8523	25.0356	11.4654
SCO1855	1987618	1988463	+	531.685	214.93	176.396	185.762	817.208	397.997	273.645	223.834
SCO1856	1988469	1989701	+	274.403	87.0154	78.5332	75.4136	243.036	128.939	192.693	138.946
SCO1857	1989779	1991530	+	639.572	142.3	204.242	145.619	488.919	185.162	484.773	340.884
SCO1858	1991527	1992444	+	493.38	126.627	150.019	108.404	570.83	210.239	285.38	206.068
SCO1859	1992485	1993504	+	242.436	58.5586	95.2809	97.0067	166.907	81.2389	128.66	123.072
SCO1860	1994050	1995057	-	8557.26	287.332	13.3521	121.984	12455.7	503.806	110.64	635.499
SCO1861	1995204	1996295	-	133.789	68.0822	153.786	113.277	108.206	64.7256	124.079	146.448
SCO1862	1996351	1996833	-	50.6431	9.43803	83.1292	29.8665	40.5364	26.4867	130.15	73.7378
SCO1863	1996945	1998165	-	36.102	18.7762	3.80982	0.746618	0.665935	1.67587	15.4452	4.688
SCO1864	1998468	1998980	+	36.3933	57.6576	53.3532	36.2724	18.7028	17.2285	31.178	25.816
SCO1865	1999110	2000381	+	75.3158	41.034	46.1754	59.9886	131.372	31.5961	35.3468	74.9322
SCO1866	2000500	2000898	+	195.86	260.41	61.2729	80.3451	333.671	140.037	48.6707	103.955
SCO1867	2000962	2001804	+	197.076	374.981	207.984	237.34	311.697	398.061	175.338	264.196
SCO1868	2001886	2002980	-	446.578	405.507	498.406	359.736	399.897	365.707	591.269	566.064
SCO1869	2003040	2003753	-	112.471	44.7664	41.0392	40.32	52.2969	30.6355	60.2765	52.463
SCO1870	2003846	2004454	-	311.945	123.224	109.32	89.7963	386.395	147.313	72.3636	112.487
SCO1871	2004598	2006127	-	510.482	244.93	331.098	376.967	335.26	231.495	366.795	469.697
SCO1872	2006250	2007023	+	161.979	160.19	202.117	222.191	233.386	250.196	185.841	221.675
SCO1873	2007027	2007497	+	263.67	265.282	410.583	387.322	305.973	326.65	303.913	258.942
SCO1874	2007606	2007818	+	15.9841	5.67709	17.4581	21.8105	3.57051	3.43355	26.3783	19.2972
SCO1875	2007938	2009392	+	317.765	106.65	105.889	124.556	436.891	124.26	83.3427	121.254
SCO1876	2009469	2010041	+	24.0895	20.2418	15.8788	20.1007	10.2299	10.8523	23.5592	26.7519
SCO1877	2010038	2010712	+	19.9557	12.2409	8.87121	7.99717	1.33187	3.43355	20.0792	6.12725
SCO1878	2010725	2011522	-	12.6608	31.7387	7.61964	14.7764	23.4775	15.4101	17.4857	6.93774
SCO1879	2011647	2012792	-	25.7593	20.7637	3.50185	6.50394	0.665935	4.14878	13.1811	3.06022
SCO1880	2012859	2014193	-	26.1809	42.0492	17.1422	34.2678	12.5251	33.0266	20.1989	19.1086
SCO1881	2014258	2015061	-	20.6691	24.1312	14.6351	36.2136	6.23425	16.0435	30.8166	33.5361
SCO1882	2015194	2016552	-	65.4109	100.006	89.943	173.776	108.546	208.851	95.2271	124.084
SCO1883	2016628	2018172	-	49.4436	49.0777	21.5916	71.0703	32.6163	32.3932	36.1184	64.1732
SCO1884	2018169	2019014	-	20.9447	32.6825	7.31954	26.8604	3.57051	5.74284	27.5852	23.2865
SCO1885	2019011	2020168	-	37.2044	25.4256	19.0924	45.4278	3.32968	17.3103	31.9037	57.2491
SCO1886	2020165	2021061	-	20.6365	19.5121	26.0528	38.8659	18.3342	29.9203	22.0598	33.9977
SCO1887	2021058	2021993	-	23.1006	26.0759	34.3513	56.0194	22.9958	47.476	30.7797	33.4457
SCO1888	2022115	2023845	-	85.237	116.188	126.829	145.028	65.7143	133.967	95.7522	135.368
SCO1889	2023842	2024750	-	37.0096	51.3588	59.1407	85.6302	22.3299	54.8129	57.69	72.557
SCO1890	2024747	2025415	-	56.9165	65.6728	40.0917	58.9275	51.0071	59.2071	44.7484	48.0403
SCO1891	2025584	2026183	-	17.4917	7.53615	15.259	15.2085	1.99781	5.02762	19.1578	19.8355
SCO1892	2026325	2027572	+	39.1335	33.398	54.5694	41.0666	2.66374	24.341	66.1703	66.1849
SCO1893	2027561	2027953	-	145.865	502.554	335.622	304.679	284.309	485.024	335.676	309.596
SCO1894	2028038	2029210	-	46.6878	169.872	816.264	550.977	6.65935	110.199	1128.75	1111.09
SCO1895	2029207	2030157	-	41.7109	476.985	808.826	530.272	39.5731	385.205	880.321	629.235
SCO1896	2030392	2031201	+	22.7279	88.6746	119.079	119.112	8.71373	59.7587	110.951	113.618
SCO1897	2031485	2032261	+	31.9519	50.4007	81.9564	91.3091	11.8026	35.5813	94.9415	62.5455
SCO1898	2032364	2033734	+	45.7633	124.896	86.9863	72.6232	40.0547	133.845	80.7401	65.1509
SCO1899	2033731	2034675	+	26.2617	55.8413	70.5151	42.6382	18.7593	50.0307	80.3647	49.9898
SCO1900	2034672	2035550	+	33.8159	86.6505	70.8782	60.4991	40.4233	108.135	56.05	63.4668
SCO1901	2035547	2036536	+	52.7019	99.5212	108.337	89.03	49.1936	92.5002	108.551	117.475
SCO1902	2036555	2036944	+	32.827	70.3204	87.6849	72.584	13.6161	40.7725	73.5726	45.1064
SCO1903	2037030	2038229	+	6466.9	3485.39	2744.24	1664.18	7555.87	3076.71	2436	2135.52
SCO1904	2038269	2038877	-	129.704	248.695	364.241	394.927	138.528	210.015	326.613	443.887
SCO1905	2038879	2040480	-	44.8883	42.0634	60.6531	81.4855	36.2579	93.0308	394.102	383.427
SCO1906	2040979	2042451	-	177.688	97.6622	127.99	107.264	84.417	54.3431	106.713	110.957
SCO1907	2042736	2044163	-	1208.65	611.156	933.667	947.043	997.929	659.188	994.145	1137.12
SCO1908	2044380	2046221	+	201.631	253.161	193.949	269.567	597.478	350.196	325.62	336.294
SCO1909	2046252	2046959	-	19.129	33.8913	11.1372	8.42929	15.1888	15.5527	21.0556	47.0558
SCO1910	2047117	2047614	-	12.677	21.6932	20.0163	16.5253	3.99561	15.0828	16.2858	18.0746
SCO1911	2047611	2048108	-	22.7116	20.2989	20.34	18.6663	5.56832	12.5281	28.2461	27.5838
SCO1912	2048176	2049129	+	44.5964	27.0054	9.2028	14.5011	10.4707	5.98826	22.8614	17.5508
SCO1913	2049114	2049380	-	10.0508	1.91615	0.319781	0.353707	19.0002	5.19123	3.17149	1.84449
SCO1914	2049519	2049689	+	10.1642	21.2427	8.56324	10.041	7.80696	20.0287	10.8272	5.12823
SCO1915	2049745	2050473	+	111.434	126.141	153.186	167.882	102.326	198.059	160.746	147.749
SCO1916	2050524	2051513	-	1269.72	329.658	567.871	463.444	1398.8	390.6	538.091	789.235
SCO1917	2051523	2052116	-	145.202	66.5595	94.3176	90.6409	148.077	63.3349	118.823	121.178
SCO1918	2052116	2052436	-	144.244	82.9038	53.4044	54.5467	120.547	78.2962	25.0516	50.7516
SCO1919	2052555	2052887	-	3344.39	4394.96	2370.81	1674.83	2693.63	2074.79	1006.27	1102.86
SCO1920	2052884	2053354	-	3200.88	3188.89	3012.5	2169.56	5404.93	3743.22	1578.17	2124.78
SCO1921	2053372	2054628	-	6147.5	6636.62	7789.94	4593.3	12152.1	6709.45	4722.48	6001.37
SCO1922	2054625	2055389	-	5543.89	5247.03	6504.94	2963.51	9819.12	5365.29	3922.42	4494.97
SCO1923	2055397	2055714	-	1645.21	1095.32	1565.01	612.955	2190.05	980.934	937.098	650.875
SCO1924	2055711	2056895	-	4958.59	3896.95	6894.85	3430.42	5527.07	2658.66	4650.7	4396.99
SCO1925	2056956	2058377	-	11397.7	15935.1	20231.6	8352.46	21527.4	15059.6	11688.5	7851.55
SCO1926	2058374	2059132	-	846.519	2003.55	6075.22	2998.2	1009.36	1784.63	4179.1	2943.98
SCO1927	2059304	2060092	+	55.7333	42.4283	66.1562	84.5895	55.187	55.4674	83.2897	70.7757
SCO1928	2060169	2061092	+	491.775	640.469	619.695	648.32	838.065	602.393	465.617	646.299
SCO1929	2061089	2061898	+	340.964	176.32	286.039	254.671	436.225	138.3	153.854	224.987
SCO1930	2061905	2062975	+	1392.69	915.708	1535.04	1364.66	2546.89	1038.69	906.809	1190.54
SCO1931	2062930	2063709	-	61.1963	114.414	178.832	137.21	64.2692	154.711	170.278	134.963
SCO1932	2063713	2064819	-	77.6833	81.432	281.266	94.276	70.9141	78.7449	165.508	74.9953
SCO1933	2064934	2065368	-	111.385	97.4196	316.732	175.662	133.257	103.638	286.354	177.323
SCO1934	2065389	2066411	-	2744.95	2095.22	2251.69	2175.77	3901.22	2326.12	1055.81	1379.66
SCO1935	2066713	2068800	+	9945.24	5809.58	5644.95	5387.4	15363.2	7393.62	5134.31	6477.64
SCO1936	2068835	2069953	+	5904.91	4047.14	3749	3602.41	11113.7	5326.41	3144.85	4101.3
SCO1937	2069957	2071480	+	4812.38	2520.98	1793.87	1797.38	7179.62	3336.89	1371.1	1679.35
SCO1938	2071477	2072532	+	970.548	451.172	650.956	698.171	1262.63	545.086	645.294	698.726
SCO1939	2072529	2073314	+	809.915	258.767	499.306	583.284	732.552	256.285	538.356	700.154
SCO1940	2073377	2074144	-	145.055	94.0868	52.4765	56.3339	165.264	72.9203	24.7591	54.8595
SCO1941	2074235	2075203	-	365.911	99.6211	70.9215	74.2349	343.888	122.687	62.6095	92.4685
SCO1942	2075313	2076968	-	955.89	701.325	1242.29	795.866	1180.42	1277.34	762.786	617.983
SCO1943	2077084	2077419	-	1159.22	1757.26	4602.67	3454.52	1608.48	4189.45	3067.64	2253.19
SCO1944	2077633	2077941	-	869.37	474.164	385.327	459.905	1230.07	747.895	293.434	486.695
SCO1945	2078015	2078791	-	4718.09	1489.37	1018.27	1028.83	5232.03	1697.72	793.844	1142.74
SCO1946	2078797	2080008	-	3104.01	876.11	1188.48	1151.18	2818.19	1206.32	929.11	1356.83
SCO1947	2080143	2081153	-	7967.48	4650.23	6776.6	4596.84	13169.1	6801.39	4304.52	4675.37
SCO1948	2081381	2084380	-	349.945	991.431	827.482	995.934	332.638	1612.72	882.862	710.437
SCO1949	2084468	2084563	-	5.2199	1.90188	0.959342	2.14184	0.665935	3.35174	1.28977	3.94748
SCO1950	2084575	2085561	-	622.45	378.265	515.963	479.518	637.449	494.789	624.541	739.693
SCO1951	2085558	2086649	-	508.439	441.722	589.904	490.519	584.657	410.998	610.058	559.289
SCO1952	2086657	2087673	-	968.211	1000.52	1409.59	990.727	1354.99	1345.35	1116.8	1109.42
SCO1953	2087670	2089856	-	916.676	1390.06	1864.19	1196.04	1172.91	1508.94	1515.28	1381.7
SCO1954	2090209	2091159	+	113.071	137.767	180.304	282.298	106.209	163.357	156.876	200.322
SCO1955	2091177	2091602	-	72.9652	19.8769	27.324	33.1478	111.168	37.0328	38.7049	72.2149
SCO1956	2091825	2092931	+	143.337	285.071	320.838	255.773	88.8943	294.135	265.015	207.61
SCO1957	2092928	2093836	+	85.1399	88.0591	183.913	123.513	90.4104	91.0697	196.279	133.489
SCO1958	2094274	2097318	-	2274.16	2533.57	2708.69	2849.88	2975.25	3036.1	2251.96	3556.95
SCO1959	2097542	2098228	+	682.009	704.566	716.541	484.566	884.041	784.306	812.31	826.39
SCO1960	2098289	2098945	+	576.766	557.573	840.373	622.425	807.372	789.829	646.098	600.006
SCO1961	2099149	2099622	-	132.718	144.616	125.838	126.559	209.98	201.923	112.321	105.771
SCO1962	2099713	2100813	-	41.565	49.1063	45.7729	39.0424	30.3776	25.5261	56.7687	43.5622
SCO1963	2100946	2101947	-	332.874	523.547	306.846	221.625	274.773	194.81	213.743	183.304
SCO1964	2102200	2104215	-	1122.72	674.311	758.117	834.613	990.534	629.74	745.144	834.761
SCO1965	2104340	2104918	-	2342.01	1720.72	1279.14	1279.84	3574.7	1896.96	1159.22	1402.79
SCO1966	2105061	2107199	-	1109.44	2376.83	3240.25	1970.75	1810.13	2530.75	2527.59	2221.43
SCO1967	2107239	2108117	-	244.152	168.268	99.8405	135.638	304.286	197.447	91.5695	115.554
SCO1968	2108409	2109278	+	783.797	616.069	801.375	592.319	862.787	756.103	709.548	657.952
SCO1969	2109316	2109870	+	334.138	261.405	288.621	259.192	241.633	221.461	279.615	324.045
SCO1970	2109895	2110338	-	63.5952	83.1117	125.589	78.1444	49.4344	151.135	80.1412	65.9478
SCO1971	2110465	2111370	+	50.7727	39.5969	40.3524	47.6293	37.8872	35.6631	53.0951	64.1664
SCO1972	2111367	2112302	+	67.5511	55.7129	24.7933	48.1211	45.6796	57.8374	50.4995	68.7563
SCO1973	2112316	2113110	-	133.983	172.117	134.986	97.1849	159.879	116.023	148.329	191.011
SCO1975	2114500	2115132	-	33.9944	14.1856	20.0084	17.1535	21.1822	10.2188	34.6399	27.8277
SCO1976	2115347	2115826	+	63.7737	63.3204	71.4941	74.3133	75.6467	121.705	100.391	87.4111
SCO1977	2115989	2117479	+	216.805	436.145	431.725	436.682	306.214	526.324	420.624	386.409
SCO1978	2117630	2117905	-	35.4206	21.7075	27.6241	34.249	53.3169	38.5661	21.2053	27.1921
SCO1979	2117906	2118766	-	193.541	231.59	177.213	204.881	150.556	184.652	240.037	251.536
SCO1980	2119050	2119763	+	188.111	176.149	113.991	60.656	188.5	103.659	136.961	90.7016
SCO1981	2119760	2120194	+	55.6357	48.5416	45.6981	24.6009	62.0306	38.4025	69.4108	50.8148
SCO1982	2120213	2120395	-	30.7357	15.5656	9.54619	13.0863	39.0348	22.5834	12.9715	16.5654
SCO1983	2120551	2121240	-	40.5597	41.0055	53.428	71.4044	21.9048	36.951	27.721	45.7352
SCO1984	2121378	2122775	-	56.2845	52.8387	58.7777	43.5809	39.2756	25.6079	74.5378	49.7876
SCO1985	2122775	2124631	-	66.6923	43.0072	82.6038	84.0986	12.0434	31.9234	89.9621	119.648
SCO1986	2124799	2125581	-	22.7279	20.8493	3.81769	9.86372	1.99781	5.02762	18.2504	2.73175
SCO1987	2125668	2126168	+	10.8776	9.87425	1.27912	0.707414	17.4275	4.3942	7.68569	4.05242
SCO1988	2126165	2126716	+	32.3084	18.9331	1.91475	4.3817	15.6139	6.70349	7.42314	9.52275
SCO1989	2126802	2127773	-	272.781	243.173	248.455	300.514	387.768	363.477	249.337	291.571
SCO1990	2127828	2128541	-	131.827	206.242	220.531	190.891	106.803	139.792	151.275	196.823
SCO1991	2128658	2129218	+	226.969	110.16	191.482	155.366	181.317	122.769	225.497	221.207
SCO1992	2129270	2129776	-	410.621	59.2231	60.4199	70.1276	301.594	55.7128	52.1047	45.19
SCO1993	2129838	2130524	-	1250.07	339.384	231.048	263.594	1992.96	695.851	170.755	145.631
SCO1994	2130596	2130952	+	47.125	76.2482	109.094	85.5322	35.4643	71.5109	80.7631	105.206
SCO1995	2130961	2131341	-	52.8315	102.11	159.428	106.832	64.9206	121.051	158.804	130.163
SCO1996	2131391	2131993	-	254.673	214.066	285.298	278.073	206.623	227.489	306.509	270.225
SCO1997	2132026	2132964	-	459.918	790.274	1129.66	695.227	759.003	1043.37	960.021	1036.47
SCO1998	2133121	2134629	-	48245.4	38165.3	29612.1	33792	74392.2	47652.9	25939	33799.5
SCO1999	2135154	2135816	+	119.993	75.3615	113.836	125.048	114.313	66.5651	130.924	151.368
SCO2000	2135883	2138879	+	157.247	94.4944	138.18	119.683	99.1807	67.1167	246.714	278.421
SCO2001	2138930	2140723	-	728.453	385.5	745.723	917.042	565.046	512.508	569.923	653.274
SCO2002	2141042	2141398	-	6.74377	8.46568	6.96433	5.46242	1.33187	2.4729	7.1007	8.41196
SCO2003	2141659	2144382	-	2533.13	2209.99	2359.21	1760.01	3376.14	2362.59	2207.23	2255.34
SCO2004	2144639	2146918	+	931.542	930.55	1144.67	1162.22	1256.82	1018.13	1123.73	1399.65
SCO2005	2146962	2147501	+	198.162	151.302	146.999	174.523	272.89	173.697	142.811	180.377
SCO2006	2147859	2148404	+	50.9024	168.39	158.559	178.788	54.9461	181.976	174.396	97.9747
SCO2007	2148401	2148997	+	22.0308	49.8788	113.063	127.661	12.7659	46.1274	117.969	78.6493
SCO2008	2149264	2150520	+	9694.63	4374.69	1399.39	3379.11	14383.2	4967.39	1445.41	2315.34
SCO2009	2150635	2151567	+	1002.27	349.354	186.886	309.513	1268.75	480.139	180.304	144.43
SCO2010	2151573	2153399	+	1180.12	342.741	249.556	448.548	1224.68	507.217	309.208	273.803
SCO2011	2153405	2154334	+	1034.48	329.285	170.838	311.713	1427.65	366.607	155.201	211.657
SCO2012	2154331	2155047	+	1300.65	328.692	87.9574	193.819	1264.2	318.17	100.612	114.681
SCO2013	2155123	2155779	-	1737.12	1312.26	964.039	928.575	1923.91	1016.91	639.219	711.282
SCO2014	2156337	2157773	-	571.903	489.356	395.691	131.668	822.875	485.369	407.146	252.193
SCO2015	2157990	2159798	+	43.2993	41.1054	22.8825	23.7563	20.2755	48.7639	24.9318	26.438
SCO2016	2159817	2161229	-	253.587	110.403	54.3598	67.5145	388.037	173.779	109.168	96.7598
SCO2017	2161226	2162584	-	66.6272	21.257	14.6076	10.8464	13.857	5.82465	41.1486	21.5119
SCO2018	2162746	2165253	-	1828.17	875.657	1461.15	1474.55	1922.72	1283.81	1695.78	2150.93
SCO2019	2165374	2165724	-	45.893	31.2168	48.9943	51.2252	50.7097	31.1263	45.7917	38.9092
SCO2020	2165859	2166758	+	181.886	373.734	514.458	440.572	188.217	440.448	323.477	322.932
SCO2021	2166835	2167428	+	148.736	135.543	265.238	318.845	168.664	173.064	351.548	415.662
SCO2022	2167476	2168234	-	135.539	142.286	136.964	162.104	189.407	186.513	78.3862	118.488
SCO2023	2168433	2169291	+	55.5386	40.1045	39.4167	62.2285	51.8007	29.2869	32.2261	54.9712
SCO2024	2169305	2170222	+	90.1487	54.6692	44.2252	83.017	58.5167	42.3058	49.06	59.6883
SCO2025	2170384	2171847	-	807.237	207.478	350.51	872.62	632.021	259.064	434.135	1149.32
SCO2026	2171840	2176384	-	1812.75	657.906	727.976	2654.6	927.257	718.678	1032.58	3136.19
SCO2027	2176826	2177557	-	117.789	1172.18	2598.22	1665.35	92.2951	875.207	2765.23	2322.54
SCO2028	2177792	2179321	+	43.8185	57.415	13.9838	15.3457	3.32968	13.2434	33.0806	30.2524
SCO2029	2179318	2180595	+	36.6532	6.15612	0.315845	2.20065	0	0.797032	28.6862	1.62097
SCO2030	2180592	2181770	+	27.5425	14.6503	3.81769	1.76853	1.99781	1.75768	19.8465	6.52568
SCO2031	2181758	2183161	+	29.7635	31.1169	1.58316	0.373309	0.665935	0.797032	15.0329	0
SCO2032	2183119	2184333	+	33.8973	31.0313	6.6603	7.01446	4.90238	3.26994	14.8532	3.57722
[truncated: 5,770 more rows]
