# Supplementary material for: Iron competition triggers antibiotic biosynthesis in Streptomyces coelicolor during coculture with Myxococcus xanthus
Source: ISME J. 2020 Jan 28;14(5):1111–24. doi: 10.1038/s41396-020-0594-6 (PMC7174319; doi:10.1038/s41396-020-0594-6)
Supplement: Supplementary file 3 — Dataset 2 [file 41396_2020_594_MOESM3_ESM.xlsx]

## Sheet: Sheet1
Supplementary Data 2. Normalized mRNA expression levels of M. xanthus at the pure-culture condition and co-culture condition. The expression of the genes was normalized using the DESeq package in R. Expression values for duplicate data were merged as a normalized value
Gene	Start	End	Strand	Pure culture				Co culture
				Time point 1	Time point 2	Time point 3	Time point 4	Time point 1	Time point 2	Time point 3	Time point 4
MXAN_0001	87	1439	+	503.267	726.241	450.587	996.367	791.454	789.284	553.405	1226.72
MXAN_0002	1519	3420	+	128.856	56.1598	158.422	83.983	85.8415	110.92	105.955	96.4614
MXAN_0003	3553	3990	-	37.2895	32.6088	22.3834	35.0033	31.8595	20.4874	23.3921	41.0576
MXAN_0004	4009	4620	-	25.3061	16.4307	53.5515	30.1817	15.3058	19.4458	30.5156	18.8521
MXAN_0005	4634	5485	-	104.693	67.5969	142.059	51.2329	89.7302	77.909	114.139	66.6375
MXAN_RS00040	5632	7044	+	277.017	385.2	349.039	634.859	382.17	393.442	503.648	631.624
MXAN_RS00045	7044	8561	+	156.278	356.744	367.879	597.541	258.403	328.419	398.401	477.024
MXAN_0008	8667	8975	-	9.68541	20.3104	28.8481	29.4491	1.84618	18.0386	18.3345	84.6299
MXAN_0009	9261	10496	-	371.559	1186.68	428.234	867.242	328.125	2853.48	707.708	1631.58
MXAN_0010	10660	12276	-	195.557	294.189	271.932	329.476	259.517	352.995	289.921	296.771
MXAN_0012	12409	12915	-	38.0087	23.7885	34.5788	32.6292	27.5069	41.3404	35.0879	87.4908
MXAN_0013	13054	14049	+	419.449	203.15	375.796	201.931	383.571	364.312	346.092	357.373
MXAN_0014	14066	14845	-	163.004	95.0909	159.105	76.4602	117.515	100.299	100.629	110.126
MXAN_0015	15080	16390	+	150.908	538.002	127.81	129.073	126.066	648.181	113.753	1557.54
MXAN_0016	16412	18307	-	184.376	89.7764	217.536	160.762	163.34	110.932	188.78	103.095
MXAN_0017	18526	19494	-	209.459	1004.26	510.964	645.555	238.756	768.436	604.277	406.761
MXAN_0018	19574	21268	-	810.522	769.749	928.207	446.263	1074.57	1187.71	912.792	736.019
MXAN_RS00100	21644	21940	-	25.5321	55.5789	48.4321	59.3831	23.041	94.8507	74.4067	299.579
MXAN_RS00105	21970	22266	-	172.392	170.389	125.712	108.81	76.2297	540.705	150.565	663.323
MXAN_0019	22471	24672	+	202.887	117.111	414.899	227.767	146.528	297.778	349.146	522.126
MXAN_0020	24666	25397	-	68.4041	123.55	100.492	89.6322	52.3533	278.163	103.593	73.8261
MXAN_0021	25822	27285	-	593.704	236.715	599.12	200.436	489.524	255.932	774.012	421.37
MXAN_0022	27440	28207	-	633.371	534.658	720.051	555.27	955.005	547.686	1397.2	1116.32
MXAN_0023	28264	31128	-	488.884	626.672	592.287	512.124	489.277	634.862	571.928	473.137
MXAN_0024	31391	33286	+	6167.37	1103.75	479.877	620.855	5497.07	414.9	492.688	1110.22
MXAN_0025	33315	33941	+	524.851	312.082	66.1637	182.023	673.65	127.567	61.6511	162.523
MXAN_0026	33951	34370	+	201.393	153.004	38.4062	96.9013	262.508	55.7781	38.8609	78.6048
MXAN_0027	34381	35274	-	271.349	213.195	237.932	237.091	312.541	237.709	241.484	200.384
MXAN_RS00155	35219	35713	-	87.7337	74.1212	116.844	30.6728	56.3961	125.033	115.873	128.412
MXAN_0029	35989	38070	+	2274.13	1437.38	1250.14	1129.18	3302.86	1440.49	2140.03	1837.01
MXAN_0030	38087	39049	-	239.769	614.631	395.109	577.701	383.614	364.563	382.465	393.274
MXAN_0031	39368	39937	+	131.972	372.475	315.358	429.801	159.349	196.877	258.615	77.955
MXAN_0032	39934	40524	+	159.237	309.523	130.764	412.416	118.207	160.073	118.919	71.395
MXAN_0033	40722	41213	+	189.297	495.522	269.913	559.457	211.063	195.999	250.225	141.805
MXAN_0034	41220	41990	-	350.271	165.158	256.037	187.28	278.731	221.712	338.439	307
MXAN_0035	42049	43059	-	30.1419	28.2012	92.7311	95.4264	13.0366	69.5433	88.9686	226.843
MXAN_0036	43139	43900	-	23.2477	19.8406	58.5806	55.3477	14.7075	41.6543	35.4471	106.353
MXAN_0037	43910	44809	-	99.0117	59.11	101.845	99.347	61.3773	142.976	92.8314	586.594
MXAN_RS00205	45008	45361	+	245.577	219.813	646.369	96.4775	258	632.598	2047.24	422.092
MXAN_0039	45388	46008	-	96.2205	148.717	109.043	101.889	132.028	104.649	126.824	93.7263
MXAN_0040	46167	47252	+	152.768	170.786	269.568	227.949	141.65	477.541	397.79	769.047
MXAN_0041	47274	49139	+	327.797	290.695	185.295	287.326	283.661	691.08	255.129	880.64
MXAN_0042	49156	51831	-	393.65	467.528	378.389	440.963	405.519	700.76	454.491	985.726
MXAN_0043	51872	53212	-	122.612	356.024	263.263	275.661	202.482	207.888	210.995	218.911
MXAN_0044	53209	53673	-	560.917	759.527	241.47	366.147	814.868	666.719	266.169	526.373
MXAN_0045	53785	54915	+	157.463	243.149	230.171	201.775	233.145	218.034	234.693	220.032
MXAN_0046	54872	55456	-	67.9964	1258.53	204.298	719.462	185.361	745.249	218.389	153.102
MXAN_0047	55489	56160	-	185.858	2120.7	290.514	1104.14	541.778	1350.29	347.746	292.151
MXAN_0048	56126	56482	-	95.1073	1128.86	225.17	1075.74	338.76	653.777	328.701	271.59
MXAN_0049	56489	57073	-	314.635	2338.96	535.902	1820.72	803.227	1632.71	701.186	588.325
MXAN_0050	57099	57983	-	595.964	1670.11	630.124	1133.1	1525.48	1022.3	754.689	845.214
MXAN_0051	58046	58831	+	41.5192	162.435	157.614	134.041	69.5158	125.528	73.9847	85.7517
MXAN_0052	58837	59880	-	147.637	145.017	150.265	96.84	138.391	110.91	120.841	89.3774
MXAN_0053	59886	60509	+	5189.73	1102.18	284.227	782.778	4918.02	516.801	1318.1	2979.37
MXAN_0054	60556	60996	-	57.4925	190.116	107.124	503.397	92.2063	396.024	138.609	328.638
MXAN_0055	61150	62271	+	748.646	439.44	514.532	268.366	957.929	763.899	748.204	1550.1
MXAN_0056	62304	64466	-	620.085	2698	536.441	1440.4	681.436	4424.39	1122.24	6708.9
MXAN_0057	64622	65146	+	447.957	719.068	695.232	349.611	597.533	798.057	887.864	415.135
MXAN_0058	65246	65800	+	172.224	97.8465	240.898	49.6606	155.697	162.725	209.917	96.451
MXAN_0059	65872	68061	-	75.7914	84.2499	267.199	136.164	68.8859	215.563	212.504	266.486
MXAN_0060	68306	70582	+	206.89	118.109	231.118	152.025	154.078	359.997	168.056	217.853
MXAN_0061	70592	71488	-	117.804	57.1727	70.5978	48.1477	84.5527	86.4039	72.88	133.799
MXAN_RS00325	71629	72132	-	143.576	219.954	128.576	308.967	147.87	322.513	178.647	240.676
MXAN_0063	72317	73297	-	343.688	178.358	315.662	187.52	327.463	177.735	353.198	295.828
MXAN_0064	73389	74741	-	1300.89	871.369	484.149	809.899	1694.86	1111.01	845.968	3297.48
MXAN_0065	75019	75351	+	235.525	147.002	59.1317	166.633	130.552	488.639	79.4648	232.712
MXAN_0068	75669	76625	+	353.795	126.29	250.033	107.47	205.585	212.312	210.905	287.256
MXAN_RS00350	76736	77047	+	162.693	115.497	73.8811	104.062	204.153	135.094	98.3653	176.627
MXAN_0070	78128	79564	+	174.45	170.136	312.242	191.629	174.571	245.431	279.482	267.482
MXAN_0071	79567	80331	-	68.3766	43.4018	88.8249	54.716	48.4751	46.3967	54.5993	44.9874
MXAN_0072	80456	80920	-	37.5155	88.0867	35.1461	149.298	58.4901	48.0367	29.4826	55.5084
MXAN_0073	80917	81369	-	44.1974	102.201	54.5356	144.827	40.9665	86.3263	48.1674	64.5835
MXAN_0074	81438	82439	-	360.141	191.344	200.839	379.463	267.499	613.152	304.097	330.797
MXAN_0075	82600	86007	+	644.09	537.669	683.159	591.541	703.032	532.41	1091.67	1222.27
MXAN_0076	86056	86520	+	92.2305	30.1486	91.2283	31.7757	63.6978	36.8049	93.4333	64.5627
MXAN_0077	86696	87862	+	161.227	88.4781	166.969	174.336	110.853	119.482	146.146	128.538
MXAN_0078	87914	88792	-	57.1398	40.4566	88.5077	72.8365	43.8853	37.3515	54.7338	59.2915
MXAN_0079	88836	89504	-	79.4011	93.1535	102.055	52.4903	35.5413	29.2704	54.0063	27.6757
MXAN_0080	89570	91279	+	230.083	188.942	240.537	171.437	170.168	106.274	152.551	126.537
MXAN_0081	91284	92900	+	103.269	106.677	102.333	148.954	74.1464	84.1397	91.6185	87.093
MXAN_0082	92915	94909	+	84.8844	93.8557	195.794	154.863	44.5455	83.8811	129.195	94.9418
MXAN_0083	95005	96057	+	911.353	247.039	310.732	124.529	559.028	255.78	330.794	365.537
MXAN_0084	96070	96987	+	86.816	188.383	68.0948	154.948	111.421	144.786	64.8401	88.8325
MXAN_0085	96996	97583	+	63.188	424.614	161.683	227.974	54.1889	397.589	150.009	126.746
MXAN_0086	97598	98335	+	34.6113	280.223	97.5217	123.493	42.163	121.82	50.8263	74.0985
MXAN_0087	98351	99553	-	106.159	27.3196	116.515	60.417	56.8494	31.9849	56.6473	43.971
MXAN_0088	99616	100686	+	124.585	82.8405	196.004	107.315	140.876	71.3162	122.835	103.986
MXAN_0089	100774	101418	+	260.297	168.699	104.225	335.939	294.821	102.851	123.024	107.391
MXAN_0090	101508	102089	+	1066.46	5216.02	5771.31	1140.16	885.907	5838.2	8144.33	1753.31
MXAN_0091	102437	103465	+	3369.53	1137.42	1841.43	625.089	2296.68	1002.55	1954.3	1530.5
MXAN_0092	103480	106620	+	1855.09	1723.38	705.985	858.412	1992.85	868.023	508.596	952.281
MXAN_0093	106672	107040	-	115.944	121.117	60.6113	65.9592	151.5	72.2026	67.9305	79.9253
MXAN_0094	107033	108109	-	240.121	394.364	115.325	291.607	497.429	120.701	105.192	221.783
MXAN_0095	108152	110458	-	246.522	281.024	257.424	233.873	266.602	181.584	160.519	206.357
MXAN_0096	110594	111340	-	35.5977	103.103	82.689	88.4956	31.9214	81.6838	88.286	78.4999
MXAN_0097	111354	112583	-	522.453	1212.9	407.142	369.113	553.09	1035.88	723.124	484.015
MXAN_0098	112585	114258	-	583.525	808.516	386.111	349.574	607.433	643.945	539.643	562.388
MXAN_0100	114710	116215	+	127.701	100.976	296.809	215.246	168.043	97.2736	216.205	202.689
MXAN_0101	116347	117471	+	445.405	196.231	342.988	71.4859	270.789	433.825	533.095	205.142
MXAN_0102	117468	118238	+	72.281	49.3931	43.1135	25.6035	37.2122	64.6716	41.4032	31.2072
MXAN_RS00515	118427	118753	+	781.35	341.417	138.225	253.449	737.397	886.838	361.714	556.038
MXAN_0104	118762	119688	-	69.7157	21.202	103.264	48.9538	72.2791	27.3682	76.1587	56.7451
MXAN_0105	119698	121449	-	154.234	63.7071	240.482	127.135	132.594	75.6189	144.655	149.602
MXAN_0106	121790	123724	+	531.05	112.916	263.504	210.523	555.205	115.342	217.688	254.688
MXAN_0107	124014	125240	+	531.204	342.609	451.636	231.756	667.78	420.031	608.885	327.738
MXAN_0108	125260	126480	+	208.568	156.153	207.35	141.72	240.209	183.866	221.838	157.252
MXAN_0109	126904	127737	-	28.0973	48.5014	123.13	48.3082	29.8275	106.141	77.2185	238.695
MXAN_0110	127779	129026	+	103.889	38.6102	97.2439	45.2825	49.8363	90.7138	66.5467	58.6313
MXAN_0111	129078	130409	+	869.021	633.12	546.68	390.948	1296.82	374.044	665.415	446.008
MXAN_0112	130502	131032	+	106.146	129.794	162.044	125.927	124.158	143.15	145.742	131.535
MXAN_0113	131035	132717	-	257.646	233.589	405.19	500.111	393.607	234.846	445.105	343.352
MXAN_0114	132926	134035	+	244.21	116.055	927.734	107.63	156.945	318.724	851.681	290.075
MXAN_0115	134069	134875	-	321.327	581.174	153.041	330.986	558.146	259.788	130.057	598.06
MXAN_0116	134929	136269	-	371.535	459.774	310.612	203.068	385.097	234.477	237.496	241.84
MXAN_0117	136328	139102	-	322.454	517.007	633.352	373.105	449.55	331.514	463.492	480.221
MXAN_0118	139252	139824	-	291.271	227.539	154.021	119.762	362.717	343.444	225.583	317.845
MXAN_0119	139837	141180	-	627.894	271.577	508.218	131.582	516.236	486.663	678.136	360.349
MXAN_0120	141430	141840	+	745.218	1296.11	1439.56	380.527	666.852	2423.98	2533.04	4401.6
MXAN_0121	141977	143503	+	1530.29	1108.17	1806.75	801.075	974.121	1575.05	2296.49	1752.16
MXAN_0122	143578	144831	+	151.682	151.531	252.633	552.737	192.89	158.891	194.026	190.753
MXAN_0123	144824	146035	+	146.113	221.204	325.901	462.329	164.062	158.193	252.839	187.41
MXAN_0124	146048	146683	+	93.1895	150.18	110.217	410.232	115.989	131.264	120.787	90.6454
MXAN_0125	146824	147303	+	119.622	101.868	83.9069	208.319	170.684	62.4262	83.6958	61.3456
MXAN_0126	147385	148707	+	152.795	81.6634	172.264	105.782	155.007	68.6864	113.951	94.2924
MXAN_0128	148831	150870	+	212.007	315.722	293.003	578.471	289.149	245.823	200.539	169.491
MXAN_0129	150949	151809	+	156.984	68.4052	120.85	75.3116	159.699	74.6255	101.662	109.403
MXAN_0130	151806	153659	+	198.853	173.973	165.054	196.171	221.119	152.856	83.6415	135.476
MXAN_0131	153663	154964	-	141.784	46.1575	169.773	69.0841	83.3562	72.1321	92.9569	88.4764
MXAN_0133	155186	156238	+	693.297	859.672	544.508	5565.9	2317.4	324.925	268.146	1044.4
MXAN_0134	156342	157364	-	38.4882	31.558	129.892	83.2779	37.1503	21.3479	55.6502	52.3438
MXAN_0135	157340	157993	+	279.723	149.783	198.892	163.183	470.126	99.7813	177.758	275.175
MXAN_0136	157990	159615	+	162.82	131.552	312.276	131.392	132.955	71.1646	149.254	117.158
MXAN_0137	159737	160612	-	82.4459	77.8796	95.7967	48.8131	71.6808	41.1594	68.2175	54.2512
MXAN_0138	160655	162178	-	145.761	85.5053	141.358	68.2841	135.327	61.7538	89.3548	86.9568
MXAN_0139	162330	163220	+	80.2471	66.2253	153.259	64.7139	68.422	49.2111	98.2931	57.6778
MXAN_0140	163224	164681	-	263.187	325.464	954.864	456.262	315.747	175.988	821.658	253.514
MXAN_0141	165082	166935	-	263.16	556.441	543.026	578.034	465.67	251.478	576.483	272.335
MXAN_0142	166932	173471	-	1731.12	1478.84	2817.29	1754.58	1755.62	783.123	3144.2	1291.25
MXAN_0143	173554	174441	-	155.744	194.056	195.414	168.676	190.383	107.878	144.197	129.241
MXAN_0144	174457	177189	-	1519.37	930.005	1324.62	1073.71	1620.36	682.588	1796.19	1040.58
MXAN_0145	177208	178092	-	94.5561	74.4218	360.574	84.4007	54.1783	175.637	1596.09	120.909
MXAN_0146	178112	181291	-	371.474	300.415	420.797	376.421	292.396	222.543	283.506	175.423
MXAN_0147	181382	182230	-	66.445	177.562	129.123	125.738	60.9859	141.266	101.204	96.2727
MXAN_0148	182235	185459	-	113.42	190.599	474.265	545.433	78.8284	633.322	271.253	331.552
MXAN_0149	185456	186721	-	88.7613	106.169	255.243	321.589	68.339	543.368	183.273	384.377
MXAN_RS00740	186938	187270	-	8.36002	31.4418	62.7369	235.741	7.85912	94.1525	51.6798	755.885
MXAN_0151	187417	188298	-	31.9467	28.5548	118.453	126.16	9.64336	57.4474	60.0251	30.7565
MXAN_0152	188295	189032	-	13.0691	19.3758	121.959	80.6544	4.16675	29.3221	62.9984	19.7323
MXAN_0153	189029	190387	-	50.5984	60.5245	296.927	173.554	27.8574	107.309	172.511	137.047
MXAN_0154	190384	190599	-	20.9497	27.0292	37.6329	103.711	15.0066	72.3283	73.8501	129.512
MXAN_0155	190980	191867	+	159.436	102.939	166.323	82.7273	97.3626	77.9384	115.81	100.066
MXAN_0156	191845	192618	+	326.783	158.861	169.548	198.597	235.423	109.813	156.782	121.769
MXAN_0157	192619	193359	-	167.995	107.5	167.235	82.7946	170.879	124.383	110.77	107.727
MXAN_0158	193489	194274	+	1190.86	933.025	559.202	734.407	1512.32	433.453	515.927	871.999
MXAN_0159	194300	194734	+	480.866	212.566	114.695	202.679	538.041	117.24	99.3624	264.067
MXAN_0160	194842	195537	-	26.9979	18.0195	74.4437	40.3341	19.2867	41.1335	54.6262	22.9286
MXAN_0161	195530	196207	-	18.4119	11.4219	41.9118	44.4964	6.25013	62.8952	28.6381	20.8012
MXAN_0162	196477	197580	+	99.0392	34.6194	126.469	66.0386	57.2105	113.779	81.0185	83.1211
MXAN_RS00805	197689	197778	+	0.606197	2.296	0.801143	1.51284	0	0.443207	0.323388	2.27399
MXAN_0164	197788	199509	+	74.8325	30.967	151.085	78.2483	39.7594	69.5986	76.0506	87.8682
MXAN_0165	199511	201571	+	72.9009	41.6235	185.24	101.612	65.606	63.8664	98.8228	70.7977
MXAN_0166	201586	202221	+	19.2578	7.00926	88.1025	56.7259	9.34423	17.5178	42.6698	33.4916
MXAN_0167	202310	203479	+	212.164	106.101	263.9	87.07	135.08	250.048	305.085	117.441
MXAN_0168	203476	205323	+	149.621	51.1713	248.773	100.24	45.2466	107.301	128.736	108.492
MXAN_0169	205532	205831	+	111.684	51.9846	82.2884	33.2747	68.6698	123.559	102.902	68.7124
MXAN_0170	205828	206334	+	154.6	155.431	140.913	123.715	157.09	215.744	203.782	213.252
MXAN_RS00845	206411	206878	-	54.15	28.138	41.6779	34.9895	35.4385	47.704	36.0042	75.1778
MXAN_0172	207019	208380	-	67.7979	72.5375	175.749	88.6225	51.9197	81.979	129.347	80.5014
MXAN_0173	208434	208928	+	138.993	131.754	99.3069	81.0203	195.169	161.55	103.467	170.382
MXAN_0174	209306	210898	+	809.17	656.573	727.891	356.03	1057.01	580.126	671.119	660.37
MXAN_0175	210960	212615	-	127.688	135.416	338.142	199.326	109.626	76.6605	194.646	125.73
MXAN_0176	213061	214989	+	142.716	81.1304	235.186	116.068	119.094	120.45	232.042	165.886
MXAN_0177	214997	215878	-	21.6689	14.1877	126.282	93.5036	25.7227	37.562	53.7996	125.143
MXAN_0178	215875	216486	-	33.1729	33.4372	97.8945	134.196	60.5629	76.9485	52.7487	310.352
MXAN_0179	216504	217208	-	39.7143	49.7467	68.5393	276.031	83.8517	149.018	105.399	670.113
MXAN_0180	217450	218736	-	47.2147	32.9725	169.694	144.891	24.65	54.8694	121.487	101.03
MXAN_0181	218766	220097	-	221.37	244.404	237.469	1264.24	372.237	788.39	419.035	755.866
MXAN_0182	220189	222891	-	942.69	1381.25	728.919	1684.62	1605.69	855.434	857.6	1250.62
MXAN_0183	223256	223675	-	51.1908	91.5496	59.0368	129.263	58.4901	197.436	68.056	202.93
MXAN_0184	223688	224326	-	104.467	68.7639	58.4301	105.226	77.9521	96.2579	53.674	81.9056
MXAN_0185	224504	226126	-	206.072	202.392	315.747	1613.38	96.0422	577.093	360.376	503.002
MXAN_0186	226126	228057	+	182.163	104.27	234.373	192.718	110.337	244.944	191.151	240.896
MXAN_RS00925	228066	228467	-	52.6567	126.666	113.417	69.1653	31.1479	306.24	121.182	329.812
MXAN_0188	228610	229587	-	80.6273	75.6468	92.914	55.6248	69.4433	51.634	60.4831	66.6584
MXAN_0189	229700	231832	-	846.264	691.018	2292.79	453.33	783.801	804.073	2606.59	2483.1
MXAN_0190	231829	232224	-	334.184	539.106	1454.58	125.053	281.249	883.603	1857.01	830.038
MXAN_0191	232374	233189	-	527.375	2524.45	408.367	1259.24	724.469	2770.6	582.797	3209.82
MXAN_0192	233467	233817	+	91.6106	64.9372	118.446	53.3119	86.3369	196.534	124.497	156.109
MXAN_0193	233826	234929	-	414.318	416.041	585.695	403.282	674.042	817.59	630.219	1076.26
MXAN_0194	234948	236384	-	160.028	62.5983	246.93	129.38	104.365	114.559	126.41	85.6679
MXAN_0195	236498	239356	-	762.746	404.554	599.053	400.813	876.687	314.473	452.003	588.431
MXAN_0196	239406	241313	+	972.821	538.3	671.709	393.629	861.679	678.034	723.563	774.583
MXAN_0197	241318	243864	-	109.077	175.898	381.073	197.664	80.6745	127.851	151.176	145.85
MXAN_0198	243905	244420	-	197.814	284.232	286.547	180.536	201.758	142.729	170.14	192.325
MXAN_0199	244507	244788	+	97.0939	106.028	106.985	125.14	97.136	147.401	122.502	141.878
MXAN_0200	244803	245759	+	368.542	145.777	320.566	155.148	342.944	219.703	237.684	232.911
MXAN_0201	245784	246728	-	917.883	448.67	500.561	692.157	1768.95	727.936	1078.96	1115.46
MXAN_0202	247025	248320	+	158.097	57.4102	221.493	72.7614	112.596	95.4304	175.988	99.9721
MXAN_0203	248324	249289	+	52.756	26.8448	159.608	64.2625	32.5091	22.2602	111.669	46.9365
MXAN_0204	249306	249884	-	52.2765	24.0259	142.237	98.761	47.0308	15.8484	112.63	119.054
MXAN_0205	250000	250842	-	436.114	427.026	437.553	441.85	515.796	479.901	624.488	912.143
MXAN_0206	251454	252881	+	5625.11	3481.75	2358.27	2284.07	7528.82	8080.6	4052.36	6727.23
MXAN_0207	252891	253361	+	1260.59	1510.38	5647.72	1060.5	1716.4	2705.03	10336.6	9086.43
MXAN_RS01030	254746	255348	+	114.153	46.2206	143.333	54.3674	123.023	66.8547	137.406	87.6379
MXAN_0210	255625	258021	+	251.399	406.289	520.228	501.533	219.673	1132.17	649.686	740.743
MXAN_0211	258083	258829	-	494.497	334.86	499.92	667.638	778.449	256.264	617.177	420.575
MXAN_0212	258998	260218	-	3337.37	6811.06	1735.08	6668.04	6380.58	2722.79	962.917	4312.02
MXAN_0213	260222	260698	-	4285.51	4805.66	699.041	1580.24	3796.3	3050.22	576.357	2163.63
MXAN_0214	261610	262353	+	246.577	117.139	146.794	182.003	289.665	74.836	98.4187	330.568
MXAN_0215	262363	263358	+	158.648	173.88	139.806	328.913	201.821	61.8795	104.375	140.244
MXAN_0216	263367	264944	+	176.101	130.382	208.151	289.332	152.18	67.7705	121.631	103.797
MXAN_0217	264981	265670	+	185.941	190.475	180.878	559.021	379.509	79.8075	147.62	170.906
MXAN_0219	265880	267541	+	90.1722	107.437	152.252	312.831	167.601	71.9663	93.6755	139.301
MXAN_0220	267544	268734	+	178.766	97.9097	124.923	155.663	196.448	71.8922	104.195	116.948
MXAN_0221	268797	269795	-	55.9412	111.132	114.496	367.617	132.843	75.4343	111.4	40.429
MXAN_0222	269920	270957	+	108.612	33.3792	120.227	66.2069	70.1443	63.7888	61.0581	54.2091
MXAN_0223	270967	271611	-	28.2103	33.0887	84.6687	60.801	43.5862	47.3348	245.824	37.5052
MXAN_0224	271678	273075	-	40.2075	49.0395	90.4828	48.9339	45.3085	51.1685	67.8941	49.6716
MXAN_0225	273221	274738	+	142.165	48.1049	123.448	62.5555	105.861	51.9515	101.904	67.696
MXAN_0227	275249	276880	-	81.2472	60.3452	235.744	97.9809	49.3106	131.504	131.782	85.9508
MXAN_0228	277365	277733	+	24.8266	4.18029	20.3967	17.3601	29.9513	8.99344	14.7862	26.743
MXAN_0229	277754	279280	-	57.0131	72.9391	143.134	100.113	61.4392	52.0772	66.3489	52.5325
MXAN_0230	279273	280814	-	123.02	129.821	204.856	141.839	127.84	109.968	183.56	236.097
MXAN_0231	280811	281515	-	91.3571	45.9781	101.25	65.1376	92.2774	47.4936	63.1783	82.3039
MXAN_0232	281523	282185	-	208.541	212.273	141.837	96.6795	214.157	149.218	139.858	199.409
MXAN_0233	282484	282969	+	1622.97	642.822	736.9	460.681	1487.54	578.375	1163.86	1953.34
MXAN_RS01145	282966	283757	+	102.718	106.808	159.68	207.953	126.201	95.1388	99.9549	332.39
MXAN_RS01150	283757	284365	+	836.462	515.886	437.63	373.843	827.076	448.408	409.863	535.656
MXAN_0235	284387	284848	-	205.356	384.996	232.602	469.746	505.722	353.823	181.71	476.008
MXAN_0236	285058	286164	+	3472.6	3542.03	1613.33	3234.71	4979.24	4910.45	2963.25	8202.22
MXAN_0237	286244	287587	+	284.531	148.722	348.842	193.678	241.395	279.396	334.154	596.225
MXAN_0238	287684	288958	-	135.836	73.7196	126.52	166.233	87.801	125.354	119.161	190.732
MXAN_0239	288955	289587	-	43.7042	28.7922	43.5419	53.6545	22.8658	42.7476	41.0977	134.857
MXAN_RS01180	289755	290000	+	12.4767	7.64827	15.3282	8.84145	4.22869	18.4042	13.2051	20.1306
MXAN_0242	290144	290809	+	59.1126	45.0385	46.6631	33.8133	32.8083	71.161	52.3535	58.3693
MXAN_0243	290816	291538	+	208.202	118.937	81.7536	75.8561	143.084	175.002	84.4233	134.878
MXAN_0244	291528	292637	-	36.8101	32.2122	97.3828	67.9277	28.6415	40.9783	80.6323	41.0367
MXAN_0245	292680	294749	+	403.9	294.858	384.96	270.053	469.568	232.213	359.315	269.998
MXAN_0246	294790	295932	+	339.359	537.333	653.336	224.501	249.058	445.796	718.318	330.211
MXAN_RS01210	295935	296324	-	31.5803	19.6663	21.0034	30.3103	27.7441	46.1087	20.5713	73.0505
MXAN_0248	296597	297145	+	2672.93	2647.5	3540.88	668.073	1986.98	4623.68	4846.01	3263.18
MXAN_0249	297142	297951	+	193.033	530.099	565.333	206.422	139.195	660.362	352.533	302.817
MXAN_0250	297958	298776	+	138.106	447.503	206.945	233.142	158.565	610.594	127.56	147.212
MXAN_0251	298773	299981	+	157.984	308.25	159.897	245.055	171.148	322.617	110.178	107.905
MXAN_0252	299978	300706	-	109.276	147.99	75.5273	100.755	147.333	151.486	90.4421	106.815
MXAN_0253	300732	301265	-	137.373	58.1123	218.337	50.8567	88.7708	65.0337	179.572	52.742
MXAN_0254	301574	302950	+	72.6337	65.2959	126.803	119.565	58.2832	37.0153	74.6404	36.3525
MXAN_0255	303331	304626	+	747.081	476.275	388.147	577.402	1212.17	452.252	355.551	780.662
MXAN_0256	304826	305986	+	1794.19	1151.86	950.562	1087.24	2009.06	1145.34	1249.74	1534.68
MXAN_0257	306199	306810	+	371.248	1579.54	449.573	450.565	374.971	814.455	466.089	332.558
MXAN_0258	306978	307325	+	19.8503	43.9827	79.4057	26.457	16.5537	31.3312	39.6063	43.5411
MXAN_0259	307322	307690	+	328.56	262.115	119.136	129.309	315.159	383.905	198.338	270.762
MXAN_0260	307792	309939	+	922.942	474.436	970.489	476.541	941.745	812.035	1109.57	1482.16
MXAN_0261	309939	310757	+	134.116	98.0309	278.26	113.561	128.562	131.423	219.889	242.772
MXAN_0262	310759	311613	-	85.5761	37.9181	119.81	59.4962	86.3883	57.7613	72.709	51.5894
MXAN_0263	311616	312074	+	155.419	636.811	932.826	232.662	125.54	643.457	1272.04	1257.38
MXAN_0264	312232	314679	+	2430.62	4403.07	2682.1	3789.27	3463.18	5200.27	3867.43	6435.23
MXAN_0265	314955	317732	-	228.885	402.061	314.101	263.289	215.91	245.583	184.153	260.398
MXAN_0266	317893	319128	+	446.433	192.157	410.62	161.304	373.328	359.377	382.545	284.071
MXAN_0267	319125	320228	+	61.0305	81.1835	161.984	86.0205	62.1719	117.628	72.3139	65.6315
MXAN_0268	320326	320850	+	563.631	133.901	713.667	163.766	396.495	300.386	876.183	238.288
MXAN_0269	320920	322092	-	121.992	29.848	90.3948	52.6388	71.8561	50.6477	62.3786	44.8512
MXAN_0270	322104	322922	-	20.1038	3.47305	55.6933	34.4372	16.3679	13.5807	32.7255	13.6335
MXAN_0271	323188	324567	-	67.7842	38.5041	106.996	48.9399	51.9816	56.0438	69.4662	61.8275
MXAN_0272	324589	327819	-	53.1774	22.2629	188.595	105.181	25.1758	49.3993	109.405	42.1789
MXAN_0273	327897	328322	-	21.0627	14.895	11.0493	12.479	20.2461	13.1633	19.3495	16.5153
MXAN_0274	328334	328741	-	40.6732	16.61	24.8979	19.1284	21.6798	9.90572	16.6996	30.4316
MXAN_0275	328725	329477	-	45.4098	23.493	41.9674	57.3715	37.2847	22.2344	28.3236	42.336
MXAN_0276	329523	330332	-	19.4976	11.4219	48.2607	47.2053	10.1797	22.4154	34.3604	25.4121
MXAN_0277	330389	331708	-	94.6553	46.2206	216.202	113.62	102.777	70.7954	114.202	115.198
MXAN_0278	331739	333130	-	272.743	151.405	288.752	203.737	227.461	359.92	392.032	525.333
MXAN_0279	333632	333994	+	504.573	91.4459	36.6928	37.3162	609.83	36.8308	48.2123	271.402
MXAN_0280	333991	335148	+	2070.83	261.85	191.788	121.891	2036.82	120.996	210.088	540.635
MXAN_0281	335354	335427	+	2.05832	0	0	0.611868	1.54705	0.886414	0.637807	0.534443
MXAN_0282	335489	336016	+	3977.52	1699.04	1024.26	574.413	4952.53	1336.11	1443.82	1873.83
MXAN_0283	336107	337069	+	4071.5	822.4	845.661	1010.12	3682.97	829.642	696.245	1638.05
MXAN_0284	337202	337726	+	381.471	318.21	377.364	252.641	569.841	251.47	405.345	480.295
MXAN_0285	337909	338379	+	251.667	137.412	199.371	125.94	232.051	127.851	229.473	184.875
MXAN_0286	338479	340686	-	1140.98	3613.04	1148.07	3264.36	1268.52	3342.54	1412.08	4936.93
MXAN_0288	341568	342905	+	736.241	430.835	538.331	469.121	928.802	654.855	545.58	723.8
MXAN_0289	343105	345429	+	3015.09	2123.14	2023.04	1685.46	3067.67	2295.31	2605.72	4333.99
MXAN_0290	345476	346057	+	591.988	1054.15	539.178	1247.11	1468.13	829.122	810.162	736.805
MXAN_RS01425	346200	346442	+	13.4356	14.2407	13.8926	7.10682	13.7587	3.59738	5.47966	10.0915
MXAN_0292	346571	347986	-	26.9979	13.5386	152.497	61.3577	14.5836	17.2039	49.6134	40.6593
MXAN_0293	348152	348445	+	17.0728	11.4219	5.09628	11.7662	13.6349	9.04516	9.61196	32.9047
MXAN_0294	348442	348816	+	412.277	336.56	125.74	131.146	609.362	352.862	129.258	221.542
MXAN_0295	348818	349735	-	72.1543	113.274	418.34	112.056	109.812	186.521	412.505	1065.87
MXAN_0296	349748	350689	-	72.2535	160.877	1455.62	210.407	109.049	464.211	1023.54	2082.9
MXAN_0297	350749	351768	-	53.7698	32.2653	50.8749	24.7699	35.0669	48.6903	44.3944	37.5785
MXAN_RS01460	352393	352929	+	50.8519	112.272	152.029	83.668	53.9623	151.327	155.04	322.591
MXAN_0299	352948	353805	-	33.2859	28.5548	97.5889	55.6903	16.3059	33.0006	39.3188	43.1953
MXAN_0300	353802	354995	-	30.3816	70.2996	95.9796	67.1553	26.259	52.3653	52.3894	35.4932
MXAN_0301	354980	356287	-	104.467	174.185	234.445	89.2421	70.794	149.299	236.678	102.749
MXAN_0302	356341	357129	+	26.6589	34.5032	41.4163	36.0786	25.9085	43.9221	21.5773	29.279
MXAN_0303	357157	358167	-	1619.6	6527.71	2911.03	5499.96	2761.79	6566.63	7030.31	6585.76
MXAN_0304	358250	360394	-	101.591	58.5872	169.226	72.5732	60.3771	89.6651	122.305	88.2665
MXAN_0305	360460	361779	-	47.1154	39.4589	107.068	76.9297	20.0602	23.0432	61.4443	42.5876
MXAN_0306	361767	362339	-	40.293	50.3327	55.6655	50.4269	35.9643	27.8632	22.1523	19.9839
MXAN_0307	362336	364003	-	111.362	141.675	127.687	137.417	80.2001	107.933	75.6016	94.1349
MXAN_0308	364000	364857	-	104.454	83.9165	178.729	112.384	124.22	74.1529	93.4333	68.9848
MXAN_0309	364824	366359	-	255.869	513.14	215.822	286.987	421.846	415.831	178.962	330.442
MXAN_0311	366423	367052	-	501.76	810.996	1664.44	219.6	369.1	1316.28	2086.36	1704.76
MXAN_0312	367102	367470	-	70.2089	65.5863	55.4201	27.9837	56.6333	80.4425	46.838	69.8442
MXAN_RS01530	367688	367933	+	23.7135	12.7732	17.5649	20.3522	17.4405	23.4347	11.2199	84.3471
MXAN_0313	367920	368996	-	59.6639	46.9228	127.176	87.561	55.4368	61.0484	73.2123	105.934
MXAN_0314	369075	371150	+	204.226	158.836	218.86	194.836	126.272	186.787	161.265	155.344
MXAN_0315	371187	371873	-	2101.19	1741.2	1081.21	1275.62	2763.21	2337.34	1379.39	2042.35
MXAN_0316	371958	373157	-	1309.07	1635.9	855.856	928.297	1306.5	2539.03	1276.91	2083.96
MXAN_0317	373213	374007	-	2572.99	4555.17	717.55	4201.89	6138.49	3124.9	766.788	8852.52
MXAN_0318	374231	375562	+	663.155	1285.8	362.225	758.064	829.966	1401.69	428.01	2576.27
MXAN_0319	376439	377982	+	0	0	0	0	0	0	0	0
MXAN_0320	378191	378267	+	0	0	0	0	0	0	0	0
MXAN_0321	378338	378410	+	0	0	0	0	0	0	0	0
MXAN_0322	378685	381657	+	2683.03	11140.9	586.751	16991.9	2006.82	5015.27	912.986	3871.4
MXAN_0323	381810	381926	+	0	0	0	0	0	0	0	0
MXAN_0324	382003	382617	-	63.5682	28.0799	98.9179	25.3205	62.811	48.9784	128.647	106.794
MXAN_0325	382638	383798	-	87.7474	42.0302	81.5197	73.0522	44.958	100.535	56.2342	172.037
MXAN_0326	383935	384459	-	14.5212	18.5474	21.3761	30.3638	16.3165	23.0432	15.415	126.442
MXAN_0327	384701	386704	+	591.461	236.329	534.992	245.416	423.785	317.032	661.57	693.535
MXAN_0328	386793	387302	-	90.2852	40.8582	78.6763	42.332	65.5651	68.3136	95.5171	83.2994
MXAN_0330	387468	387986	+	586.063	292.18	364.524	660.65	573.646	342.388	479.492	1377.27
MXAN_0331	388392	389147	+	130.678	72.5324	63.9548	107.551	102.076	73.1113	79.5545	107.538
MXAN_0332	389155	389745	-	22.0353	17.3071	26.8892	23.9362	21.0815	20.1218	27.9823	28.8808
MXAN_0333	389769	390998	-	46.242	34.6143	61.6463	66.8723	57.2935	60.3171	40.5137	155.365
MXAN_RS01635	391027	391386	-	11.8705	10.1287	15.8399	15.8136	4.46589	19.4975	16.7086	94.7215
MXAN_0335	391581	392465	+	439.809	259.941	288.985	191.589	387.955	179.275	294.565	249.385
MXAN_0336	392434	394530	-	125.417	74.3586	218.955	123.612	103.912	103.242	145.607	129.963
MXAN_0337	394673	395113	+	952.96	1570.52	1019.4	389.649	871.706	2053.75	2277.09	2048.78
MXAN_0338	395134	396090	-	123.105	23.9628	181.628	57.0824	82.0977	53.1224	183.067	138.504
MXAN_0339	396346	396891	+	152.895	146.495	150.249	267.144	576.857	164.549	195.329	452.493
MXAN_0340	396925	398418	-	153.487	205.087	297.215	564.853	109.017	1077.97	479.788	1806.37
MXAN_0341	398696	400657	+	340.345	370.992	285.714	461.866	438.08	355.097	300.701	225.524
MXAN_0342	400898	401953	+	71.9145	176.545	217.503	58.2526	43.4623	177.754	173.104	144.068
MXAN_0343	401964	402560	-	295.74	174.375	154.699	169.039	325.813	244.8	205.758	195.762
MXAN_0344	402557	403294	-	844.321	595.867	480.454	549.39	901.254	648.539	519.817	655.634
MXAN_0345	403478	405337	+	747.492	258.908	352.609	341.19	2024.63	288.512	339.813	815.997
MXAN_0346	405345	406445	+	373.083	125.088	191.799	106.414	511.66	128.032	245.383	270.689
MXAN_0347	406435	409044	-	140.586	97.1974	273.296	155.164	99.4249	201.827	200.844	307.345
MXAN_0348	409118	410101	-	125.77	121.499	172.572	159.758	70.7426	326.143	129.491	642.039
MXAN_0349	410066	410857	+	96.1075	53.7426	74.02	56.6328	90.3904	68.4759	63.5645	83.9597
MXAN_RS01715	411511	412500	+	389.111	265.816	252.443	391.477	368.916	213.059	290.541	229.108
MXAN_0351	412565	413236	-	117.537	96.4371	114.313	115.949	107.397	88.232	90.1994	108.313
MXAN_0352	413402	414391	-	183.982	144.479	252.193	86.5392	173.892	113.251	197.179	119.432
MXAN_0353	414548	415900	+	173.056	186.403	146.426	94.8775	164.887	149.399	89.7679	132.342
MXAN_0354	416066	416851	+	890.4	1535.3	552.696	630.491	1214.36	1051.95	509.55	360.748
MXAN_0355	416848	418464	+	981.777	3525.04	668.102	1081.81	1472.24	1385.76	504.078	386.202
MXAN_0356	418466	419482	+	374.183	1939.22	229.275	632.19	682.168	606.816	177.982	220.347
MXAN_0357	419482	420297	+	106.118	592.927	165.276	187.557	145.9	161.536	105.614	76.8861
MXAN_RS01755	420321	420638	-	457.293	931.479	435.472	735.262	669.372	421.294	556.449	468.811
MXAN_0358	420764	423664	+	553.27	968.357	586.689	808	592.869	484.569	517.041	342.587
MXAN_0359	423736	424383	-	105.779	406.494	77.3913	337.311	288.891	60.417	62.6123	142.392
MXAN_0360	424386	425612	-	173.395	871.284	155.322	822.538	826.997	81.0596	93.2086	258.114
MXAN_0361	425609	426139	-	112.731	458.203	75.6385	438.881	426.984	43.8926	38.5375	136.356
MXAN_0362	426136	430392	-	1450.42	5916.15	696.498	5108.77	7305.7	671.694	410.348	1901.66
MXAN_0363	430392	430901	-	125.009	299.038	51.5649	387.533	423.139	35.7597	27.3176	143.649
MXAN_0364	430873	431673	-	2804.35	1008.49	305.953	1016.16	5300.93	213.643	187.774	1205.9
MXAN_0365	431829	432593	-	391.341	534.847	201.128	235.675	412.14	508.732	334.496	255.075
MXAN_0366	432780	434201	+	230.182	505.209	612.763	278.901	321.566	322.783	735.671	205.456
MXAN_0367	434260	434634	-	117.917	98.8013	83.5897	88.2281	123.746	120.941	113.771	117.797
MXAN_0368	434755	435351	+	305.621	263.527	136.067	203.802	333.55	254.369	143.191	211.503
MXAN_0369	435385	435993	+	207.527	136.144	60.3496	142.025	228.389	96.0439	65.9812	92.689
MXAN_0370	436081	437385	+	815.557	270.067	308.018	194.434	846.95	298.502	300.333	462.24
MXAN_0371	437427	438644	+	223.641	354.908	371.012	255.014	366.296	362.273	326.267	290.39
MXAN_0372	438875	439261	+	18.0454	58.2133	25.2591	115.929	23.7012	158.067	20.8947	88.1615
MXAN_0374	439471	440298	-	48.0606	42.4571	72.0727	50.1913	41.0798	48.4576	51.8054	33.7537
MXAN_0375	440476	440766	+	342.715	281.575	163.111	141.688	259.454	286.997	214.822	170.822
MXAN_0376	440766	441671	+	232.354	376.759	250.188	265.213	221.211	324.944	221.64	170.749
MXAN_0377	441692	442606	-	175.834	224.079	227.934	223.559	189.063	177.011	259.09	178.283
MXAN_0378	442651	443976	-	642.768	648.043	230.627	560.834	608.012	430.084	321.901	496.631
MXAN_0379	444118	445479	-	247.677	206.878	181.679	134.202	269.192	329.091	170.212	238.58
MXAN_0381	445878	445949	+	3.27072	0	0	0	2.32057	0	0.637807	0
MXAN_0382	445987	446060	+	1.69186	0	0	0	0	0.469068	0	1.40422
MXAN_0384	446752	447081	+	3278.87	332.276	213.965	138.778	3530.06	281.158	304.977	1046.6
MXAN_0385	447225	448637	+	6204.65	282.641	430.165	157.162	5651.41	178.994	574.282	1723.4
MXAN_0386	448779	449168	-	65.1334	95.7096	51.6644	194.044	60.862	165.694	46.2719	147.096
MXAN_0387	449257	450111	-	131.818	115.57	108.515	59.4565	103.901	129.931	126.716	117.357
MXAN_0388	450580	450652	+	2.29805	0	0	0	2.08338	0	0	0
MXAN_0389	450744	451706	+	11200.7	488.576	319.373	282.595	6603.22	279.415	667.5	2517.92
MXAN_0390	451737	452234	-	552.38	1414.61	573.903	1186.02	571.234	2940.25	1552.7	2839.83
MXAN_0391	452250	453227	-	542.54	2615.35	1210	4289.54	638.201	4993.38	3234.05	6317.39
MXAN_0392	453321	454211	-	33.1866	35.026	63.6329	57.5001	25.3616	53.2517	79.4827	67.9472
MXAN_0394	454403	455422	-	79.5279	48.3373	78.1206	43.239	48.8665	63.3161	61.8304	62.8544
MXAN_0395	455680	456975	+	1303.33	1560.78	861.791	1138.29	1424.92	2264.02	1374.47	3621.02
MXAN_0396	457046	458950	+	378.748	522.43	367.238	340.49	301.379	506.272	303.818	342.084
MXAN_0399	459424	462051	-	410.852	331.127	499.823	327.809	366.46	342.265	408.722	393.055
MXAN_RS01940	462220	462738	-	101.156	59.057	69.9031	161.009	106.79	95.763	62.5405	1464.09
MXAN_RS01945	463152	463418	+	32.7072	26.1527	47.7536	57.8228	27.4041	28.4134	16.7175	51.8827
MXAN_0401	463415	463825	+	269.688	148.816	123.594	203.868	193.807	111.405	77.8658	213.168
MXAN_0402	463825	464835	+	2857.16	1875.09	1083.72	3456.89	3092.75	1339.95	1596.59	2438.74
MXAN_0403	464980	465210	+	506.155	786.135	1532.4	1747.93	528.74	576.259	2111.72	1235.77
MXAN_0404	465342	465896	+	689.28	1103.65	539.273	1786.87	1132.75	632.558	761.429	1289.69
MXAN_0405	465949	467058	+	1752.72	1385.27	1163.77	1377.47	1848.47	1035.55	1853.13	1735.94
MXAN_0406	467150	467587	-	23.8539	40.9693	50.1293	31.6212	19.3592	58.8029	31.863	29.4152
MXAN_0407	467571	468875	-	65.3868	26.375	112.894	54.1438	25.836	32.0108	76.2932	47.3138
MXAN_0408	468955	469761	+	73.0002	19.7876	122.091	53.0409	44.6997	35.9738	97.736	34.0261
MXAN_0409	469778	470281	+	28.337	23.546	34.6899	17.481	22.0303	16.7348	29.5544	33.9528
MXAN_0410	470295	470792	+	152.487	41.0426	112.977	44.2271	66.9158	52.1325	112.684	50.3947
MXAN_0411	470850	473210	+	1335.87	578.158	791.774	360.366	1584.57	404.659	805.973	827.861
MXAN_0412	473242	474039	-	157.477	157.631	88.4406	202.745	193.313	97.3254	118.074	143
MXAN_RS02010	474094	474618	-	63.0613	79.5366	41.7173	26.558	38.584	137.255	51.9584	99.5106
MXAN_0414	474798	476015	+	306.608	823.411	580.854	397.356	294.904	614.021	836.257	419.106
MXAN_0415	476067	477161	+	318.522	345.842	216.512	138.709	391.596	405.527	315.721	359.239
MXAN_RS02025	477551	477934	+	61.9894	378.461	74.02	43.7438	67.6485	164.73	83.1118	63.892
MXAN_0417	477945	478718	+	52.643	384.897	131.656	46.2845	50.486	85.2295	76.4193	50.0698
MXAN_0418	478915	479796	-	93.5697	36.0869	66.4485	50.7833	75.3837	71.8887	64.7235	100.433
MXAN_0419	479776	480420	+	870.658	367.686	261.288	219.756	653.11	1051.93	285.205	585.181
MXAN_0420	480477	480698	+	35.9367	29.7268	37.0378	17.6156	33.9942	40.5316	23.0866	20.5184
MXAN_0421	480798	481913	+	1100.96	1119.51	575.155	610.266	1238.59	1709.26	723.185	1470.77
MXAN_0422	481980	483794	-	2138.81	979.054	314.578	589.4	3358.85	360.109	364.176	994.89
MXAN_0423	483850	484974	-	10971	2242.82	399.941	1423.89	16153.2	783.655	678.378	4941.16
MXAN_RS02065	485788	486105	+	46.3687	18.4261	12.6631	16.0631	41.5542	22.7551	21.7662	26.4601
MXAN_RS02070	486156	486419	+	5.8085	1.7681	20.2578	9.13056	5.23941	6.28248	18.2986	3.20666
MXAN_RS02075	486894	487538	-	389.944	2560.57	993.491	854.932	670.886	3060.72	1374	3753.87
MXAN_RS02080	487697	488050	-	36.6559	157.03	28.0469	100.264	58.1909	128.782	37.5584	77.9129
MXAN_RS02085	488030	488302	+	6.17497	7.59525	8.87971	3.28113	3.15603	17.3074	16.9423	3.54199
MXAN_RS02090	488670	489272	+	94.8951	233.21	87.1231	169.383	135.545	333.258	90.4062	119.201
MXAN_0431	490426	491370	-	50.9786	94.8382	87.6001	183.668	36.0776	443.461	76.1856	534.355
MXAN_0432	491641	492426	-	58.3522	224.905	136.467	847.525	44.8447	277.487	205.677	1173.96
MXAN_RS02105	492533	493066	-	53.4889	667.854	204.796	2658.79	50.3107	962.446	414.696	4869.88
MXAN_0433	493172	493822	-	241.447	139.824	239.613	82.1491	251.822	156.653	210.888	181.679
MXAN_0434	493937	496063	-	108.512	146.052	145.319	207.759	89.7302	268.556	138.052	607.081
MXAN_0435	496130	497401	-	73.9591	24.5008	123.086	54.7022	65.0182	34.4337	75.2962	68.9324
MXAN_0436	497605	497877	+	43.944	27.9056	51.2476	56.5318	47.1652	59.1686	48.5356	300.501
MXAN_0437	498027	498674	-	45.0159	74.9017	49.606	122.968	38.2335	97.3584	34.4232	716.452
MXAN_0438	498689	499402	-	131.198	89.4431	100.881	78.4917	128.562	77.3623	85.3755	118.646
MXAN_0439	499519	500040	-	61.6367	25.6096	62.6697	77.5631	30.3638	54.3486	66.3853	198.35
MXAN_0440	500069	502543	-	86.816	55.8744	178.236	151.655	43.7615	115.652	112.324	289.09
MXAN_0441	503000	505480	+	1729.87	6490.11	1804.58	1128.58	1968.19	3479.45	2054.73	3379.9
MXAN_0442	505526	505810	+	45.1563	57.6425	58.4857	45.3438	29.3122	42.1457	57.5098	55.5609
MXAN_0443	505823	506695	-	133.51	687.679	780.345	6906.24	122.838	1098.99	1881.68	21797.4
MXAN_0444	506898	507947	+	93.3574	92.426	162.194	208.553	113.999	177.461	162.576	346.348
MXAN_0445	507979	508854	+	269.797	195.84	350.504	192.839	244.128	235.625	596.47	537.154
MXAN_0446	508945	510342	+	647.322	290.112	309.973	202.112	672.823	203.072	304.95	357.143
MXAN_RS02180	510443	511027	+	120.088	82.3024	52.4656	45.8487	115.299	76.3466	26.3385	67.7589
MXAN_0447	511077	511481	+	98.9842	102.961	89.1028	37.5855	102.613	101.026	60.636	59.826
MXAN_0448	511494	512075	-	80.9663	138.715	104.637	88.5155	50.7957	119.168	99.048	68.597
MXAN_0449	512072	513070	-	399.276	747.582	552.32	537.591	446.249	598.829	846.21	661.343
MXAN_0450	513060	514310	-	600.755	1121.93	778.798	1063.35	776.488	1150.83	1071.5	1668.06
MXAN_0451	514303	515229	-	2650.24	2991.78	1752.67	2046.17	2433.77	2997.19	2588.83	3191.99
MXAN_0452	515207	516541	-	4795.13	13340.8	6873.71	13540	8099.16	9542.66	8071.01	17327.9
MXAN_0453	516941	517468	-	21.6689	24.7811	27.1509	45.1695	28.5282	55.0245	19.9335	169.92
MXAN_0454	517593	518087	+	119.228	104.111	161.588	351.111	175.037	80.4612	183.893	113.176
MXAN_0455	518306	520036	+	806.021	222.525	449.45	500.356	644.473	193.38	520.491	1365
MXAN_0456	520113	521111	+	232.293	50.7495	160.002	112.028	152.778	66.9135	133.489	184.989
MXAN_0457	521331	521666	+	512.33	1019.3	294.36	498.899	1324.15	1963.08	1166.89	18235
MXAN_0458	521962	522576	+	440.754	369.798	705.552	205.815	370.927	651.826	863.113	4519.72
MXAN_0459	522573	523982	+	392.978	640.902	339.837	324.115	506.75	985.166	286.426	837.069
MXAN_0460	523979	524746	+	586.645	567.744	510.599	343.828	450.497	532.452	472.395	504.973
MXAN_0461	524750	525478	+	128.845	215.19	218.42	237.176	133.316	186.197	182.645	182.663
MXAN_0462	525475	525858	+	170.039	242.151	83.1382	221.022	236.847	242.835	156.082	161.077
MXAN_0463	525874	527277	+	206.469	281.931	308.264	270.461	211.619	226.913	437.235	471.554
MXAN_0464	527240	527911	-	572.966	671.998	541.188	525.194	714.635	1186.05	855.768	540.488
MXAN_RS02275	527957	528313	-	26.9842	5.76905	13.1471	5.08308	10.4788	20.9306	10.9324	21.5977
MXAN_0466	528601	530181	+	189.845	58.5973	140.223	143.346	177.892	201.151	124.173	327.506
MXAN_0467	530459	531499	-	364.439	166.103	345.218	178.591	299.027	183.031	304.671	222.254
MXAN_0468	531505	532473	-	729.402	486.285	615.37	603.982	986.766	441.346	685.592	927.39
MXAN_0469	532538	533587	-	606.718	410.098	350.37	323.099	838.609	447.716	329.501	640.879
MXAN_0470	533643	534662	-	629.123	545.499	674.606	173.072	504.366	429.837	756.055	386.359
MXAN_0471	534768	535109	+	73.3941	13.0738	40.849	25.0987	64.1419	32.2729	19.5921	63.5983
MXAN_0472	535147	535407	+	563.835	243.184	147.595	84.6579	455.756	385.91	146.209	308.929
MXAN_0473	535425	535874	+	759.315	499.836	297.997	965.359	942.838	907.854	551.788	1096.42
MXAN_0475	535893	536207	-	271.434	293.689	153.014	202.329	318.657	288.899	208.633	298.154
MXAN_0476	536240	536578	+	144.788	209.421	68.5949	112.919	171.406	245.683	57.7794	201.62
MXAN_0477	536595	537032	+	10.4046	5.59477	76.7916	32.1917	8.93177	7.68968	47.1883	33.5125
MXAN_0478	537051	537743	-	147.271	359.315	101.266	258.12	138.329	312.582	100.458	190.009
MXAN_0479	537833	538666	-	296.501	1472.45	489.401	794.977	377.879	1717.51	568.03	2961.66
MXAN_0480	538739	539125	-	218.48	1552.1	452.671	813.384	342.432	2985.01	820.942	9287.19
MXAN_0481	539190	541517	-	68.4896	54.3488	277.566	169.216	51.2595	45.7725	116.906	71.1434
MXAN_0482	541537	541929	-	9.31895	5.8903	86.9216	32.2253	2.08338	3.62324	72.3861	24.6156
MXAN_0483	541949	543139	-	141.856	263.037	263.719	232.349	246.563	451.055	348.653	316.619
MXAN_0484	543838	544407	-	77.4558	219.338	83.1613	174.124	135.731	189.174	106.171	76.3308
MXAN_0485	544427	545782	-	81.5862	224.427	174.04	163.526	111.905	213.569	147.539	120.857
MXAN_0486	546168	546998	+	57.4208	76.0207	71.1442	128.073	40.7399	120.741	88.1066	50.2268
MXAN_0488	547771	548091	-	14.648	54.5231	40.6429	55.8604	41.5134	42.0939	25.7186	24.8672
MXAN_RS02385	549612	549812	-	1.45212	0	23.1451	5.81577	1.30985	1.32962	7.11454	5.41775
MXAN_0491	550246	550485	+	5.2023	2.94515	24.3191	9.60779	3.63043	3.12831	10.9145	5.34443
MXAN_0493	550527	552242	-	70.2364	22.374	117.316	58.0705	39.3575	26.4854	81.0544	46.9785
MXAN_0494	552681	553145	+	18.6516	4.94562	12.9804	5.78211	6.67314	6.28248	13.2141	6.48663
MXAN_0496	554072	554461	+	22.4018	18.6054	15.011	54.9792	19.8336	34.1198	12.5404	22.3312
MXAN_0497	554685	556259	+	199.01	172.882	107.564	191.71	170.065	130.481	99.8921	124.996
MXAN_RS02415	556423	556854	-	54.7013	22.321	16.391	11.9344	30.0752	11.8078	11.5882	19.7115
MXAN_0500	557208	558356	+	71.7878	32.8513	83.8398	26.1006	50.1974	41.0818	66.6005	37.4948
MXAN_0501	558607	560517	-	84.7164	98.8115	140.35	202.151	73.61	55.2831	96.1729	60.7691
MXAN_0502	560706	561191	+	19.4976	31.6742	46.6075	8.84145	9.64336	36.8049	61.2649	11.0975
MXAN_RS02435	561297	561680	-	31.3406	6.35504	12.207	10.3543	56.6228	13.5031	10.6539	20.6442
MXAN_RS02440	561728	561946	+	2.05832	4.82944	12.5798	4.693	2.38251	1.82455	4.52744	2.13777
MXAN_0504	561968	562381	-	30.2549	6.18076	7.99521	8.22958	123.756	4.90114	7.74338	88.4447
MXAN_0505	562571	562999	-	11.8705	6.47629	15.4116	13.4335	6.78646	12.1993	10.9504	9.69329
MXAN_0506	563674	565035	+	1683.85	564.225	729.72	271.384	1844.26	358.003	568.397	2895.03
MXAN_RS02460	565668	566441	+	125.009	337.106	139.778	166.223	107.264	498.431	121.631	206.734
MXAN_RS02465	567243	567836	-	364.977	702.94	126.367	170.31	354.95	904.324	242.66	1332.92
MXAN_0510	568129	571044	-	126.883	78.7031	170.277	207.1	257.249	55.9404	100.862	200.73
MXAN_RS02475	571673	571948	+	10.6443	1.8262	36.1417	13.2989	7.55998	4.6131	26.024	9.09595
MXAN_0512	571945	572709	+	181.403	126.174	146.176	122.847	343.43	73.8684	111.148	195.407
MXAN_0513	572797	573294	-	138.586	63.6541	28.5309	23.1026	101.529	41.7577	29.9316	62.0058
MXAN_RS02490	573291	573755	-	108.118	18.5474	43.0579	20.4868	61.202	34.2821	22.8709	28.0739
MXAN_0515	573811	576012	+	229.59	173.789	210.008	294.045	359.552	168.276	222.368	294.791
MXAN_0517	576949	577395	-	18.4119	37.7439	40.0085	32.4212	21.7931	22.8327	25.3593	14.5662
MXAN_0518	577397	580231	-	173.056	251.287	407.047	303.106	219.612	147.245	250.035	175.905
MXAN_0519	580374	581000	+	302.011	303.198	163.456	328.376	368.926	275.54	162.747	210.57
MXAN_0520	581014	585600	-	324.783	831.799	682.219	1032.81	590.829	444.769	570.059	478.807
MXAN_0521	585669	586121	-	26.491	36.6249	72.9294	43.031	20.9576	39.7486	42.7774	36.9182
MXAN_0522	586377	588023	+	828.992	1563.8	785.219	5541.57	1181.47	895.485	513.574	694.207
MXAN_RS02530	589811	590113	+	24.3471	29.4414	24.8308	39.2053	7.85912	71.7077	12.208	58.8721
MXAN_0524	590273	590734	+	570.203	1684.26	496.551	811.021	854.99	2953.43	883.921	1849.74
MXAN_0525	590854	594678	+	762.431	1250.56	870.974	743.677	719.193	1603.07	812.495	1716.11
MXAN_0526	594757	595827	+	95.0218	170.548	114.718	86.2225	61.0992	326.317	92.5708	223.804
MXAN_0527	595982	597247	+	61.7497	44.69	141.309	87.0958	43.0393	101.321	64.7952	198.937
MXAN_0528	597272	600463	+	336.003	105.452	295.647	131.848	175.696	178.628	215.459	226.184
MXAN_0529	600548	602512	+	119.975	74.1691	213.942	132.945	90.0912	100.952	198.769	93.5272
MXAN_0530	602524	603264	-	217.874	143.428	195.425	349.891	288.654	156.283	242.886	201.264
MXAN_0531	603538	604842	+	413.051	218.062	288.272	239.335	733.522	235.969	330.624	385.721
MXAN_0532	604878	606236	+	205.284	116.801	172.771	102.683	177.418	117.347	126.266	166.662
MXAN_0533	606283	607458	+	156.066	150.96	207.105	351.558	248.245	90.4481	120.346	162.208
MXAN_0534	607572	609095	+	309.19	186.752	278.024	229.503	301.556	165.465	335.753	223.575
MXAN_RS02590	609347	609631	-	332.346	9649.55	920.33	6992.6	322.207	4557.33	2312.61	3268.32
MXAN_0535	610130	614896	+	721.474	473.517	970.582	565.843	486.059	439.568	852.192	668.155
MXAN_0536	615104	616555	+	65.993	37.0846	62.7646	24.9105	43.0393	53.9571	73.2661	35.4199
MXAN_0537	616552	618012	-	288.35	112.335	198.792	164.277	294.202	202.916	128.727	211.764
MXAN_0538	618427	619377	+	548.297	332.402	106.045	179.87	741.277	127.718	85.1867	184.896
MXAN_0539	619505	619885	-	25.0526	49.9791	49.3281	67.787	48.1246	92.2691	64.1036	217.82
MXAN_0540	619994	621133	-	124.883	94.3053	118.819	142.204	172.674	195.282	144.116	173.452
MXAN_0541	621397	623256	+	189.211	214.548	291.701	385.168	132.368	469.116	233.579	453.246
MXAN_0542	623563	624915	+	274.818	202.586	171.407	234.037	339.83	314.916	154.132	296.782
MXAN_0543	625080	626510	+	687.872	1773	440.98	1663.82	850.749	1972.99	503.395	2884.05
MXAN_0544	626500	628521	-	48.4271	42.2727	229.99	132.345	57.0352	45.307	88.5999	76.3412
MXAN_0545	628544	628726	-	381.71	316.477	91.6729	320.221	1023.5	138.666	70.0686	296.574
MXAN_0546	628779	630086	-	70.6884	107.399	123.443	131.723	106.232	123.445	111.453	90.3309
MXAN_0547	630090	631403	-	150.596	81.479	199.677	130.652	186.618	147.271	170.599	238.403
MXAN_0548	631424	631996	+	378.087	311.933	264.916	349.726	548.234	317.575	330.956	376.111
MXAN_0549	632081	632611	-	40.6732	35.5009	36.7599	40.3617	45.3191	22.6776	23.2212	51.956
MXAN_0550	632639	633613	-	17.059	6.05951	70.7599	37.8728	10.778	9.35907	38.3756	22.3312
MXAN_0551	633628	634869	-	19.2578	8.77229	99.6473	66.5279	7.55998	12.9823	49.5417	28.1472
MXAN_0552	634938	636608	-	983.257	659.513	868.399	244.188	806.003	771.198	835.186	888.481
MXAN_0553	636733	637494	-	177.426	522.48	282.319	284.752	221.779	462.414	193.487	358.641
MXAN_0554	637504	638436	-	1044.21	3310.68	2301.15	1016.72	1247.92	2715.09	2327.43	3713.32
MXAN_0555	638560	639390	-	539.667	204.672	117.979	219.814	593.316	115.811	156.71	473.693
MXAN_0556	639479	640906	-	70.3494	34.1546	162.428	82.0464	37.1503	52.417	91.924	52.8782
MXAN_0557	640991	641455	+	30.6488	14.8369	24.7196	18.073	19.7717	25.9646	13.5464	16.7773
MXAN_0558	641499	641831	+	54.4753	48.1529	41.928	26.4847	31.024	75.2239	65.6035	57.6253
MXAN_0559	642090	643769	+	2831.45	2799.7	1231.63	4663.38	5027.44	1680.57	1414.87	3287.42
MXAN_0560	643878	644786	-	771.849	124.522	495.726	117.899	479.963	187.02	355.309	414.046
MXAN_0561	645313	646230	+	2204.85	3463.03	7430.04	1186.82	2654.29	4468.61	13608.1	9065.52
MXAN_0562	646394	647767	+	460.817	675.55	467.226	979.37	626.567	762.671	573.042	472.665
MXAN_0563	647939	649570	+	246.437	259.534	377.639	262.53	250.213	307.747	410.232	260.545
MXAN_0564	649706	650884	+	396.711	350.869	282.092	239.564	379.59	287.751	256.01	256.259
MXAN_0565	650890	651471	-	102.269	109.22	379.19	60.7139	67.2769	189.148	220.715	108.334
MXAN_0566	651473	652330	-	351.031	274.237	298.043	177.848	300.937	634.895	199.209	257.8
MXAN_0567	652380	652571	+	95.402	251.615	391.411	117.792	83.9031	519.329	334.225	123.487
MXAN_0568	652654	654777	+	233.803	219.317	1070.1	180.001	129.902	508.403	513.302	168.81
MXAN_0569	654804	656615	+	345.305	121.825	445.808	147.709	159.142	309.545	262.531	175.098
MXAN_0570	656615	657088	+	177.272	80.2969	126.87	33.0668	182.709	84.9227	106.692	76.6453
MXAN_0571	657295	659562	+	129.28	83.0198	275.049	95.8562	73.7537	174.695	193.873	98.4209
MXAN_0572	659640	660470	+	2781.12	1636.53	2028.71	1849.11	4630.41	1402.26	2489.68	2148.98
MXAN_RS02785	660449	660715	-	33.5256	1.88429	44.6324	15.9146	23.2782	8.62782	34.9982	16.6411
MXAN_0575	661017	661424	+	335.482	95.8613	111.748	125.336	672.638	70.8953	166.673	326.44
MXAN_0576	661541	661960	+	0	0	0	0	0	0	0	0
MXAN_0577	661987	662286	+	0	0	0	0	0	0	0	0
MXAN_0578	662323	663144	-	14.648	6.77182	73.1193	57.9695	7.85912	16.3175	34.3604	43.604
MXAN_0579	663275	663889	-	142.801	76.8769	193.585	81.6106	105.521	103.53	144.574	114.265
MXAN_0581	664509	665138	+	3712.56	4522.94	5927.48	3464.64	5504.97	5397.94	6678.69	12703.8
MXAN_0582	665382	666278	+	202.887	322.4	463.864	681.203	279.878	266.905	270.634	1177.45
MXAN_0583	666308	666976	+	44.7899	33.8642	118.05	101.626	35.428	32.8678	52.1826	44.4634
MXAN_0584	666973	668541	+	278.623	128.965	378.602	479.927	198.076	97.9309	301.015	184.298
MXAN_0585	668538	673256	+	691.027	553.746	916.975	1484.62	856.605	270.694	615.702	607.723
MXAN_0586	673260	675470	+	64.8662	41.9292	365.124	169.707	49.2381	45.8501	196.613	106.102
MXAN_0587	675610	676929	+	245.084	467.528	172.709	1875.14	1148.56	151.7	128.414	760.152
MXAN_0588	676942	679323	+	166.019	161.516	261.886	586.426	91.3286	116.627	152.084	110.388
MXAN_0589	679437	681359	+	31.0016	16.9586	204.724	120.107	15.5324	18.3266	76.2663	36.4259
MXAN_0590	681400	683172	+	96.1349	48.3373	161.5	132.568	51.8578	59.4084	92.4357	63.7662
MXAN_0592	683169	683957	+	82.4459	18.6105	49.1059	44.3755	32.7977	20.7754	43.7745	20.0468
MXAN_0593	684014	685291	-	76.8634	97.1545	206.748	122.885	93.3606	129.465	127.964	130.393
MXAN_0594	685436	686209	+	35.5839	15.6022	98.3784	29.0452	29.7036	18.8474	55.3268	24.6681
MXAN_0595	686304	687230	+	74.1851	60.4462	146.482	83.7077	70.1957	68.8638	95.8136	59.1657
MXAN_0596	687252	688010	+	41.8994	24.9656	55.5544	34.8886	19.1115	36.3394	37.6391	19.0408
MXAN_0597	688007	689521	+	57.8727	32.2653	135.773	70.8188	30.9515	46.345	65.8098	49.1267
MXAN_0598	689518	690024	-	23.6005	38.2616	25.9491	47.6308	40.4407	31.9555	18.3255	46.3916
MXAN_0599	690915	692597	+	146.113	176.676	118.296	121.443	139.763	120.424	79.707	100.255
MXAN_RS02905	693138	693416	-	19.8365	29.3731	9.19693	13.7701	19.5859	25.3074	14.4359	6.41332
MXAN_0601	693442	693819	-	36.4436	47.8043	28.5864	44.322	26.1457	42.4596	21.227	18.1815
MXAN_RS02915	693826	694155	-	29.0425	42.6895	18.6439	16.5265	29.1778	54.0828	19.6011	23.1906
MXAN_0602	694361	695332	-	1444.31	1615.52	596.085	586.982	1231	2045.52	784.469	1328.61
MXAN_0603	695798	698731	-	861.22	833.492	1093.99	575.884	743.716	741.011	1083.24	469.889
MXAN_0604	698828	699913	+	126.136	307.533	251.202	152.241	95.9909	354.473	258.184	518.825
MXAN_0605	700129	700467	-	37.769	83.1208	25.3263	148.177	125.799	41.0265	12.8279	88.1619
MXAN_0606	700496	702103	-	283.274	219.211	168.175	208.232	297.308	187.958	131.423	226.582
MXAN_0607	702295	703710	-	258.999	385.263	351.704	293.694	306.404	587.468	487.828	1150.38
MXAN_RS02950	703853	704092	+	172.18	637.035	514.174	224.069	369.806	1703.76	1593.04	1259.16
MXAN_0609	704174	704878	+	135.356	232.659	710.833	60.3713	132.75	579.265	2276.6	1002.46
MXAN_0610	705009	706769	+	158.422	110.973	330.615	166.037	101.322	265.402	367.921	210.045
MXAN_0611	706782	707441	+	509.765	276.818	236.453	89.6322	325.597	307.983	295.552	274.169
MXAN_0612	707603	709774	+	1320.41	415.41	1378.05	232.111	1251.4	486.97	1284.67	823.751
MXAN_0613	709919	711979	+	274.38	331.165	271.515	308.484	237.95	633.746	339.355	1192.94
MXAN_0614	711993	713402	-	114.872	109.87	206.549	490.788	81.6339	835.037	216.376	510.221
MXAN_0615	713535	714587	-	222.329	171.576	224.174	322.228	234.083	175.345	274.784	219.393
MXAN_0616	714757	715245	+	103.58	99.3721	116.626	84.7511	105.882	191.031	129.95	272.355
MXAN_0617	715363	716004	+	182.571	170.462	120.928	216.22	252.298	178.78	128.872	187.683
MXAN_0618	716019	717719	+	392.214	245.839	519.608	378.951	329.217	222.395	648.886	365.012
MXAN_0619	717747	718100	-	10.4183	7.77459	18.7111	46.1378	7.85912	19.7339	14.4807	65.3587
MXAN_0620	718232	719008	-	91.8641	63.6389	85.1804	59.504	58.7681	48.0402	96.8471	72.359
MXAN_0621	719059	719685	-	73.1269	78.6021	120.176	99.9192	61.3878	89.4805	85.6899	86.9043
MXAN_0622	719871	721493	+	551.13	528.411	490.721	736.291	563.229	492.913	499.884	525.324
MXAN_0623	721545	722312	-	62.5956	83.2522	117.233	69.3335	48.3407	93.3624	91.924	52.6266
MXAN_0624	722305	722895	-	57.0268	96.1946	85.8542	68.1374	51.8275	107.855	60.7796	91.2844
MXAN_0625	722971	724410	-	773.175	394.927	377.072	437.607	673.689	582.242	385.725	835.926
MXAN_0626	724449	725900	-	283.613	339.455	213.937	482.58	277.133	400.954	233.588	561.235
MXAN_0627	725930	726613	-	205.863	202.005	511.573	112.957	145.156	446.206	691.915	300.879
MXAN_0628	726712	727344	+	47.7216	12.3666	81.7536	36.3341	20.1222	44.9155	55.5336	41.4558
MXAN_0629	727476	728174	-	112.475	38.3298	120.611	49.922	71.1445	63.0504	118.146	86.1079
MXAN_0630	728171	729181	-	93.0902	173.799	189.975	115.927	88.9672	318.015	185.663	159.504
MXAN_0631	729488	730309	-	536.54	857.164	442.282	337.239	491.68	1089.65	587.963	595.901
MXAN_0632	730342	731241	-	336.832	7312.08	1045.43	5200.67	363.594	5361.28	1688.89	4316.6
MXAN_0633	731387	731746	-	135.342	93.6814	144.15	322.07	88.2451	114.817	104.042	129.942
MXAN_0634	732114	734216	+	2625.89	1048.3	1825.66	542.203	1639.34	1122.35	2335.75	1145.8
MXAN_0635	734257	735216	+	1177.75	1218.31	384.764	712.601	1192.76	1010.61	539.823	1249.49
MXAN_0636	735222	736436	+	411.684	499.786	623.208	516.479	406.168	467.516	726.94	509.898
MXAN_0637	736447	737433	-	86.8022	260.706	125.589	352.782	126.025	66.3633	91.5827	89.4507
MXAN_0638	737430	738038	-	108.598	134.168	85.2753	183.985	93.6083	67.9034	89.9029	40.2403
MXAN_0639	738035	740389	-	664.827	572.182	453.539	449.642	681.96	316.482	425.485	389.409
MXAN_0640	740698	741252	-	217.945	151.933	194.069	314.143	267.077	307.702	275.746	389.502
MXAN_0641	741412	741924	+	50.1189	38.7946	89.1537	53.0487	29.8275	79.3973	69.0172	67.3394
MXAN_0643	742253	743848	-	97.926	57.1727	150.594	74.0464	67.8751	98.9466	108.237	142.832
MXAN_0644	743996	746644	-	136.188	236.119	314.268	451.575	157.977	576.096	272.457	376.602
MXAN_0645	746826	747617	+	112.533	126.871	156.269	116.499	147.56	282.003	181.162	237.124
MXAN_0646	747628	748710	-	90.6517	308.796	141.619	165.441	106.192	545.626	130.255	822.732
MXAN_0647	748912	749466	+	102.748	91.9941	41.8562	195.302	288.83	81.9014	35.0699	172.216
MXAN_0650	749523	750080	+	88.4804	86.7833	52.3266	137.889	194.437	52.2618	50.2064	103.661
MXAN_0651	750055	750471	-	75.6647	40.8531	53.2227	66.6246	63.4712	40.9231	57.1326	30.6728
MXAN_0652	750449	751234	-	156.871	124.992	151.233	222.511	140.866	72.2284	129.141	88.5076
MXAN_0653	751212	753047	+	292.326	281.092	291.222	234.364	335.859	230.443	273.994	172.509
MXAN_0654	753107	753610	+	155.333	223.045	224.135	98.3131	127.675	304.829	229.59	266.224
MXAN_0655	753628	754065	+	213.589	487.325	356.129	505.608	220.634	350.284	357.546	378.163
MXAN_0656	754264	755526	-	228.179	169.851	218.677	252.39	252.318	94.9319	200.988	195.47
MXAN_0657	755599	757605	+	760.712	346.982	470.12	636.88	1213.81	286.125	573.877	690.793
MXAN_0658	757645	758214	-	548.749	907.865	392.942	426.719	862.052	468.936	393.721	314.483
MXAN_0659	758380	760182	-	338.852	394.314	507.505	821.351	680.932	265.993	516.601	465.163
MXAN_0660	760225	760929	-	243.252	151.579	67.0991	68.2384	237.342	202.603	88.6183	125.468
MXAN_0661	761024	761797	-	197.123	130.266	118.787	74.074	200.253	135.386	114.759	166.924
MXAN_0662	761999	762523	+	201.154	299.458	185.566	810.585	455.513	279.441	227.892	374.067
MXAN_0663	762526	763449	-	1723.32	641.787	368.118	425.403	2160.62	282.827	572.189	601.247
MXAN_0664	763539	764246	+	19.1311	13.9554	118.882	85.2801	15.6049	14.9362	48.8142	42.9962
MXAN_0665	764309	765076	+	179.499	219.765	252.098	207.498	150.18	412.807	575.038	295.86
MXAN_0666	765073	766182	+	66.952	65.1267	181.607	183.492	67.6274	99.6966	116.699	63.8187
MXAN_0667	766195	769311	+	254.078	338.561	325.951	465.798	266.705	247.19	229.203	179.174
MXAN_0668	769299	770111	-	338.089	225.66	156.135	128.2	316.965	155.87	147.134	178.954
MXAN_0669	770143	770700	+	206.116	73.9621	112.866	34.8886	143.671	67.1204	93.2445	99.6264
MXAN_0670	770755	771207	-	1750.92	576.357	513.206	1042.73	3451.07	732.198	1265.68	2438.74
MXAN_0671	771384	771950	-	10.1649	1.88429	86.1552	27.0551	7.62192	3.62324	46.3347	10.2277
MXAN_0672	772044	772247	-	2303.63	712.003	345.867	797.401	3733.91	714.097	289.868	1149.59
MXAN_RS03260	772611	773072	+	146.199	80.1226	92.0688	63.2761	124.333	114.478	124.192	189.768
MXAN_0674	773069	773389	+	7.50036	6.82991	32.3699	21.8987	8.09631	8.62782	25.7276	36.52
MXAN_0675	773500	773988	+	101.31	354.635	602.105	120.83	109.213	847.337	1571.19	542.55
MXAN_0676	774015	774575	+	135.315	286.023	212.111	97.5131	102.839	547.354	486.526	225.376
MXAN_0677	774645	775025	-	90.8777	266.147	53.8178	201.751	150.737	283.083	117.221	120.553
MXAN_0678	775170	776141	-	101.423	575.854	177.923	980.596	183.701	471.07	232.186	476.447
MXAN_0679	776383	777270	-	90.073	49.9841	55.6979	67.2028	115.824	34.4596	45.9934	83.0374
MXAN_0680	777484	777846	+	35.4572	18.6054	25.2429	42.5002	55.5093	16.3434	15.3971	41.7178
MXAN_0681	777865	779100	+	57.8453	18.2569	135.789	66.6427	50.0116	23.0173	72.5112	44.3167
MXAN_0682	779144	779758	-	20.4702	11.1845	42.9074	25.5759	36.7378	10.7663	36.0939	21.5139
MXAN_0683	779742	781181	-	165.628	30.3178	107.619	47.8172	473.325	41.3663	86.543	371.678
MXAN_0684	781443	782201	-	191.342	63.9874	112.604	38.4053	234.299	126.23	153.288	143.293
MXAN_0685	782198	783166	-	104.974	33.2099	116.309	56.2228	135.947	117.709	152.488	152.389
MXAN_0686	783156	784118	-	174.718	38.0873	130.274	54.6625	205.307	165.203	225.79	251.261
MXAN_0687	784131	785117	-	1149.78	142.251	1117.56	216.305	1903.57	949.283	2848.5	2595.53
MXAN_0689	785389	786807	-	158.563	114.214	122.797	191.549	181.915	88.6788	100.036	125.206
MXAN_RS03340	786961	787284	-	34.0188	111.153	28.9036	236.871	179.771	64.875	30.4977	123.456
MXAN_0690	787437	788981	+	216.237	1323.45	267.878	3154.67	159.998	4987.37	449.146	1661.9
MXAN_RS03350	789549	789869	+	15.5077	30.0855	17.6761	53.4664	17.6263	103.087	21.829	39.318
MXAN_0694	790015	790380	+	387.142	679.672	146.22	1904	1559.22	1822.8	349.488	657.436
MXAN_0695	790522	792576	+	100.464	115.338	85.5532	214.188	127.448	221.398	118.82	169.617
MXAN_0696	792635	795082	-	530.601	452.487	375.155	355.204	652.113	383.961	321.19	574.808
MXAN_0697	795156	796298	-	31.8475	15.7765	93.215	39.453	10.9532	13.3996	53.1169	23.7354
MXAN_RS03375	796490	796879	-	47.0879	76.6445	32.6037	51.9812	89.9885	55.9591	40.3882	49.724
MXAN_0699	797079	798002	-	168.587	237.481	105.978	189.682	251.061	170.178	108.157	185.451
MXAN_0700	798169	799119	+	58.253	14.309	52.5165	25.9125	22.0303	48.6163	40.2172	21.189
MXAN_0701	799166	799813	+	31.9742	11.6543	18.1044	21.065	20.2461	15.3535	17.4092	17.1755
MXAN_0702	799980	801266	-	487.089	239.709	205.597	576.741	346.7	717.168	480.56	3498.13
MXAN_0703	801687	802187	-	790.689	987.927	959.444	1150.29	1194.92	589.519	1161.46	570.198
MXAN_0704	802270	803613	-	80.5998	39.2063	163.241	82.4701	64.0075	31.0209	72.0264	67.3082
MXAN_0705	803791	805914	+	54.2356	24.2583	264.034	102.666	22.6799	34.2527	115.513	74.3501
MXAN_0706	805921	807462	-	197.825	103.156	145.574	81.1334	135.75	171.792	123.975	154.244
MXAN_RS03420	807741	808496	+	19.1311	16.3094	102.067	37.4629	14.5836	21.2962	52.7666	27.9481
MXAN_0708	808456	808914	+	56.3076	21.197	48.1936	27.1026	24.8872	32.0366	28.3416	31.9512
MXAN_0709	809002	810477	+	733.419	955.063	510.388	459.107	621.388	648.606	528.207	508.411
MXAN_0710	810506	810871	+	168.46	315.929	129.056	195.747	135.267	254.695	165.793	168.475
MXAN_0711	810877	811701	+	181.009	223.763	219.24	168.07	180.099	197.594	190.308	163.413
MXAN_0712	811933	817836	+	2615.56	3489.24	1530.43	3023.86	4318.15	2644.19	1995.02	2731.71
MXAN_0713	817833	818669	+	140.222	243.023	191.23	237.558	198.706	129.957	204.949	135.926
MXAN_0714	818666	819223	+	51.684	94.6639	98.2511	106.737	62.2233	64.018	74.9732	60.0251
MXAN_0715	819220	820356	+	290.891	523.165	277.512	357.723	280.37	555.077	384.685	344.84
MXAN_0716	820412	820813	+	1430.46	750.376	327.042	273.009	1039.08	804.121	350.638	1037.73
MXAN_0717	820806	821066	+	164.104	174.819	99.3903	62.1335	171.261	144.498	81.5487	231.549
MXAN_0718	821073	821348	+	116.776	139.887	64.7119	35.1716	126.829	127.56	70.0592	118.08
MXAN_0720	821386	823965	+	962.667	1036.1	1855.75	592.771	736.882	940.537	1939.17	1022.5
MXAN_0721	823950	824726	+	243.081	434.538	224.836	223.493	275.844	381.944	246.119	341.874
MXAN_0722	824729	825532	+	76.7641	148.634	84.8192	122.76	68.7211	144.369	79.9227	87.9103
MXAN_0723	825793	826344	+	1417.49	1259.41	1282.45	1240.69	2356.91	1154.25	1891.72	2749.45
MXAN_0724	826731	827777	+	528.745	840.723	652.391	526.197	339.19	2285.48	972.566	2485.98
MXAN_0725	827854	829158	+	531.026	2382.95	2657.66	621.853	614.014	3024.83	2978.69	4070.66
MXAN_0726	829172	829579	-	317.266	638.049	245.761	337.845	446.436	553.729	272.683	243.171
MXAN_RS03515	829730	830392	+	1351.04	433.027	487.484	200.386	914.846	589.599	620.285	802.596
MXAN_0729	830572	831450	-	763.236	450.726	815.016	506.031	993.39	865.357	1168.65	903.089
MXAN_0730	831558	832592	-	62.4414	114.51	211.106	111.462	57.984	68.2913	163.941	109.34
MXAN_0731	832589	833437	-	218.678	376.696	232.364	140.523	155.048	314.236	269.843	243.589
MXAN_0732	833523	833933	-	366.894	514.423	210.726	436.313	625.308	420.448	209.558	374.633
MXAN_0733	833926	836871	-	621.003	1334.53	731.371	1115.74	1021.36	812.014	845.455	1040.59
MXAN_0734	836875	838035	-	875.662	688.073	713.88	543.147	971.966	779.917	895.203	1118.92
MXAN_0735	838065	839960	-	180.951	533.403	444.143	196.348	145.539	263.725	318.118	182.8
MXAN_0736	840186	842030	-	99.111	61.7016	218.545	281.616	82.1596	112.136	146.946	116.487
MXAN_0737	842246	845314	+	722.59	2037.24	1641.03	1523.3	731.694	2234.11	2204.53	1961.94
MXAN_0738	845462	846271	+	282.74	159.427	362.359	77.0384	252.957	297.682	287.019	423.79
MXAN_0739	846250	847788	+	228.984	189.348	204.673	123.539	235.124	143.951	171.505	212.225
MXAN_0740	847763	848740	+	124.164	65.1216	159.061	70.2941	95.3201	62.7659	101.042	96.1365
MXAN_0741	848737	849504	+	42.8308	44.4474	91.6567	54.0092	28.0432	32.7902	64.4898	48.2882
MXAN_0742	849508	850068	-	607.335	301.15	335.542	275.993	704.748	273.989	401.329	489.15
MXAN_0743	850072	850833	-	3445.2	745.693	1222.07	250.134	3077.07	1161.08	1215.26	1301.5
MXAN_0744	850880	851104	-	15.4939	9.83315	2.2645	2.92471	17.8635	9.17447	6.09056	6.35042
MXAN_0746	851704	852798	-	109.529	76.9552	187.766	248.289	93.7625	186.473	198.662	561.402
MXAN_0747	852837	853214	-	45.0434	43.2174	50.3354	28.6154	18.8123	68.2913	13.5195	55.4875
MXAN_0748	853309	855072	-	112.307	122.911	338.923	180.183	97.1149	111.818	163.95	164.304
MXAN_0749	855231	855671	+	93.3299	151.953	142.726	148.552	106.707	384.976	191.035	1125.01
MXAN_0750	855840	856967	+	750.324	1659.94	1296.19	804.012	1108.81	1452.21	1730.38	1900.4
MXAN_0751	857139	859319	+	1325.49	1822.85	946.906	2666.3	2032.7	2106.01	1293.48	3830.7
MXAN_0752	859316	860959	+	419.424	663.628	686.213	1192.64	450.065	913.216	958.553	1097.92
MXAN_0753	860975	861667	-	139.925	399.193	203.587	205.65	198.676	492.093	197.871	207.74
MXAN_0754	861722	862492	+	417.986	338.313	253.3	217.275	539.538	382.236	234.396	318.621
MXAN_0755	862505	864274	-	656.443	801.661	557.109	401.615	529.81	1022.69	608.74	907.437
MXAN_0756	864407	866086	-	135.88	100.385	305.272	189.071	145.569	124.069	252.273	187.767
MXAN_0758	866083	867102	-	149.089	100.749	170.724	117.117	150.18	156.028	80.8122	129
MXAN_0759	867145	868941	-	574.35	818.971	418.18	635.627	1122.79	446.609	329.285	719.296
MXAN_0760	869122	869799	+	4632.33	4413.24	10588.7	452.873	4226.11	11721.7	12157.1	2037.36
MXAN_0761	869868	870680	+	177.694	670.708	4048.3	209.312	204.843	1304.96	2178.36	503.138
MXAN_0762	870796	871083	-	196.503	332.93	140.35	317.669	373.507	170.799	119.988	294.058
MXAN_0763	871242	871607	-	338.02	220.141	198.109	212.777	488.505	246.695	236.094	253.399
MXAN_0764	871681	873138	-	101.07	39.7443	200.684	70.5357	103.963	61.9089	133.839	125.887
MXAN_0765	873189	873968	+	249.101	344.372	379.853	230.325	372.196	406.89	457.969	648.527
MXAN_0766	874092	876965	+	2829.78	3886.43	2593.2	3024.82	3538.93	4336.27	4275.91	8262.75
MXAN_0767	877033	877413	-	62.5818	77.4781	55.8322	40.1002	40.9665	118.932	63.5286	69.5505
MXAN_0768	877841	878677	-	210.205	129.485	165.126	84.462	141.206	162.518	162.559	88.3085
MXAN_0769	878688	879302	-	39.7006	59.1631	77.0139	82.2363	66.5244	64.4612	41.7893	45.6476
MXAN_0770	879448	880431	+	1194.94	2317.94	1431.66	1304.54	1337.19	2564.6	2249.96	2709.79
MXAN_0771	880431	881996	+	289.833	445.72	669.547	381.794	235.124	449.061	763.206	370.86
MXAN_0772	882045	883103	+	170.885	111.981	237.539	139.54	147.126	87.8923	246.856	132.217
MXAN_0773	883145	883483	+	196.106	134.171	152.645	96.317	241.375	215.245	318.038	176.219
MXAN_0774	883580	884407	+	127.856	89.8598	173.589	94.4124	100.683	105.695	154.572	109.655
MXAN_0775	884414	885574	-	290.113	283.262	372.219	271.467	423.208	230.045	380.677	440.798
MXAN_0776	885597	888179	-	325.526	427.617	1951.81	794.235	356.993	592.114	2625.18	2624.94
MXAN_0777	888176	888673	-	53.7286	198.585	636.732	85.7254	54.973	374.705	870.588	358.493
MXAN_0779	889051	889890	-	38.6149	21.8461	39.0244	26.5779	27.3936	35.2131	28.3416	114.056
MXAN_0780	889890	891245	-	314.025	75.5407	179.676	69.0367	244.591	131.866	118.227	131.745
MXAN_0781	891247	892557	-	76.3702	45.2178	76.8356	56.6863	47.3919	67.5119	64.6064	168.558
MXAN_RS03770	892771	892989	+	12.5897	22.0734	30.4781	10.7444	11.6754	46.2674	27.9016	90.5088
MXAN_0784	893484	894383	-	1325.54	2672.7	1220.27	147.241	694.862	1767.91	1041.15	602.209
MXAN_0785	894474	895295	+	1817.99	2629.27	11679	435.731	1302.94	4900.65	17146.6	3717.27
MXAN_0786	895384	895456	+	0	0	0.372786	0.611868	0	2.29362	0.323388	0
MXAN_0787	895768	899610	-	210.654	149.366	280.752	179.567	140.639	114.171	172.933	136.492
MXAN_0788	899624	900367	-	43.4645	78.2535	51.9376	66.7592	33.0046	44.4687	20.9485	30.4841
MXAN_RS03800	900570	901115	+	532.177	809.352	387.707	509.861	843.81	788.195	417.589	539.135
MXAN_0791	901216	902625	+	189.256	489.879	254.685	670.307	456.038	252.172	250.593	346.999
MXAN_0792	902622	904082	+	542.389	415.129	413.802	581.137	677.907	288.087	425.998	350.667
MXAN_0793	904238	905854	+	333.212	395.971	256.315	2029.41	432.997	226.422	225.539	307.482
MXAN_0794	905881	907044	-	127.208	112.741	150.027	126.786	103.664	153.912	238.906	389.051
MXAN_0795	907410	908255	-	141.264	279.387	285.911	161.372	93.4331	224.394	264.166	335.041
MXAN_0796	908252	909061	-	516.775	1820.78	1112.34	158.999	586.689	1286	1445.9	1179.78
MXAN_0797	909119	910927	-	178.978	421.974	466.325	360.598	306.652	697.119	631.801	1324.14
MXAN_RS03840	910949	911257	-	20.823	178.161	59.354	157.932	37.5113	374.347	107.806	600.73
MXAN_RS03845	911877	912104	+	32.8064	42.452	147.656	12.0216	49.4858	118.127	167.211	157.136
MXAN_RS03850	912256	912462	+	40.18	49.5194	74.1983	27.8292	52.2188	129.698	40.1724	250.935
MXAN_0801	912492	913352	-	83.2781	117.376	207.056	98.8896	61.2231	244.441	176.446	528.298
MXAN_0802	913542	913778	-	273.503	426.286	167.457	158.193	401.437	773.806	336.408	1556.19
MXAN_0803	914023	914388	-	153.812	2232.3	797.461	289.163	194.715	1100.39	863.701	331.153
MXAN_0804	915165	917057	+	1058.39	696.954	845.235	488.713	1171.14	873.757	775.494	763.936
MXAN_0805	917355	918845	+	683.331	433.606	271.916	2711.32	1272.46	494.025	272.808	1167.58
MXAN_0806	918962	919867	+	239.868	111.812	161.504	73.0583	173.138	114.921	133.642	131.735
MXAN_0807	919945	920799	+	39.8273	121.936	162.972	111.691	39.0584	433.157	215.253	980.726
MXAN_0808	920930	921526	+	56.5474	30.386	103.709	39.6549	28.5176	78.0196	98.5627	279.438
MXAN_0809	921539	921748	-	791.124	1943.28	2321.26	355.285	864.073	3044.21	2768.08	2109.5
MXAN_RS03900	921947	922177	+	60.4105	22.854	87.8848	39.7973	48.8256	103.142	104.995	135.245
MXAN_0810	922232	922525	+	305.861	439.309	195.826	473.025	539.118	483.443	189.481	429.397
MXAN_0811	922533	923726	-	89.792	32.4497	137.264	82.7929	64.2447	34.8252	75.9071	37.8301
MXAN_0812	923807	926911	+	444.501	304.828	620.489	397.572	431.396	275.569	521.946	292.12
MXAN_0813	926887	929346	+	123.444	111.226	368.259	328.565	127.406	84.5348	257.294	135.151
MXAN_0814	929554	930591	+	267.486	366.188	190.079	402.041	208.566	1000.21	212.19	228.038
MXAN_0816	930636	933026	+	862.251	799.18	1094.34	672.135	919.217	550.571	968.828	494.882
MXAN_0817	933037	933846	-	190.41	212.308	233.081	171.823	253.669	184.852	256.926	158.121
MXAN_0818	933959	934639	+	1267.19	297.824	937.529	390.51	1153.24	292.368	1223.46	387.763
MXAN_0819	934643	935077	+	345.148	158.038	157.515	190.42	379.685	85.7021	148.122	140.212
MXAN_0820	935094	935894	+	127.503	61.2949	117.946	116.103	114.205	26.7699	87.271	64.4473
MXAN_0821	936037	938799	+	423.791	559.972	505.106	665.424	652.207	332.323	533.956	531.412
MXAN_0822	938801	939721	+	128.688	178.212	149.686	230.654	189.496	121.827	130.515	139.018
MXAN_0823	939811	941994	+	352.85	207.368	415.256	260.081	302.308	228.966	373.401	212.257
MXAN_0824	942022	942795	-	163.58	146.886	104.014	174.391	167.301	93.0779	118.487	105.243
MXAN_0825	942846	943472	+	74.3393	121.418	91.2839	168.346	116.98	63.416	67.481	88.2144
MXAN_0826	943478	944824	-	44.5639	16.072	121.278	56.5438	18.276	35.7669	82.7072	71.6254
MXAN_0827	945051	945431	+	49.9922	34.7406	35.1183	35.9043	42.6888	32.4245	36.067	40.8272
MXAN_0829	945774	947849	+	316.194	140.604	231.602	229.192	180.306	150.4	207.923	157.482
MXAN_0831	948088	949212	+	165.683	629.36	1270.53	262.808	140.712	908.991	2113.09	1495.25
MXAN_0832	949212	949874	+	69.702	254.194	258.512	128.359	62.7702	234.632	335.114	401.521
MXAN_0833	949869	950357	-	208.527	312.102	110.835	337.376	482.71	154.378	126.868	259.236
MXAN_0836	950634	951452	+	355.994	120.473	282.132	90.4935	257.163	170.677	176.123	203.098
MXAN_0837	951518	952360	-	15.3809	14.4832	34.6621	23.566	11.2523	17.4661	31.9168	13.4344
MXAN_0838	952363	953556	-	43.718	17.1379	69.9031	48.2349	24.3509	24.1659	33.1206	25.9361
MXAN_0839	953553	954821	-	66.4588	32.624	50.4743	51.617	48.7637	24.7126	44.2688	29.3315
MXAN_0840	954866	956146	-	66.2328	39.032	87.1948	78.2147	59.3664	38.2674	55.7399	39.6221
MXAN_0841	956187	957491	-	82.6719	63.5379	134.203	126.43	54.3022	41.4956	77.8294	62.0371
MXAN_RS04040	957944	958354	-	251.796	224.149	74.2307	303.608	511.981	109.266	60.6988	367.015
MXAN_0844	958572	961016	+	412.726	280.259	500.786	313.647	377.269	220.176	444.196	293.031
MXAN_0845	961039	962025	-	163.159	162.352	156.496	311.902	277.329	122.61	143.882	163.707
MXAN_RS04055	962179	962373	+	12.3499	6.47629	28.4197	9.02958	4.22869	8.62782	19.3226	18.7263
MXAN_0847	962441	963007	-	267.105	211.523	137.146	217.747	248.141	302.14	211.741	194.62
MXAN_0848	963017	964363	-	557.517	257.849	336.112	186.191	578.864	389.752	405.803	335.116
MXAN_0849	964720	965679	+	64.7532	19.487	129.82	53.3973	40.7188	40.561	65.1994	87.7949
MXAN_0850	965615	967828	-	393.03	302.213	496.845	352.238	421.238	423.299	492.355	562.022
MXAN_RS04080	967990	968901	+	278.37	323.777	182.1	305.012	477.585	258.196	194.673	290.998
MXAN_0853	969000	970004	+	2720.02	1037.61	743.49	523.049	4372.02	487.546	865.782	2077.94
MXAN_0854	970173	970727	+	160.563	155.042	104.415	207.222	164.929	516.421	86.3546	583.471
MXAN_0855	970860	971663	+	1394.31	1537.87	1150.04	1213.58	2147.09	1648.34	2163.34	1443.56
MXAN_0856	971703	974318	+	394.454	301.382	566.31	296.51	241.673	440.418	452.891	379.693
MXAN_0857	974321	975190	+	57.859	56.1068	118.375	85.0799	38.9345	38.7846	97.296	47.0518
MXAN_0858	975212	976468	-	97.6863	92.272	113.901	209.87	81.6339	58.7771	98.2303	89.1679
MXAN_0859	976573	977220	+	66.839	23.2555	58.4973	37.3222	26.4962	38.7623	33.5606	74.6434
MXAN_0860	977376	978068	+	206.37	136.932	98.3113	142.831	193.477	163.611	107.222	190.387
MXAN_0861	978152	979048	-	56.4069	94.9064	104.903	57.6744	41.1418	87.2386	125.934	124.137
MXAN_0862	979049	979579	-	76.6099	260.716	81.5243	90.0836	108.502	301.623	97.5118	275.687
MXAN_0863	979668	981134	-	445.279	1483.14	787.71	863.281	673.711	1024.28	1607.04	1419.05
MXAN_0864	981202	981828	-	786.685	4169.77	1291.94	2543.6	1681.55	3384.74	3104.65	2633.36
MXAN_0865	981825	982667	-	408.893	2160.48	1093.55	1510.03	599.421	1384.86	2335.65	1725.67
MXAN_0866	982791	983342	-	23.008	100.269	58.6362	278.685	24.2995	136.324	84.7915	1404.86
MXAN_0867	983404	983952	+	267.345	151.715	123.459	203.877	485.361	162.1	101.392	352.648
MXAN_0868	984094	985227	+	248.214	173.024	196.618	114.59	228.946	130.167	122.44	232.105
MXAN_0869	985258	986412	-	162.566	202.025	162.44	113.723	135.596	190.086	141.304	140.977
MXAN_0870	986547	988625	+	388.927	257.362	378.961	473.721	678.899	185.583	362.486	418.164
MXAN_0871	988755	990497	+	899.862	803.015	574.676	700.261	826.467	700.129	652.101	859.244
MXAN_0872	990506	990844	-	359.802	258.769	157.515	88.1211	392.256	456.514	223.635	309.756
MXAN_0873	991251	991850	+	1061.54	699.99	812.68	398.53	1868.9	816.775	710.806	1438.88
MXAN_0874	991902	992549	+	501.25	1976.21	1004.82	1950.72	853.517	2180.57	1754.77	1981.67
MXAN_0875	992567	993160	-	431.881	55.6421	50.7359	114.147	390.133	43.3201	50.3594	199.284
MXAN_0876	993199	994023	-	78.0483	104.343	171.613	116.822	85.2537	69.983	142.652	71.5313
MXAN_0877	994020	994619	-	245.282	186.989	216.646	143.239	268.272	137.465	213.583	143.335
MXAN_0878	994630	996525	-	948.601	666.868	778.919	504.38	919.21	658.153	943.227	1032.51
MXAN_0879	996623	997063	-	46.242	62.9418	36.2366	98.4478	42.8852	113.041	58.92	374.359
MXAN_0880	997192	998469	+	352.863	236.059	427.245	237.78	416.143	329.298	392.634	333.837
MXAN_0881	998475	999266	+	128.448	211.242	98.779	149.682	258.146	159.36	89.8581	164.587
MXAN_0882	999393	1000886	+	767.273	1180.45	725.647	611.936	680.392	2025.78	1148.15	2152.33
MXAN_RS04235	1000928	1001464	-	4540.18	5466.65	5494.06	1263.01	4313	7610.57	8439.19	9007.98
MXAN_0884	1001648	1003072	+	266.273	130.417	325.734	182.995	214.517	150.998	261.893	196.056
MXAN_0885	1003080	1003931	-	217.493	267.427	311.017	189.86	246.656	423.421	492.832	525.585
MXAN_0886	1004071	1008723	+	1719.16	3289.75	1857.67	3950.43	3000.88	3065.81	3096.42	2352.49
MXAN_0887	1008900	1009562	-	70.7877	119.008	62.1186	55.8328	103.138	218.063	52.9106	130.424
MXAN_0888	1009581	1010978	-	254.571	94.9696	174.806	83.9571	256.03	160.095	133.776	130.299
MXAN_0889	1011262	1015662	+	872.512	245.064	899.014	409.348	926.418	362.42	578.556	615.907
MXAN_0890	1015867	1016511	-	46.9612	46.3419	160.013	81.2602	26.9086	62.0605	126.437	114.307
MXAN_0891	1016601	1017686	-	188.266	67.4176	192.355	82.3631	159.193	107.467	152.281	131.357
MXAN_0892	1017696	1018601	-	322.666	178.202	237.9	192.852	254.524	210.37	184.477	316.734
MXAN_0893	1018598	1019227	-	372.741	201.462	138.625	195.329	392.4	304.282	149.021	350.677
MXAN_0894	1019276	1020361	+	686.53	616.772	503.418	282.58	548.106	487.879	479.671	574.817
MXAN_0895	1020369	1021922	+	325.78	312.567	213.798	228.044	325.328	255.54	178.476	366.93
MXAN_0896	1021919	1022929	+	31.8475	44.4954	107.781	80.2445	35.005	26.5077	56.3059	90.3622
MXAN_0897	1022990	1024447	+	131.452	213.859	184.071	171.497	134.915	161.166	136.866	254.383
MXAN_0898	1024444	1025370	+	260.396	125.189	260.205	87.8225	186.576	115.726	237.001	161.747
MXAN_0899	1025367	1026491	+	131.678	90.4837	170.558	105.034	88.7195	84.8451	117.571	95.4658
MXAN_0900	1026488	1026874	+	89.566	73.9368	92.3907	93.6659	82.0569	48.7679	87.6302	93.5272
MXAN_0901	1026871	1027221	+	69.589	93.7142	53.7344	82.4917	72.6613	58.6736	46.829	104.908
MXAN_0902	1027218	1027895	+	95.1485	105.98	95.5791	104.149	120.136	84.6347	89.5795	98.2009
MXAN_0903	1027892	1028758	+	100.803	110.713	137.836	107.032	95.5679	77.4658	90.8821	102.497
MXAN_0904	1028774	1029673	+	102.748	97.8138	175.631	79.5256	85.0271	60.3689	91.3131	56.4831
MXAN_0905	1029675	1031120	-	54.489	32.5608	143.617	65.696	31.4365	39.0762	73.293	51.0654
MXAN_0906	1031293	1035210	-	123.725	86.0862	491.167	202.1	87.5638	110.001	249.083	125.531
MXAN_0907	1035207	1036943	-	111.122	113.09	252.966	182.356	126.891	68.6569	174.021	117.106
MXAN_0908	1037126	1037806	-	333.746	26.2159	138.338	54.3458	138.266	32.7902	68.6041	68.3667
MXAN_0909	1037812	1038324	-	31.2276	31.1412	22.3718	60.2366	54.7358	15.3794	11.2827	44.2538
MXAN_0910	1038529	1040052	-	1913.67	892.147	577.448	799.33	3503.66	580.329	735.628	2118.89
MXAN_0911	1040234	1041511	+	55.4342	38.3981	254.877	101.995	37.0369	40.2212	117.975	54.01
MXAN_0912	1041586	1043025	-	809.803	2521.83	1503.72	1767.33	1673.34	3292.41	2744.58	7608.4
MXAN_0913	1043359	1044165	+	693.088	226.839	393.467	108.222	576.263	280.249	379.68	281.148
MXAN_0914	1044210	1045109	+	469.4	361.089	208.818	228.632	418.722	320.777	200.934	303.227
MXAN_0915	1045157	1045894	-	114.225	346.095	213.569	436.436	190.941	239.478	248.85	187.075
MXAN_0916	1045872	1047266	-	209.219	461.63	266.229	524.646	368.606	340.899	327.669	304.935
MXAN_0917	1047259	1048539	-	214.801	462.893	237.564	487.788	361.345	310.905	255.156	295.682
MXAN_0918	1048536	1049552	-	182.615	519.485	187.787	501.995	424.798	268.574	170.814	349.032
MXAN_0919	1049549	1050073	-	156.237	348.106	110.095	457.923	578.941	209.059	153.522	388.748
MXAN_0920	1050074	1050505	-	106.005	141.079	73.0521	153.993	243.088	91.3568	67.0321	167.018
MXAN_0921	1050539	1051981	-	1011	469.228	399.763	577.446	1408.67	392.219	518.902	915.645
MXAN_0922	1052325	1052582	-	13.0829	15.4279	24.1524	34.136	15.0066	18.6887	17.6967	34.246
MXAN_0923	1052762	1053544	+	273.575	142.372	158.399	195.598	335.364	129.705	193.559	189.318
MXAN_0924	1053569	1054177	-	2112.5	2019.2	916.715	2172.22	4184.82	1303.74	1183.93	1124.88
MXAN_0925	1054379	1055164	+	262.903	257.816	201.573	375.695	324.308	247.352	272.063	226.268
MXAN_0926	1055174	1056835	-	227.545	219.206	434.272	218.797	226.45	325.246	355.866	349.492
MXAN_0927	1056834	1057421	+	106.611	43.4548	73.3462	75.3513	82.3455	103.951	77.7218	321.9
MXAN_0928	1057351	1058352	-	1214.01	918.547	622.791	795.24	1521.01	2097.04	1063.64	1361.27
MXAN_0929	1058518	1059549	-	53.0369	41.5756	78.1878	154.703	33.334	384.053	62.7378	605.058
MXAN_0930	1059796	1061205	-	282.473	287.089	240.419	217.131	243.963	362.904	262.091	326.91
MXAN_0931	1061417	1063750	+	594.07	1261.43	718.761	1652.27	639.808	2152.82	1230.02	731.387
MXAN_0932	1063747	1065525	+	71.1679	254.887	378.063	550.478	60.8515	393.427	421.462	186.331
MXAN_0933	1065518	1069531	-	1150.06	621.396	1146.9	574.795	1379.87	2298.59	2538.78	8736.35
MXAN_0934	1069625	1071127	-	1565.4	1087.34	2489.54	1044.86	3182.28	7500.73	10649.5	62980.7
MXAN_RS04495	1071783	1072253	+	230.309	136.033	218.138	127.493	533.492	835.632	835.734	3287.7
MXAN_0936	1072414	1073214	+	489.578	294.767	219.455	251.679	552.388	364.448	260.897	848.523
MXAN_0937	1073217	1074584	-	247.947	435.005	328.241	374.483	170.89	578.718	508.615	2522.27
MXAN_0938	1074566	1076044	-	79.3874	122.421	159.156	165.897	84.388	161.705	114.454	1097.05
MXAN_0939	1076336	1077901	-	38.8684	66.8265	83.7842	71.189	45.3704	82.3116	67.5528	114.36
MXAN_0940	1077917	1080028	-	84.2645	179.113	227.346	83.3392	76.405	314.824	128.207	205.592
MXAN_0941	1080065	1080601	-	84.8294	242.99	869.216	85.1273	85.3368	496.426	720.329	451.475
MXAN_0942	1080634	1080867	-	328.574	531.144	660.373	110.154	377.135	1387.99	1055.56	602.209
MXAN_0943	1081008	1081517	+	122.838	370.641	213.914	105.507	123.044	245.572	260.16	372.724
MXAN_0944	1081580	1082629	-	334.948	320.369	350.648	181.375	316.005	552.957	425.216	603.246
MXAN_0945	1083081	1085825	+	35855.4	17545.5	17537.7	16700.7	23900.4	13561.2	31551	12642.2
MXAN_0946	1085853	1086860	-	886.231	342.188	350.565	209.482	793.772	537.042	467.328	612.7
MXAN_RS04555	1087324	1087884	+	6364.44	2743.26	2021.2	3550.88	6306.78	1776.6	3068	5137.63
MXAN_0948	1087881	1089287	+	23077.6	5176.75	7255.08	7639.75	15703.1	4772.19	11080.4	6865.64
MXAN_0949	1089492	1091105	+	614.116	333.895	352.262	447.794	540.94	490.283	510.933	500.855
MXAN_0950	1091117	1092286	-	66.0923	74.1263	96.5585	118.329	88.029	62.7659	80.0842	108.01
MXAN_0951	1092457	1093881	-	639.459	1095.49	417.712	1370.86	1177.79	1254.62	595.401	789.014
MXAN_0952	1093919	1094590	-	471.954	367.62	222.815	278.312	583.277	475.021	510.556	377.064
MXAN_0953	1094587	1096131	-	519.422	1020.76	330.256	1017.13	1481.28	1250.24	522.44	1370.05
MXAN_0954	1096255	1097154	-	70.5617	59.2945	45.7114	62.1197	57.6335	57.4474	36.3276	53.4022
MXAN_0955	1097342	1098067	+	162.933	111.643	114.29	108.56	129.532	124.93	102.659	142.298
MXAN_0956	1098159	1100930	+	303.621	202.301	254.691	186.559	176.655	238.318	246.819	157.283
MXAN_0957	1101163	1101876	-	225.093	358.113	169.555	260.799	399.157	335.023	204.231	201.254
MXAN_0958	1102076	1103320	+	185.348	140.895	314.636	355.814	200.883	199.659	276.787	141.019
MXAN_0959	1103317	1107225	+	154.121	213.69	509.904	475.768	187.928	192.804	328.45	157.828
MXAN_0960	1107241	1108164	-	52.53	37.3321	101.544	57.6942	36.6653	46.4743	65.882	43.3945
MXAN_0961	1108170	1108997	-	598.121	274.851	322.3	107.665	482.139	302.823	299.047	315.897
MXAN_0962	1109214	1112606	+	2286.62	11507.4	4202.11	15888.4	7424.01	9787.1	6467.99	11530.8
MXAN_0964	1112723	1114498	-	306.087	233.083	212.374	300.874	479.646	172.989	202.21	239.262
MXAN_0965	1114530	1115465	-	94.8951	196.014	213.497	243.952	127.51	186.621	230.74	224.695
MXAN_0966	1115564	1116397	-	26.2512	25.7258	71.7115	64.304	10.778	22.1309	43.8283	27.0783
MXAN_0967	1116437	1117108	-	59.4241	23.7936	70.0583	70.288	45.4218	23.745	57.7255	41.9902
MXAN_0968	1117101	1118093	-	86.0693	58.6402	151.613	122.45	56.3237	53.669	96.4963	95.6333
MXAN_0969	1118429	1119559	-	29.7892	28.8503	86.961	54.7833	27.1458	32.1659	50.5926	42.9229
MXAN_0970	1119498	1120598	-	27.8438	31.4368	97.7278	43.9578	24.7119	27.527	45.6879	51.9456
MXAN_0971	1120623	1123118	-	80.4731	49.3931	457.515	127.725	57.623	65.0595	169.529	104.719
MXAN_RS04675	1123391	1123573	-	3979.14	1869.73	778.011	597.208	2002.96	2897.04	947.472	4139.31
MXAN_RS04680	1123668	1123886	+	55.2082	28.4335	28.3086	7.786	46.082	46.0311	54.1234	28.4617
MXAN_0975	1124026	1124976	+	281.473	308.341	543.126	118.206	159.09	423.44	690	587.768
MXAN_0976	1125091	1125948	+	89291.9	32201.2	15854.6	38582.5	124436	24360.6	19537.8	63043.5
MXAN_0977	1125961	1127100	+	56443	31252.1	12568.5	19493.9	89754.4	20026.7	16177.6	52652.1
MXAN_0978	1127199	1128611	-	853.607	395.94	928.197	236.683	816.32	514.069	978.917	1273.71
MXAN_0979	1128647	1131238	+	588.135	1244.74	1311.12	297.9	965.101	1293.87	1346.49	1356.82
MXAN_0980	1131378	1131791	+	40.1938	56.7559	53.746	30.5856	49.6097	80.199	35.6629	61.6493
MXAN_0981	1131879	1132970	+	250.766	213.172	189.25	207.654	307.383	243.415	161.867	218.786
MXAN_0982	1133122	1134003	+	145	188.118	261.513	413.161	211.394	367.695	218.352	186.949
MXAN_0983	1134064	1137222	-	135.723	79.0769	243.686	180.621	113.833	96.579	175.448	116.896
MXAN_0984	1137203	1138402	-	44.8036	12.5409	102.491	75.0742	27.2697	22.781	46.0113	28.273
MXAN_0985	1138399	1139661	-	34.738	19.487	135.868	89.8523	23.4535	25.1558	48.0683	53.3498
MXAN_0986	1139771	1140085	-	1098.3	624.282	260.36	225.117	689.705	828.896	376.985	891.607
MXAN_RS04745	1140175	1141020	-	305.271	184.562	305.293	290.367	493.672	290.547	321.299	373.04
MXAN_0988	1141144	1144344	-	453.104	171.639	364.809	153.546	344.079	229.612	360.303	341.56
MXAN_RS04755	1144331	1146031	-	101.07	44.0989	186.902	71.302	61.3878	51.1168	141.789	133.421
MXAN_0990	1146064	1147434	-	188.297	73.957	241.901	78.3614	92.6899	98.2671	189.13	228.09
MXAN_0991	1147562	1147969	-	4779.54	3531.89	1668.6	1078.85	4681.79	3922.43	2388.85	4952.1
MXAN_0992	1148048	1149013	-	1014.79	1094.26	589.321	1042.04	1274.46	1546.36	1063.39	1309.75
MXAN_0993	1149185	1150645	+	836.661	1016.44	916.227	577.667	698.452	1195.15	1274.86	3755.46
MXAN_0994	1150712	1151311	+	671.474	213.872	166.501	133.323	490.616	509.41	193.163	650.59
MXAN_0995	1151487	1152542	+	275.507	109.647	221.247	90.0818	283.526	175.16	286.067	377.524
MXAN_0996	1152567	1153739	-	46.7215	42.7476	120.778	73.3197	28.3424	44.7826	53.8175	92.2379
MXAN_0997	1154115	1158482	+	1273.39	1067.26	1123.51	720.929	1449.73	959.558	1197.13	1062.51
MXAN_0998	1158553	1161117	+	477.633	240.969	585.843	415.781	404.024	477.677	547.045	411.761
MXAN_1000	1161497	1162060	-	1049.12	566.734	551.031	670.596	871.827	1024.15	752.956	669.854
MXAN_1001	1162230	1164254	+	223.501	312.408	237.094	96.355	347.464	199.921	183.992	246.996
MXAN_1002	1164254	1164913	+	40.4198	28.7922	97.0262	40.9796	71.2789	16.8124	45.6431	62.9802
MXAN_1003	1164931	1166361	+	126.462	94.4265	138.07	79.6878	198.552	84.4536	100.009	124.976
MXAN_1004	1166376	1167905	+	140.644	67.4024	223.718	87.7414	91.8649	82.9947	136.705	97.2474
MXAN_1005	1167938	1171675	+	279.99	166.467	840.966	229.538	203.068	254.17	655.775	280.718
MXAN_1006	1171752	1172162	+	111.502	90.3094	70.1416	71.5333	195.975	131.733	111.723	202.407
MXAN_1007	1172244	1172555	+	264.92	112.292	104.336	71.1493	263.436	233.701	169.646	459.859
MXAN_1008	1172678	1173163	+	49.2593	41.5023	45.0608	80.4878	49.4858	101.211	33.4351	413.98
MXAN_1009	1173241	1174728	+	3251.6	886.274	615.349	944.688	8227.97	644.901	781.613	3840.58
MXAN_1010	1174796	1176184	+	398.488	306.735	403.164	308.74	497.188	261.538	355.758	475.265
MXAN_1011	1176123	1177790	+	1021.11	302.761	330.286	291.537	2111.32	266.709	359.612	1050.86
MXAN_1012	1177865	1179007	+	1343.99	636.912	596.932	534.615	1384.75	540.358	731.774	752.337
MXAN_1013	1179075	1182641	-	511.682	640.895	803.976	577.119	447.309	406.092	775.009	297.862
MXAN_1014	1182913	1184352	+	996.309	636.381	645.626	686.309	1000.16	1461.56	1050.79	1026.03
MXAN_1015	1184374	1184691	-	2492.49	821.938	3900.48	734.823	1247.32	1482.16	3123.44	1163.19
MXAN_1016	1184744	1185067	-	130.719	98.9706	85.7083	72.575	130.759	71.7558	114.094	109.257
MXAN_1017	1185174	1185818	-	29.7754	16.1882	66.1197	72.09	16.4918	20.1512	49.2631	16.7144
MXAN_1018	1185820	1187025	-	48.0743	32.6189	135.06	199.623	29.9408	40.4023	77.9191	42.7763
MXAN_1019	1187022	1187558	-	20.8367	13.7179	48.2098	96.3291	12.7994	12.6425	31.4768	9.22175
MXAN_1020	1187555	1191925	-	142.63	100.274	411.007	1471.98	70.6596	123.814	257.787	126.338
MXAN_1021	1192001	1192720	-	26.0253	14.2458	67.1269	217.399	19.0495	24.709	41.8521	28.1576
MXAN_1022	1192985	1194679	-	26.5185	40.0399	287.754	176.505	18.1007	34.275	115.388	42.5772
MXAN_1023	1194770	1196116	-	112.814	253.356	195.766	425.767	142.022	245.709	183.534	121.926
MXAN_1025	1196322	1198514	+	1582.49	1185.97	959.171	730.193	1449.49	1021.82	1095.9	770.172
MXAN_1026	1198511	1199761	+	33.5256	55.7204	249.959	145.503	30.1372	45.1447	147.736	50.6147
MXAN_1027	1199758	1200894	+	45.2693	68.8952	207.422	142.451	36.552	66.6995	103.773	39.1714
MXAN_1028	1200891	1202351	+	90.6654	123.825	179.548	152.101	59.2939	105.041	109.019	74.9162
MXAN_1029	1202320	1203462	+	161.34	77.0765	182.596	90.4244	86.6664	80.5424	137.558	78.1962
MXAN_1030	1203476	1204627	-	72.7605	63.0681	99.7746	79.5731	47.268	59.6153	67.481	39.4963
MXAN_1031	1204649	1205884	-	89.6072	60.229	182.135	101.915	72.9393	69.3623	128.27	67.0987
MXAN_1032	1206048	1207226	-	63.0613	73.1917	153.097	99.9986	38.1504	71.7594	99.3888	57.2271
MXAN_1033	1207223	1208371	-	88.9598	141.084	192.883	192.779	95.1343	164.885	153.611	92.4583
MXAN_1034	1208381	1209049	-	319.043	347.904	301.315	332.256	498.211	356.449	329.106	281.472
MXAN_1035	1209244	1210764	+	233.536	99.6298	355.584	146.263	175.273	148.235	213.915	201.746
MXAN_1036	1210785	1211735	+	199.602	112.979	117.661	154.045	293.15	151.519	138.376	193.866
MXAN_1037	1211737	1212651	+	339.582	385.65	413.737	204.115	254.4	1191.23	380.946	453.278
MXAN_1038	1212663	1213208	-	142.942	185.1	214.921	524.762	205.205	292.083	299.263	806.521
MXAN_1039	1213403	1214425	+	54.5746	21.735	198.727	75.0803	35.5413	44.3653	122.144	99.5106
MXAN_1040	1214460	1216487	+	486.784	320.241	431.545	601.208	523.438	470.446	427.048	503.108
MXAN_1041	1216441	1217571	-	190.071	77.0032	197.34	87.5808	167.599	140.283	144.071	166.934
MXAN_1042	1217645	1218790	+	165.583	99.741	237.277	120.157	91.4525	179.77	172.161	139.489
MXAN_1043	1218919	1220406	+	1356.85	1016.32	960.766	936.277	1331.36	3372.08	1376.66	1588.7
MXAN_1045	1220788	1221495	+	61.9757	20.8434	301.026	83.8484	34.4792	45.9018	354.133	158.131
MXAN_1046	1221696	1224455	-	893.174	826.03	894.04	2029.68	489.03	1124.75	1003.92	2159.6
MXAN_1047	1224551	1225606	+	429.853	580.307	333.662	945.084	481.75	1181.23	460.358	766.072
MXAN_1048	1225710	1227008	+	1562.24	1029.68	442.978	1136.94	2034.96	877.524	554.681	1037.05
MXAN_1049	1227011	1228198	+	325.444	160.882	309.922	137.778	255.235	164.808	223.553	203.36
MXAN_1050	1228278	1228568	-	289.466	345.085	154.014	212.455	309.488	417.206	176.285	354.805
MXAN_1051	1228668	1229285	+	51.3451	50.2999	115.987	96.8737	43.7615	66.5996	75.485	41.0367
MXAN_1052	1229337	1232006	+	219.96	165.638	541.6	335.409	163.082	287.839	341.582	281.346
MXAN_1053	1232028	1232576	-	30.1419	29.262	18.8106	31.0292	27.5688	54.8658	27.0032	113.856
MXAN_1054	1232836	1233366	+	34.7655	27.2565	62.6535	28.3401	29.054	39.5934	50.9792	29.2161
MXAN_1055	1233398	1234123	+	127.575	70.0571	107.441	74.9612	111.359	90.3928	120.463	100.035
MXAN_1056	1234152	1235474	-	2026.41	1045.27	1262.03	937.436	2352.06	1630.43	1997.63	2644.41
MXAN_1057	1235492	1236445	+	139.77	128.728	190.012	135.647	138.865	143.253	170.311	182.873
MXAN_1058	1236458	1237009	+	955.842	833.254	926.808	306.444	951.997	1419.03	639.301	926.729
MXAN_1059	1237006	1237632	+	218.268	438.829	1039.19	473.626	221.944	565.84	854.986	1869.02
MXAN_1060	1237629	1238372	+	190.876	585.084	347.149	385.728	214.322	586.645	334.172	610.591
MXAN_1061	1238621	1240138	+	1332.62	3613.39	8471.16	1592.85	1569.56	7882.52	7042.37	6126.85
MXAN_1062	1240202	1240852	+	150.076	133.322	263.444	111.565	201.924	172.944	160.124	99.7938
MXAN_1063	1240839	1241651	+	329.913	470.359	506.523	591.21	378.395	552.259	422.628	654.857
MXAN_1065	1242191	1242856	+	976.794	3196.14	1370.57	3037.83	2808.39	4885.83	2651.98	3978.45
MXAN_1066	1243322	1243783	+	154.234	189.608	160.965	320.107	179.864	289.224	185.996	347.019
MXAN_1067	1243817	1244662	+	278.75	284.709	332.821	446.759	250.368	426.941	322.808	274.818
MXAN_1068	1244659	1245120	-	125.277	53.2197	87.2504	48.2824	132.007	128.217	119.979	147.652
MXAN_1070	1245306	1247552	+	883.327	893.619	896.775	1652.33	1461.8	2660.61	1171.8	7275.14
MXAN_1071	1247763	1248260	+	1592.02	1608.48	1894.22	1592.88	2148.73	1267.12	1984.61	3125.05
MXAN_1072	1248383	1249063	-	626.229	2076.13	701.646	2325.96	1262.11	2000.58	627.929	5762.89
MXAN_1073	1249326	1250210	+	280.26	416.223	497.836	352.375	279.246	404.991	732.618	658.712
MXAN_1074	1250245	1251276	+	850.082	1370.54	1137.34	1722.58	1122.82	1446.83	1676.7	1292
MXAN_1075	1251405	1252082	+	711.158	582.263	695.697	559.309	1017.2	458.679	734.729	810.443
MXAN_1076	1252102	1254018	+	757.728	517.58	556.907	375.903	816.299	439.192	493.361	592.444
MXAN_1077	1254015	1256507	+	398.615	489.258	507.901	398.386	351.897	348.773	385.761	323.525
MXAN_1078	1256504	1257952	+	264.485	245.281	151.194	246.717	215.301	148.538	133.947	145.724
MXAN_1079	1258366	1259202	+	2207.54	416.263	373.476	165.407	2014.64	239.718	346.559	645.815
MXAN_1080	1259280	1260839	-	839.369	1978.79	1551.62	1493.9	1200	1085.24	1552.64	1523.73
MXAN_1081	1260857	1262590	-	825.893	2996.85	1048.58	2420.59	1552.88	1669.96	1115.33	2025.53
MXAN_1082	1262587	1264815	-	1058.43	3532.16	1178.12	3326.97	1922.98	1834.88	1281.19	2130.91
MXAN_1083	1264838	1265140	-	120.653	403.303	227.99	475.955	161.814	247.26	233.939	257.401
MXAN_1084	1265214	1265720	-	395.43	753.975	354.786	770.06	579.526	643.38	419.152	591.143
MXAN_1085	1265717	1267057	-	2163.08	3487.71	1124.27	3210.15	2962.86	2755.55	1437.49	2989.26
MXAN_1086	1267093	1267581	-	696.818	1540.43	602.964	1279.01	1171.92	735.379	900.164	902.934
MXAN_1087	1267687	1268436	+	1351.46	1312.8	1007.11	583.207	1503.68	1359.81	1316.08	1028.79
MXAN_1088	1268502	1270052	+	1209.72	1134.23	599.722	885.353	1821.03	723.756	615.253	997.814
MXAN_1089	1270126	1271325	+	660.998	263.426	365.715	181.813	609.423	239.407	394.808	407.035
MXAN_1090	1271335	1272177	-	341.404	448.678	357.08	270.263	510.836	719.069	369.134	768.252
MXAN_1091	1272238	1272432	+	40.4335	34.2759	23.6291	38.3181	74.9199	75.9293	36.5075	143.743
MXAN_1092	1272643	1273086	+	300.165	2630.63	8125.66	677.245	611.293	2822.72	9387.91	15377
MXAN_1093	1273183	1273803	-	1033.52	5376.14	825.728	2613.12	1628.82	2985.42	1305.61	2222.27
MXAN_1094	1273844	1274419	-	1477.57	1860.59	1041.3	1269.44	1963.29	1812.44	1526.79	1924.64
MXAN_1095	1274451	1275287	-	770.684	1324.45	551.85	1146.7	1092.67	1121.38	547.584	1036.01
MXAN_1096	1275284	1276924	-	1142.02	1274.9	823.086	1546.38	1560.92	956.616	847.341	1461.75
MXAN_RS05270	1277010	1277243	-	1289.4	997.831	670.29	522.143	1933.73	1134.04	1080.77	1724.12
MXAN_1097	1277552	1279318	-	442.727	1604.48	398.656	659.942	446.558	1983.27	485.447	2705.8
MXAN_1098	1279428	1280276	+	263.65	711.65	455.486	586.168	389.544	951.005	827.624	864.126
MXAN_1099	1280269	1281225	-	175.974	165.802	199.399	241.451	231.329	167.36	201.429	216.909
MXAN_1100	1281228	1281968	-	523.299	474.606	322.2	354.089	574.171	532.392	401.033	697.822
MXAN_1101	1282076	1283206	+	248.481	1028.02	197.963	1176.88	249.822	3731	403.476	3862.35
MXAN_1102	1283308	1284297	+	105.652	108.746	128.461	141.928	62.5224	252.859	112.567	404.926
MXAN_1103	1284364	1285752	-	1188.08	1325.02	1226.46	1734.56	1579.3	1846.87	2523.6	11288.5
MXAN_1104	1285897	1287207	+	327.307	163.585	478.636	171.336	289.426	259.555	450.35	298.69
MXAN_1105	1287260	1287550	-	51.797	152.195	188.317	127.212	63.3065	96.3578	189.086	80.2919
MXAN_1106	1287593	1290271	-	1159.81	900.197	613.828	624.443	1159.69	754.278	643.12	731.525
MXAN_1107	1290371	1291183	-	151.288	82.4389	150.487	103.012	183.452	89.8756	151.464	159.421
MXAN_1108	1291319	1292095	+	118.722	87.6067	141.58	133.685	77.7662	101.994	123.985	99.7518
MXAN_1109	1292114	1292629	-	270.996	449.481	245.789	272.451	381.993	362.952	329.627	221.793
MXAN_1110	1292634	1293143	-	247.974	300.451	234.137	327.299	334.633	269.169	283.427	285.653
MXAN_1111	1293166	1294683	-	1046.97	1623.07	803.444	1690.4	1556.03	1419.18	1083.4	1883.93
MXAN_1112	1294722	1295336	-	285.363	370.002	234.209	290.667	277.4	540.872	308.184	1577.2
MXAN_1113	1295455	1297017	-	905.068	1549.06	616.863	1812.05	1369.57	1398.7	885.431	1221.14
MXAN_1114	1297027	1297875	-	83.2781	186.211	132.684	191.173	89.9265	432.632	113.106	337.043
MXAN_1115	1297963	1299120	+	120.989	43.9246	95.5466	78.1336	50.2593	121.657	49.6134	162.229
MXAN_1116	1299127	1299384	-	9.07922	7.59525	13.4643	6.81771	7.85912	10.4006	8.04883	7.81753
MXAN_1117	1299864	1300262	+	589.854	484.936	278.837	193.325	602.692	331.012	253.297	364.542
MXAN_1118	1300267	1300635	+	217.48	123.413	151.511	59.8863	125.034	82.5185	203.656	106.574
MXAN_1119	1300756	1302783	-	1964.45	1035.75	1589.89	1062.39	1417.04	1015.52	2179.86	1065.82
MXAN_1120	1302823	1304298	-	4957.66	1722.64	3676.15	3358.56	2880.87	1966.52	6548.43	4842.7
MXAN_1121	1304377	1304838	-	9661.84	13464	9763	9895.57	11377.1	13537.3	23433.6	11820.9
MXAN_1123	1305032	1308127	+	635.267	365.575	601.697	486.446	778.313	378.782	664.823	530.627
MXAN_1124	1308261	1309055	+	51.8383	34.4981	73.3022	107.994	33.5198	145.24	71.9726	77.3785
MXAN_1125	1309201	1310196	+	134.89	308.687	132.228	1180.67	108.378	629.983	181.648	975.875
MXAN_1126	1310217	1311101	+	48.4545	36.9154	127.643	134.23	13.934	79.1869	99.0565	183.69
MXAN_1127	1311130	1312503	+	182.177	162.129	243.631	176.15	219.375	144.01	212.828	175.611
MXAN_1128	1312511	1313887	-	124.684	163.125	202.921	217.608	156.842	93.8056	140.765	89.105
MXAN_1129	1313908	1315440	-	86.6618	72.3632	164.859	87.6879	69.4736	71.5783	103.225	66.4384
MXAN_1130	1315462	1318290	-	1316.82	1019.43	650.59	815.634	1195.65	975.699	555.92	881.744
MXAN_RS05440	1318343	1319077	-	262.143	495.459	227.249	479.013	315.8	384.958	121.263	362.036
MXAN_RS36270	1319276	1319860	+	0	0	6.42071	23.4175	0	0	4.78804	10.6364
MXAN_1132	1320176	1320442	-	33.7791	27.7263	21.2141	79.8837	25.3721	57.8131	40.424	192.513
MXAN_1133	1320553	1321287	-	223.71	101.33	188.215	112.566	215.765	109.137	238.681	175.066
MXAN_1134	1321465	1322766	+	531.392	339.338	198.607	130.459	519.084	371.034	242.697	320.55
MXAN_1135	1322789	1323304	-	68.3903	40.9214	65.5848	69.8108	115.711	39.2278	68.496	101.229
MXAN_1136	1323314	1323805	-	168.375	124.813	59.1086	132.376	380.129	135.091	101.77	357.625
MXAN_1137	1323913	1324959	-	45.1701	61.5222	155.753	86.0205	37.9857	47.6746	78.3237	52.0085
MXAN_1138	1325046	1326167	+	141.983	48.6328	108.682	59.4427	113.555	61.3329	84.1353	107.203
MXAN_1139	1326300	1327166	-	159.563	147.851	164.709	370.659	167.703	101.702	214.517	130.299
MXAN_1140	1327449	1328480	+	78.0758	79.2411	116.9	204.222	52.6932	326.291	111.893	447.755
MXAN_1141	1328514	1331318	-	1009	2114.55	1062.43	1394.96	1322.66	1669.47	1671.94	3036.62
MXAN_1142	1331317	1333572	+	342.558	335.833	430.913	333.442	331.146	322.964	266.942	320.864
MXAN_1143	1333586	1334791	+	111.375	61.5273	188.956	82.4028	48.877	85.1519	133.013	95.3296
MXAN_1144	1334825	1335655	+	50.4716	45.3391	106.056	65.7892	30.4877	29.924	64.9029	49.1896
MXAN_1145	1335672	1337213	+	223.09	163.211	177.272	121.933	221.087	263.259	232.654	192.273
MXAN_1146	1337390	1338172	+	688.362	681.813	417.379	522.214	1520.99	1305.56	1284.9	2156.9
MXAN_1147	1338133	1339710	+	662.929	917.099	276.762	873.988	1773.18	1123.91	586.895	1757.1
MXAN_1148	1339707	1340819	+	560.438	1080.83	274.59	896.871	1385.35	1136.98	648.968	1504.77
MXAN_1149	1340819	1341676	+	222.668	576.912	240.336	510.102	605.703	553.788	441.574	755.647
MXAN_1150	1341673	1341852	+	23.234	54.9196	28.2414	57.8168	43.1843	67.0393	63.852	54.6178
MXAN_1151	1341877	1343061	-	1222.85	667.97	767.548	419.407	1422.97	531.351	997.369	844.616
MXAN_1152	1343246	1343764	+	626.27	714.097	3349.01	418.326	664.81	1511.46	4807.67	6451.39
MXAN_1153	1343761	1345197	+	570.429	1430.01	1285.24	1173.95	1304.46	2804.77	3206.91	12331.2
MXAN_1154	1345200	1345988	+	139.558	443.558	416.985	489.008	244.202	835.093	1288.75	3748.92
MXAN_1155	1345985	1347325	+	226.658	509.177	854.039	459.339	269.119	1015.75	2779.1	4017.43
MXAN_1156	1347322	1348545	+	354.274	766.943	860.999	607.927	544.519	1827.13	3245.37	5971.92
MXAN_1157	1348542	1349000	+	136.048	305.194	259.598	133.887	190.497	625.267	871.948	1527.27
MXAN_1158	1349015	1349557	+	190.369	443.684	286.816	240.396	309.808	894.886	937.462	1221.05
MXAN_1159	1349609	1350280	-	71.9145	49.1607	96.6303	46.0429	76.6317	99.2016	72.2691	178.733
MXAN_1160	1350401	1351522	+	612.413	281.014	301.669	224.703	705.661	331.713	372.188	430.11
MXAN_1161	1351586	1352515	-	5046.65	2640.97	2175.13	4111.54	3156.86	3205.71	1867.93	6028.32
MXAN_1162	1352632	1356411	-	1064.66	863.491	916.129	834.357	1431.65	466.531	769.252	839.147
MXAN_1163	1356497	1358335	-	945.066	730.505	583.949	444.236	1190.98	558.331	545.707	951.705
MXAN_1164	1358452	1359042	-	681.821	1486.25	225.549	285.136	400.247	329.483	345.463	175.653
MXAN_RS05615	1359329	1359571	-	122.753	1239.23	171.824	5771.12	62.956	112.668	26.6618	462.646
MXAN_RS05620	1359870	1360337	+	230.549	215.511	208.672	181.203	306.817	260.704	261.184	469.553
MXAN_1166	1360383	1361813	+	518.251	255.124	505.387	314.401	345.842	378.516	447.403	422.249
MXAN_1167	1361810	1363153	+	157.802	246.501	226.95	290.567	143.146	251.47	152.299	144.666
MXAN_RS05635	1363169	1363492	-	75.6235	147.055	43.2131	118.115	124.128	69.5139	38.5196	58.338
MXAN_1170	1363499	1363924	-	84.1103	141.354	69.8244	173.167	173.024	86.873	84.5219	61.3456
MXAN_1171	1364010	1365590	-	547.804	587.761	240.982	673.206	1002.31	380.929	264.849	498.257
MXAN_1173	1366184	1367872	+	370.686	192.884	357.93	151.194	533.184	161.993	332.15	330.107
MXAN_1174	1367876	1368289	-	147.637	168.411	132.499	164.051	176.542	183.419	202.461	150.356
MXAN_1175	1368293	1369027	-	367.247	208.482	526.594	347.268	319.893	235.319	773.025	403.618
MXAN_1176	1369030	1369776	-	269.797	389.302	516.991	741.464	460.03	384.378	610.951	754.535
MXAN_1177	1369966	1370931	+	151.641	214.778	173.049	448.41	195.385	208.593	158.148	221.164
MXAN_1178	1370885	1372117	+	1866.62	632.145	550.385	580.336	2537.67	514.209	766.934	1343
MXAN_1179	1372121	1373116	-	114.944	164.388	168.999	119.202	133.564	114.06	160.412	95.5812
MXAN_RS05685	1373277	1373585	+	837.297	322.034	214.259	152.118	637.475	323.307	265.46	248.222
MXAN_1181	1373582	1375477	+	442.826	538.442	376.692	441.422	333.292	396.057	326.114	238.193
MXAN_1182	1375671	1375901	+	108.132	66.7735	52.065	98.9526	73.4137	63.7335	26.6798	34.1519
MXAN_1183	1375947	1377443	+	167.488	321.099	197.796	266.861	166.919	118.123	117.939	119.914
MXAN_1184	1377425	1379068	+	109.797	84.0327	223.257	127.491	83.8306	64.4612	112.172	63.9653
MXAN_1185	1379262	1381619	+	180.639	65.2428	164.058	75.6801	87.5954	87.1646	144.475	106.438
MXAN_1186	1381603	1381920	-	29.2822	9.36335	19.3339	7.51674	20.0602	12.6167	11.202	7.41931
MXAN_1187	1381995	1382603	-	28.0836	26.7387	47.1748	19.8275	18.8123	23.2759	31.5396	21.6502
MXAN_1188	1382609	1385056	-	186.335	152.554	248.16	132.527	166.537	146.174	185.797	159.871
MXAN_1189	1385311	1386663	-	60.0303	91.9613	196.171	145.196	62.048	90.053	147.449	82.4296
MXAN_1190	1386660	1387922	-	90.4394	122.996	185.106	166.793	77.2919	169.424	209.585	126.568
MXAN_1191	1388003	1389154	+	88.3536	53.874	148.373	68.6267	65.8431	82.1859	104.842	59.4698
MXAN_1192	1389169	1391337	+	362.973	762.999	442.911	502.227	363.296	1069.61	500.557	1116.6
MXAN_1193	1391388	1395047	-	889.235	973.502	904.89	872.201	1258.71	1115.75	1330.4	1571.51
MXAN_1194	1395189	1395944	-	176.327	169.846	187.347	104.788	201.873	256.918	262.927	216.019
MXAN_1195	1395978	1401962	-	435.411	321.925	1362.67	310.347	197.416	706.868	1254.35	879.341
MXAN_RS05765	1401919	1402404	-	44.0569	11.0051	18.5328	14.3819	36.5625	11.7044	11.5702	16.9135
MXAN_1197	1402684	1405389	-	337.02	368.411	309.009	498.718	620.234	184.985	232.923	365.233
MXAN_1198	1405659	1406453	+	560.421	226.756	211.777	140.257	583.886	351.488	229.968	270.04
MXAN_1199	1406472	1406819	-	7.99356	5.24115	37.9894	17.5819	4.16675	8.49851	26.0779	10.364
MXAN_1200	1407056	1408183	+	411.585	533.814	48.0037	158.1	590.027	247.415	149.91	186.971
MXAN_1201	1408431	1408991	-	6.78116	5.59477	22.9946	7.32861	2.8569	11.5234	16.1066	12.3026
MXAN_1202	1408991	1409173	-	0.606197	1.23514	3.35507	0.289105	0	0.443207	3.88066	1.06889
MXAN_1203	1409225	1411234	-	35.0052	16.7262	55.0751	19.7265	10.8293	26.563	49.3798	23.7983
MXAN_1204	1411318	1411848	-	16.4666	30.2597	13.5199	14.5027	7.08559	16.4727	13.8429	8.95974
MXAN_1206	1413199	1415136	-	32.101	68.6375	89.1143	61.9713	17.8016	86.3299	76.931	44.1384
MXAN_RS05815	1415494	1416012	+	97.2481	856.47	235.753	697.965	169.984	1052.36	687.784	206.933
MXAN_RS05820	1416094	1416654	-	3.27072	5.76905	42.7916	24.1304	2.61971	7.14303	23.1315	11.1708
MXAN_1208	1417446	1418680	-	50.2182	21.3713	58.4417	30.4372	32.6224	23.4605	48.9398	29.4781
MXAN_1209	1418714	1421032	-	111.91	78.9456	92.5088	59.0863	82.5932	41.1629	61.3362	75.8068
MXAN_RS05835	1421764	1422477	+	11.504	1.47258	22.7168	6.71674	3.0941	9.35907	18.3793	5.81598
MXAN_1211	1422993	1423469	+	8.12029	0.823426	7.70578	4.08113	0.773524	6.30834	13.816	5.41775
MXAN_1212	1423462	1424877	+	49.5539	9.89125	64.9342	25.5086	9.10703	31.7004	43.2264	20.0468
MXAN_1213	1424904	1426232	+	29.3097	5.71096	46.8414	22.5839	11.9639	19.7597	37.1269	14.168
MXAN_1214	1426268	1427062	+	16.1138	5.29924	13.0637	3.75837	8.39544	12.9306	9.67474	7.4822
MXAN_1215	1427059	1428147	+	26.6452	11.2426	39.1796	31.3718	8.8079	21.8723	42.7416	17.9091
MXAN_1216	1428159	1428572	+	26.5047	8.41867	26.7341	16.4592	16.5537	8.2622	16.0618	9.61998
MXAN_1217	1428665	1429321	+	23.234	5.06181	41.5436	18.772	5.7138	8.89	29.3117	9.75619
MXAN_1218	1429321	1429644	+	7.02089	1.53067	4.12843	1.73463	0	8.18461	7.75235	9.89241
MXAN_1219	1429644	1430063	+	12.1102	6.00649	11.4614	13.6553	3.39323	8.99344	17.0858	8.28908
MXAN_1220	1430100	1430516	+	5.08931	2.76581	18.505	4.62569	2.32057	4.927	7.43793	3.54199
MXAN_1221	1430528	1430953	+	5.56877	0.823426	3.57736	1.44553	0.773524	1.32962	2.58711	1.06889
MXAN_1222	1430953	1431615	+	7.38736	2.64962	33.2104	11.5642	1.54705	3.59738	12.9176	6.01509
MXAN_1223	1431647	1432000	+	13.9425	1.41448	17.4816	5.493	3.86762	15.5381	3.23388	5.95219
MXAN_1224	1432222	1434600	+	50.0471	8.12314	60.5395	29.4888	9.10703	32.9783	42.9658	26.4601
MXAN_1225	1434602	1435363	+	19.1448	4.00601	17.7872	10.1187	3.63043	10.6887	18.6848	8.48819
MXAN_1226	1435370	1438606	+	93.7376	39.8024	102.662	42.1499	50.2488	79.0906	84.5668	37.9559
MXAN_1227	1440326	1440589	+	9.31895	31.2044	19.6234	14.6909	3.92956	10.035	17.6518	9.29507
MXAN_1228	1440586	1441119	+	7.62709	4.592	17.815	9.93056	1.30985	9.43665	10.0071	4.74709
MXAN_1229	1441132	1441584	+	8.36002	6.65563	15.356	4.33658	6.01293	11.2612	12.5225	9.15885
MXAN_1230	1441581	1441880	+	5.93523	1.8262	9.39143	9.82959	0	2.21603	9.97122	1.06889
MXAN_1231	1442248	1443570	+	76.5519	218.484	97.8227	1034.82	83.6145	348.271	178.45	111.164
MXAN_RS05945	1443574	1444152	+	166.33	298.624	251.253	559.37	141.784	628.066	373.87	123.246
MXAN_1233	1445204	1446994	+	162.128	301.246	149.063	361.754	232.702	190.193	165.99	157.933
MXAN_1234	1447087	1448301	+	166.909	120.928	92.9811	188.04	238.437	108.904	98.0415	98.7774
MXAN_1235	1448433	1448711	-	33.7791	29.0246	31.3349	14.9463	35.6652	20.5133	41.3852	36.9811
MXAN_1236	1448731	1450272	-	737.831	600.964	243.422	350.794	938.498	413.926	317.364	567.755
MXAN_1237	1450329	1451129	-	891.037	455.182	87.7066	197.028	1034.85	133.994	81.4495	317.95
MXAN_1238	1451139	1452296	-	7822.48	1673.69	283.644	1004.85	8800.19	586.434	466.924	2845.9
MXAN_1239	1452360	1452824	-	357.716	226.036	274.991	266.29	352.288	229.465	305.309	195.081
MXAN_1240	1452826	1453191	-	228.617	265.616	141.619	367.657	271.874	201.938	227.022	178.923
MXAN_RS05995	1453457	1453771	+	714.942	155.199	206.637	111.861	577.573	215.64	241.853	229.15
MXAN_1242	1453781	1454902	-	301.251	174.764	216.718	141.928	260.765	150.525	221.766	241.515
MXAN_1243	1454905	1455477	+	245.916	375.908	102.555	125.067	290.592	316.471	224.218	261.299
MXAN_1244	1455501	1456547	-	6429.05	1678.06	3012.33	852.804	4121.62	2604.55	4681.38	5371.96
MXAN_1245	1456721	1458130	-	528.519	279.572	302.343	286.75	652.09	220.638	376.617	282.605
MXAN_1246	1458293	1458874	+	145.254	135.77	72.2116	105.467	119.042	81.8425	56.8092	71.1018
MXAN_1247	1459105	1459848	+	28.8028	16.5418	44.1207	75.5532	14.6456	64.5388	53.3327	18.7892
MXAN_1248	1460068	1461858	+	343.712	164.678	211.383	225.174	289.334	335.329	225.072	141.763
MXAN_1249	1461842	1463335	-	107.865	109.627	201.802	101.929	94.7324	116.875	118.631	78.2799
MXAN_1250	1463644	1464195	+	273.267	167.767	136.349	132.126	237.558	231.016	110.663	131.137
MXAN_1251	1464257	1464481	-	10.5313	7.12037	16.0182	4.43755	15.543	5.47365	17.9842	4.27554
MXAN_1253	1464719	1464979	-	2.90425	1.88429	23.5735	13.3998	1.30985	2.71096	18.029	2.67222
MXAN_1254	1465231	1465800	-	19.2578	41.8029	15.1893	22.3026	8.93177	29.1152	16.6637	14.168
MXAN_1255	1465816	1467186	-	60.7633	49.6937	48.7331	57.7495	32.8702	52.2101	42.7057	23.9975
MXAN_1256	1467243	1468610	-	71.9283	76.354	102.095	150.724	75.0332	79.5008	99.2633	84.3054
MXAN_RS06065	1468793	1469062	+	36.9093	37.908	13.6588	51.1337	43.9578	61.8795	27.2548	171.859
MXAN_1257	1469203	1470243	+	867.097	656.01	325.699	804.658	1012.95	404.116	369.008	487.211
MXAN_1258	1470251	1471426	+	59.4379	77.1346	207.957	146.586	53.4048	37.7689	114.984	59.2391
MXAN_1259	1471419	1472102	+	9.19221	16.9056	95.5582	49.4508	6.31207	7.37578	41.5108	13.9059
MXAN_RS06085	1472235	1472513	+	24.4327	227.928	102.472	142.96	37.2741	56.7902	55.4349	21.9855
MXAN_1261	1472510	1473676	+	39.8273	214.857	265.558	190.385	41.0798	50.6959	96.7928	60.9053
MXAN_1262	1473689	1475119	-	411.246	360.818	307.641	259.063	744.466	197.676	284.531	604.379
MXAN_1263	1475119	1475937	-	883.779	427.698	275.855	236.887	918.208	406.916	312.567	671.802
MXAN_1264	1476079	1477872	-	3570.73	22962	3755.17	22255.9	8203.06	25369.7	8384.33	42926
MXAN_1265	1478083	1479945	+	117.917	94.9014	172.109	104.161	85.7281	186.263	138.16	134.92
MXAN_1266	1479950	1480573	-	104.002	140.779	127.643	130.19	148.994	79.7594	85.9057	108.261
MXAN_1267	1480602	1481438	-	495.175	149.74	181.132	105.064	489.826	107.386	146.739	355.383
MXAN_1268	1481479	1482132	-	54.1088	65.5181	79.3733	58.7972	48.7123	44.7532	57.3663	70.0746
MXAN_1269	1482161	1483999	-	140.291	211.475	271.087	328.147	160.319	364.592	357.671	321.02
MXAN_1270	1484169	1485200	-	20.3435	9.47953	78.9334	41.6312	5.83768	16.3434	37.6032	20.4659
MXAN_1271	1485267	1486214	-	65.5991	67.7182	111.609	79.6542	46.8556	88.1286	101.545	78.3007
MXAN_1272	1486367	1487239	+	94.1896	134.545	147.338	76.3394	91.7108	133.17	80.7041	109.267
MXAN_1273	1487274	1488869	+	266.092	256.799	231.055	184.019	211.63	179.74	219.187	183.753
MXAN_RS06155	1488859	1489242	-	420.832	635.848	132.55	454.779	612.036	995.735	152.857	493.803
MXAN_1275	1489549	1490628	-	323.372	534.567	271.488	428.452	276.235	783.714	340.577	455.007
MXAN_1276	1490800	1492290	+	48.3003	29.5677	152.203	68.6664	28.4557	96.7341	101.356	138.587
MXAN_1277	1492380	1493804	+	517.231	352.385	559.271	587.797	267.788	400.925	464.247	382.145
MXAN_1278	1493954	1494769	+	2604.41	2352.57	1316.12	1583.3	3385.53	1818.53	2461.93	2149.05
MXAN_1279	1494828	1495472	-	23.6142	49.7366	48.9993	49.4923	19.6478	42.4078	34.459	33.0934
MXAN_1280	1495604	1496665	-	57.2528	126.275	124.244	133.758	73.1356	115.209	76.8682	204.795
MXAN_1282	1496990	1498960	-	94.6691	26.6705	113.267	48.4429	51.9197	39.3865	83.9469	50.5938
MXAN_1283	1499048	1500118	-	24.4739	7.94887	36.2204	11.5444	23.8145	13.034	16.8072	19.9839
MXAN_1284	1500426	1501571	+	58.5919	7.83268	54.2415	21.2393	50.9195	28.598	23.284	36.6983
MXAN_1285	1501623	1503392	+	78.8499	18.5423	47.0636	23.1086	80.046	58.1341	26.4192	57.7511
MXAN_RS06210	1503489	1503695	+	74.0278	36.6729	11.4336	9.29884	63.1932	63.4267	19.2598	41.1625
MXAN_1286	1503779	1506082	+	97.8543	36.0338	124.867	58.3458	79.6744	66.16	85.968	65.4428
MXAN_1287	1506079	1507479	+	72.7879	27.3777	86.3775	35.5738	48.1654	50.4409	56.4046	47.4501
MXAN_1288	1507530	1509008	+	143.322	40.5576	91.3511	43.5954	74.1253	65.7168	89.7141	84.2742
MXAN_1289	1509039	1510166	-	102.522	42.3409	162.016	44.5835	55.1996	36.598	116.744	78.5315
MXAN_1290	1510163	1511194	-	25.1656	9.24716	56.2606	26.4769	18.276	18.3784	48.2392	19.3866
MXAN_1291	1511191	1517475	-	308.186	143.792	402.004	211.258	225.758	169.439	248.759	187.285
MXAN_1292	1517490	1518317	-	35.6969	48.6328	22.7839	34.7479	49.8469	35.3977	13.2141	33.4916
MXAN_1293	1518704	1520119	-	293.186	464.709	195.588	287.132	291.21	428.503	196.793	402.265
MXAN_1294	1520199	1520888	+	319.735	385.064	332.766	623.601	474.231	1076.52	687.064	1137.81
MXAN_1295	1520897	1521559	-	204.03	279.885	267.459	230.83	200.098	393.132	380.848	497.364
MXAN_1296	1521560	1522993	+	468.4	397.254	290.074	327.745	554.193	327.134	270.796	343.153
MXAN_1297	1523029	1523943	+	1949.76	2956.85	1950.22	337.105	1219.25	3264.06	3569.86	887.401
MXAN_1298	1523945	1524427	+	45.1426	156.28	264.567	48.9201	25.4235	105.588	230.085	93.443
MXAN_1299	1524516	1525097	+	110.221	154.537	104.832	92.5845	93.8455	83.0652	76.0421	69.5297
MXAN_1300	1525060	1525938	+	84.5897	135.752	145.03	114.293	75.7343	54.7365	118.2	57.1538
MXAN_1301	1525985	1527352	-	2009.89	1205.34	594.844	377.958	1640.72	1117.05	784.684	904.516
MXAN_RS06295	1527407	1528186	+	603.461	297.116	325.389	215.911	614.005	260.907	266.349	420.847
MXAN_1302	1528290	1529291	+	731.182	213.551	310.607	219.19	779.87	129.233	267.804	475.612
MXAN_1303	1529365	1529829	+	609.534	299.981	266.748	306.117	811.268	336.7	272.53	379.087
MXAN_1304	1529849	1530385	+	322.399	241.681	204.301	193.777	415.318	194.961	213.214	223.302
MXAN_1305	1530403	1531725	+	180.231	146.025	214.438	183.508	163.432	136.509	193.298	118.918
MXAN_1306	1531722	1532840	+	128.801	134.176	161.048	161.508	90.3284	99.9917	126.599	91.2952
MXAN_1307	1532837	1533703	+	110.249	329.467	134.175	353.902	154.306	232.549	142.347	108.083
MXAN_1308	1534309	1534893	+	51.5848	382.291	93.8494	397.082	43.2871	663.86	146.524	204.093
MXAN_1309	1534910	1535692	+	28.5768	265.29	71.7833	308.306	32.633	465.722	94.9695	187.714
MXAN_1310	1535738	1536523	-	547.924	548.202	2449	1327.54	354.961	1546.44	8582.26	3695.76
MXAN_1311	1536615	1537319	-	93.4429	105.151	88.9916	81.0065	91.4736	132.306	86.9655	122.073
MXAN_1312	1537331	1538227	-	744.659	369.176	286.888	300.573	628.214	708.512	311.714	1062.1
MXAN_1313	1538230	1538868	+	1834.46	3466.6	3943.49	494.023	1773.65	3885.62	3818.32	3749.09
MXAN_1314	1538977	1539174	+	963.994	63.5278	643.653	35.4607	1122.38	517.171	1293.13	2222.56
MXAN_1316	1539305	1541320	+	11366	966.278	9870.96	283.425	11278.8	3932.83	15754.5	9671.51
MXAN_1317	1541354	1542013	+	1200.29	320.761	558.954	286.912	4275.1	1408.63	914.372	2316.79
MXAN_1318	1542041	1543129	+	1043.28	388.951	446.669	416.941	3819.12	1551.19	981.324	2827.2
MXAN_1319	1543126	1544028	+	791.504	199.851	458.161	248.261	1725.69	812.139	1254.22	1612.42
MXAN_1320	1544025	1545113	+	1642.53	230.444	595.128	169.286	2184.37	1046.21	1661.79	1282.91
MXAN_1321	1545110	1545913	+	668.529	147.74	314.444	109.272	1006.15	558.552	645.284	713.249
MXAN_1322	1546180	1547319	-	4.96257	0.353621	15.0944	7.51674	1.07266	2.65924	8.65076	4.34886
MXAN_1323	1547505	1548377	+	67.9384	26.8346	104.315	34.5718	48.8256	27.5787	51.4282	48.1207
MXAN_1324	1548574	1550493	-	155.813	120.067	247.069	203.933	124.684	63.5525	146.972	96.9854
MXAN_1325	1550493	1551128	-	26.9979	20.664	52.3266	45.33	19.4106	13.4772	34.0639	19.8477
MXAN_1326	1551125	1551634	-	100.31	42.3308	61.0003	53.91	73.9395	24.816	52.5962	36.887
MXAN_1327	1551616	1554885	-	172.858	216.799	341.125	338.802	242.117	79.5302	198.886	137.425
MXAN_1328	1554882	1556498	-	57.9445	77.8367	152.486	149.909	79.6638	18.4818	78.6561	44.1805
MXAN_1329	1556495	1557130	-	40.18	39.8075	52.3938	72.4343	53.9517	22.6776	27.048	32.6848
MXAN_1330	1557183	1559453	-	95.3745	77.0663	204.09	176.183	151.624	40.3247	79.4823	70.8398
MXAN_1331	1559493	1559891	-	127.109	55.6951	84.6131	49.4724	129.109	42.67	69.7089	72.3802
MXAN_1332	1559992	1562454	+	480.058	273.552	493.555	304.552	399.473	375.757	337.855	311.914
MXAN_1333	1562637	1564226	+	423.188	244.018	229.481	202.737	441.268	141.842	176.5	305.963
MXAN_1334	1564397	1565728	+	202.972	186.529	147.489	285.601	409.884	147.268	103.638	258.963
MXAN_1335	1565762	1567741	+	271.941	215.322	198.403	243.477	493.27	118.237	121.245	206.703
MXAN_1336	1567738	1569486	+	193.414	178.28	178.523	187.615	264.436	70.6366	124.218	149.769
MXAN_1337	1569483	1571876	+	213.898	160.92	338.635	244.448	238.703	102.548	224.371	167.5
MXAN_1338	1571939	1572376	-	126.982	214.763	106.834	345.101	355.767	94.692	99.3265	182.58
MXAN_1339	1572339	1572908	+	76.2709	33.4423	55.4872	30.0946	58.2937	35.0062	55.5246	35.0845
MXAN_1340	1572911	1574563	-	166.135	221.613	185.3	191.743	194.818	169.968	168.316	167.71
MXAN_1341	1574560	1575216	-	59.8181	93.0853	67.2427	77.4225	94.5888	71.7077	60.1328	84.557
MXAN_1342	1575351	1576697	+	1079.57	793.03	487.34	800.114	1925.21	623.856	510.609	853.504
MXAN_1343	1576694	1577266	+	366.878	324.853	199.998	215.432	555.669	178.699	238.457	261.185
MXAN_1344	1577373	1578017	-	499.473	1330.29	1050.4	2740.13	841.139	1905.85	1674.89	2221.92
MXAN_1345	1578156	1579520	-	187.04	296.927	203.009	179.104	262.177	264.741	166.097	245.56
MXAN_1346	1579819	1580400	+	109.064	85.7224	570.788	65.5553	89.8027	463.539	3134.14	619.949
MXAN_1347	1580479	1582119	-	171.108	97.9779	208.83	173.609	115.019	252.083	182.096	301.172
MXAN_1348	1582224	1583027	+	364.676	228.249	359.502	248.39	308.498	415.218	436.525	310.353
MXAN_1349	1583035	1583733	-	103.255	134.84	94.2778	113.077	100.88	137.698	124.578	102.036
MXAN_1350	1583730	1585259	-	435.086	509.7	433.274	315.377	395.711	526.032	545.858	505.853
MXAN_1351	1585509	1587518	+	3027.09	1418.13	873.014	1706.49	3253.7	1090.37	1027.3	1431.12
MXAN_1352	1587543	1588127	-	61.4687	53.6315	191.32	83.6878	36.6245	51.4271	124.658	98.4209
MXAN_RS06550	1588529	1589437	+	117.382	96.1895	185.573	120.258	125.096	62.1123	128.162	140.6
MXAN_1354	1589449	1590456	+	583.823	461.721	504.257	384.46	822.229	476.695	528.243	515.432
MXAN_1355	1590464	1590889	-	521.913	481.895	453.389	217.034	789.476	502.468	340.298	493.017
MXAN_1356	1590937	1592613	-	6144.13	3956.18	6324.79	2673.7	7068.68	5282.48	4366.16	7008.97
MXAN_1357	1592712	1593845	+	369.234	202.95	268.461	129.885	412.173	204.663	280.578	341.696
MXAN_1358	1593862	1594446	-	1219.88	639.721	917.056	462.994	996.358	876.717	1034.82	1430.25
MXAN_1359	1594645	1595667	+	462.002	227.908	342.169	369.152	387.325	201.764	298.886	294.267
MXAN_1360	1595664	1596593	+	148.117	139.806	259.526	272.075	206.029	75.9257	195.113	168.338
MXAN_1361	1596600	1598171	+	1315.5	1151.72	730.739	770.384	1838.49	781.629	679.321	1155.25
MXAN_1362	1598211	1599572	+	1073.55	1053.43	2315.98	221.24	798.649	2118.89	2973.55	1265.45
MXAN_1363	1599740	1602469	+	2760.46	10198.1	2208.02	14028.2	5471.72	8506.33	3206.23	26427.7
MXAN_1364	1602568	1602990	-	447.676	450.981	329.082	191.953	429.674	250.303	404.787	319.051
MXAN_1365	1603051	1607535	-	2128.66	3813.13	1426.82	2615.23	5695.85	1245.43	1005.49	2152.9
MXAN_1366	1607569	1608066	-	226.418	236.62	140.2	209.293	317.388	128.184	100.808	115.209
MXAN_1367	1608072	1609259	-	771.133	1049.64	365.819	679.56	1646.76	599.676	310.833	637.547
MXAN_1368	1609256	1609810	-	385.207	213.354	124.388	216.676	626.348	196.498	105.354	226.928
MXAN_1369	1609807	1610514	-	946.036	199.674	272.909	249.022	1151.2	199.578	215.765	367.182
MXAN_RS06635	1610511	1610909	-	404.773	70.4688	153.782	197.042	614.212	124.04	157.465	370.442
MXAN_1371	1611150	1611527	-	1195.11	538.739	232.991	606.354	1741.42	344.286	614.769	1465.42
MXAN_1372	1611767	1612537	-	94.1621	197.219	111.197	220.622	193.056	153.576	59.4591	176.041
MXAN_1373	1612559	1613458	-	44.3104	129.051	108.726	101.331	36.6245	110.045	80.129	137.781
MXAN_1374	1613593	1614855	+	566.066	1403.6	5213.84	798.316	439.639	2127.77	4963.19	3910.76
MXAN_1375	1614920	1615705	-	208.359	137.03	171.463	167.922	201.192	117.318	149.757	206.472
MXAN_1376	1615744	1617399	-	170.419	112.63	230.296	139.956	113.709	118.156	148.661	111.363
MXAN_1377	1617396	1618214	-	131.791	73.8838	145.264	80.9987	104.716	134.891	158.974	157.272
MXAN_1378	1618308	1618685	-	174.776	242.727	134.814	207.17	219.757	440.163	147.871	583.325
MXAN_1379	1618845	1619792	-	255.687	390.889	678.371	224.515	231.267	461.94	513.95	421.641
MXAN_RS06685	1619807	1620034	-	702.164	435.03	764.98	139.61	501.921	937.275	994.108	728.944
MXAN_1380	1620284	1620562	+	1996.92	1812.79	1326.95	967.552	2064.61	2085.82	2439.72	1542.43
MXAN_1381	1620674	1622635	-	647.733	1049.08	664.839	2200.26	520.436	1208.19	885.907	481.122
MXAN_1382	1622909	1623691	-	206.116	119.508	146.676	76.682	237.703	139.656	131.045	162.711
MXAN_1383	1623695	1625503	-	1245.85	413.584	808.945	323.64	1366.18	509.722	933.228	916.755
MXAN_1384	1625718	1625924	+	182.701	608.62	220.969	424.527	145.601	853.115	341.394	333.144
MXAN_1385	1625936	1627336	+	440.542	874.875	508.79	1214.11	512.351	1190.69	619.53	1259.25
MXAN_1386	1627444	1629279	+	3965.06	4270.13	1664.28	9574.18	4793.09	4865.18	2528.6	16771.3
MXAN_1387	1629523	1630326	+	138.12	115.227	264.717	149.136	133.513	245.38	410.582	309.199
MXAN_1388	1630439	1631530	+	5518.68	2154.76	4505.6	2530.15	4025.11	2601.46	4275.42	4291.42
MXAN_1389	1631694	1633919	+	2484.86	1851.6	977.458	3186.43	4116.54	1207.48	1173.35	1874.92
MXAN_1390	1634122	1634679	+	540.794	365.946	329.957	121.348	521.735	309.882	335.42	391.724
MXAN_1391	1634739	1637090	+	472.599	802.605	653.866	930.521	633.013	931.806	859.352	2401.12
MXAN_1392	1637103	1638227	-	98.4467	263.833	141.635	253.615	92.8454	212.686	87.1449	82.9641
MXAN_1393	1638227	1640083	-	266.934	519.28	271.261	338.301	269.16	488.706	227.848	261.729
MXAN_1394	1640270	1641109	+	214.576	986.215	272.578	1790.76	435.371	351.596	185.672	460.666
MXAN_1395	1641123	1642652	+	699.486	1713.38	2715.6	1419.19	726.394	1775.42	3266.87	6986.64
MXAN_1396	1642808	1644985	+	295.275	215.316	463.986	243.579	181.811	293.184	330.569	473.953
MXAN_1397	1644939	1646534	-	645.843	829.743	466.774	1083.55	1228.1	520.426	589.131	849.374
MXAN_1398	1646533	1647219	+	627.359	366.241	330.976	185.533	451.311	536.155	457.771	458.131
MXAN_1399	1647249	1648187	+	366.781	357.944	213.692	384.591	321.08	230.902	191.133	319.574
MXAN_1400	1648210	1649133	+	236.991	336.229	243.436	425.033	260.713	190.846	188.537	267.178
MXAN_1401	1649130	1650446	+	210.192	220.103	282.643	336.563	159.875	140.568	231.782	181.731
MXAN_1402	1650450	1651358	-	679.252	419.037	564.294	410.89	879.896	307.514	714.41	607.367
MXAN_1403	1651495	1651803	-	14.1685	13.8341	51.1921	27.7343	5.77574	8.99344	30.1743	34.3089
MXAN_1404	1651862	1652971	+	320.468	311.294	223.218	334.073	540.519	309.594	261.381	378.259
MXAN_1405	1652998	1654044	-	147.706	40.4995	101.856	74.5633	122.353	54.9728	74.6583	312.605
MXAN_1406	1654060	1654533	-	31.1008	15.3117	21.5151	40.0053	33.5198	31.1761	22.8081	201.63
MXAN_1407	1654646	1655767	+	277.185	124.454	158.026	154.091	254.731	111.955	139.849	172.227
MXAN_1408	1655951	1656838	+	835.677	662.602	731.11	872.295	1273.3	811.802	729.789	917.016
MXAN_1409	1656863	1658155	+	1600.41	616.682	744.129	518.912	1886.45	845.424	741.952	876.118
MXAN_1410	1658161	1659306	-	185.66	224.374	200.316	225.483	274.111	253.871	255.695	360.653
MXAN_1412	1659706	1660449	+	1192.13	1009.05	386.329	973.934	1328.78	700.915	406.818	988.749
MXAN_1413	1660456	1661085	-	108.937	56.9252	91.0616	133.853	103.901	110.023	128.018	109.204
MXAN_1414	1661307	1663136	+	392.478	93.2015	249.695	99.9649	271.635	159.09	179.671	199.085
MXAN_1415	1663142	1664788	-	401.235	126.475	227.279	158.608	330.63	190.436	186.031	823.382
MXAN_1416	1664841	1665602	-	224.528	173.683	285.596	225.462	226.038	190.95	366.044	439.404
MXAN_1417	1665740	1666618	-	1172.66	785.955	1024.09	947.221	1208.21	927.518	1549.49	900.292
MXAN_1418	1666724	1667758	+	606.084	691.334	452.863	693.212	1061.13	720.768	558.714	892.976
MXAN_RS06880	1667984	1668331	+	682.893	1120.94	774.617	1060.48	1471.11	836.417	786.006	1033.64
MXAN_1420	1668350	1669993	-	164.597	198.322	243.156	265.548	162.669	185.321	213.861	210.276
MXAN_1421	1670044	1670976	+	81.1067	52.8813	174.179	85.9196	58.7576	69.1296	101.033	80.0928
MXAN_1422	1670981	1672000	-	160.296	121.403	138.748	66.6703	70.1957	99.6261	132.689	90.5513
MXAN_1423	1672025	1676500	+	826.711	920.778	1038.79	732.541	652.225	597.352	870.176	476.366
MXAN_1424	1676502	1677350	-	682.355	876.431	340.872	329.473	801.159	1213.51	514.436	1389.92
MXAN_1425	1677411	1678313	+	976.503	1412.45	484.622	1127.93	1465.94	1410.98	607.744	1849.86
MXAN_1426	1678310	1679065	+	419.89	687.355	418.991	459.164	560.135	549.677	584.854	787.136
MXAN_1427	1679174	1679800	+	594.823	911.447	436.016	1469.33	1541.69	693.537	514.203	811.712
MXAN_1428	1679934	1682321	+	713.651	470.782	553.89	813.416	443.143	375.721	359.459	378.29
MXAN_1429	1682337	1687889	+	433.336	607.344	971.82	583.571	458.253	434.372	750.385	434.05
MXAN_1430	1687979	1688512	+	1089.54	1205.58	770.935	864.297	1678.39	1603.97	1265.62	1756.34
MXAN_1431	1688466	1689221	-	488.212	276.776	212.963	119.695	386.375	253.964	166.619	144.907
MXAN_1432	1689251	1690276	+	151.655	113.227	198.336	177.328	167.941	109.709	168.505	189.045
MXAN_1433	1690378	1691340	+	132.143	177.598	248.889	117.111	136.731	209.513	178.692	290.85
MXAN_1434	1691407	1691676	-	2916.29	1283.93	1248.18	695.733	3810.37	2344.99	1948.51	2232.82
MXAN_1435	1691991	1693619	+	161.974	356.375	608.417	287.251	145.714	766.347	531.117	2362.45
MXAN_1436	1693660	1694823	-	824.697	2567.94	431.311	865.893	1054.92	2190.8	433.067	2794.71
MXAN_1437	1694917	1695783	+	1202.62	1084.32	811.766	758.44	1675.74	1224.79	1233.38	1172.74
MXAN_1438	1695895	1697160	+	472.728	235.225	309.609	218.921	475.777	204.87	335.187	304.684
MXAN_1439	1697157	1698689	+	239.121	222.316	151.407	209.293	237.435	214.466	131.494	179.279
MXAN_1440	1698735	1699256	+	103.255	379.348	87.7899	196.903	119.826	636.483	127.641	159.148
MXAN_1441	1699253	1700281	-	289.829	150.01	155.278	311.789	230.369	189.808	165.658	161.956
MXAN_1442	1700576	1701961	+	2830.79	11864.8	1088.12	3840.19	3570.65	10923.8	1059.2	6129.93
MXAN_1443	1701977	1703620	-	442.402	215.433	341.613	184.591	330	309.974	362.154	286.911
MXAN_1444	1703830	1704492	+	810.464	1518.31	399.022	512.094	780.873	1067.17	405.955	474.763
MXAN_1445	1704393	1705016	-	8597.62	1824.87	943.482	451.013	5006.85	2092.7	1125.69	1459.15
MXAN_1446	1705095	1705595	-	1463.35	2223.58	1063.87	2372.69	3159.92	1083.72	1013.13	2196.87
MXAN_1447	1705595	1706011	-	977.706	1708.22	664.304	2746.3	2405.18	810.489	584.056	1758.91
MXAN_1448	1706137	1706820	-	6555.87	6023.33	2611.92	7287.62	10713.3	4075.61	3474.08	7016.31
MXAN_1449	1706892	1707644	-	9193.32	3714.79	3113.58	5172.62	14023.4	3113.3	3921.62	6485.47
MXAN_1450	1707666	1711064	+	50136.7	51934.1	14590.1	65637.1	134757	10992.4	13140.1	78315.4
MXAN_1451	1711101	1711811	+	15012.4	18651.2	4185.21	17688.9	38007.7	4208.79	4439.19	20568.9
MXAN_1452	1711943	1713487	+	969.088	1070.01	569.191	567.941	1153.59	1279.28	701.078	1503.72
MXAN_1453	1713599	1714495	+	795.85	880.859	540.169	1508	987.501	903.241	815.155	1633.44
MXAN_1454	1714617	1715198	-	495.445	293.694	200.17	275.811	506.573	244.117	269.107	241.536
MXAN_1455	1715205	1715867	-	380.738	366.029	376.727	779.397	634.323	408.045	559.81	639.495
MXAN_1456	1715854	1716285	+	419.832	605.359	406.133	550.939	509.608	539.683	580.461	721.034
MXAN_1457	1716296	1716874	+	361.144	435.389	219.638	228.657	439.307	330.288	331.648	349.577
MXAN_1458	1716791	1718047	-	166.655	229.994	196.111	369.428	186.763	114.215	179.572	141.847
MXAN_1459	1718099	1718383	-	35.1045	25.9683	35.4749	26.558	28.0432	41.9905	30.5425	48.414
MXAN_1460	1718503	1721694	-	816.645	2413.3	1185.54	1608.02	1638.58	863.309	800.413	713.228
MXAN_1461	1721783	1722118	+	414.39	484.401	315.296	827.073	956.181	448.234	423.671	536.853
MXAN_1462	1722125	1722412	+	760.619	461.072	427.321	344.868	925.238	376.489	731.003	536.222
MXAN_1463	1722431	1723891	+	337.711	396.602	348.886	437.714	327.433	293.357	370.67	327.937
MXAN_1464	1723924	1725363	+	188.071	233.311	225.626	234.709	185.031	229.716	214.05	216.291
MXAN_1465	1725360	1726394	-	39.3341	39.5069	92.0966	62.1258	21.5559	48.0402	67.2294	77.9129
MXAN_1466	1726401	1727363	-	109.303	122.986	147.271	143.368	95.5784	149.824	177.318	304.662
MXAN_1467	1727666	1729618	+	301.59	106.392	337.802	390.093	206.111	237.878	271.478	629.842
MXAN_1468	1729668	1730057	-	2881.64	1498.26	1162.66	1171.11	3978.13	1834.41	2045.52	2202.48
MXAN_1469	1730313	1730621	+	5348.45	2241.22	3477.37	3707.68	3749.3	2346.81	3593.72	4489.25
MXAN_1470	1730661	1730936	+	4709.63	1737.63	1992.77	2597.85	5711.89	1846.11	1813.81	3715.02
MXAN_1471	1731063	1732520	+	2347.87	993.515	885.04	898.666	2296.26	1129.89	1026.17	1823.54
MXAN_1472	1732525	1733202	+	793.334	331.951	260.705	278.237	745.31	247.223	222.8	570.385
MXAN_1473	1733250	1733972	+	542.962	480.531	373.372	921.654	545.995	440.485	367.401	1752.25
MXAN_1474	1733920	1735407	+	726.368	325.312	421.848	363.551	558.153	338.609	425.323	1082.46
MXAN_1475	1735430	1736419	+	193.992	145.729	166.188	142.326	221.386	128.088	123.581	192.063
MXAN_1476	1736450	1737880	-	561.52	826.99	399.358	1399.9	906.866	488.459	482.224	992.183
MXAN_1477	1737886	1739001	-	296.374	276.859	255.395	687.074	332.24	168.535	235.008	312.805
MXAN_1478	1738998	1739495	-	647.155	608.857	451.041	659.697	657.86	646.652	532.259	626.826
MXAN_1479	1739517	1741157	-	828.995	1429.22	1464.24	356.909	668.862	1844.6	2044.88	1564.66
MXAN_1480	1741347	1744874	-	475.859	133.279	452.094	236.203	551.509	120.501	292.185	230.177
MXAN_1481	1744964	1745863	+	269.657	155.499	95.9078	124.461	312.52	137.236	121.658	174.741
MXAN_1482	1745892	1747238	-	1297.61	402.801	205.574	541.941	1588.45	215.448	195.93	444.31
MXAN_1483	1747320	1747892	+	650.179	192.415	319.829	254.833	545.994	245.89	397.502	691.848
MXAN_1484	1747908	1750730	-	19297	1297.68	974.455	786.684	17078.9	687.305	1461.42	3744.47
MXAN_1485	1750848	1751456	-	88421.9	1600.68	658.298	424.426	62536.4	1061.42	1744.13	8618.8
MXAN_1486	1751852	1752394	-	73434.9	3798.26	1564.65	1871.19	62571.1	2905.42	7460.78	37881.5
MXAN_1487	1752416	1752489	-	0.606197	0	0	0	1.30985	0	0.961196	0.534443
MXAN_1488	1752500	1752570	-	0	0	0	0	0	0	0	0
MXAN_RS07230	1752704	1752779	-	0	0	0	0	0	0	0	0
MXAN_1489	1752798	1752868	-	0	0	0	0	0.773524	0	0	0
MXAN_1490	1752945	1753015	-	2.29805	1.58876	0	0	0.773524	0	0	2.60932
MXAN_1491	1753060	1753145	-	1224.2	33.2049	24.8586	27.7956	720.44	27.9408	104.698	329.96
MXAN_RS07250	1753562	1754083	+	369.278	192.564	53.5561	154.268	543.469	98.1859	101.006	191.603
MXAN_1493	1754405	1755208	+	144.747	129.346	70.1254	278.688	183.99	56.1437	61.2739	94.5648
MXAN_1495	1755585	1757063	+	121.667	38.6885	133.897	98.5729	82.9437	48.7198	115.343	69.9175
MXAN_RS07265	1757468	1757852	+	169.207	498.407	143.944	111.533	127.974	254.411	79.9227	68.2092
MXAN_1497	1758186	1759181	+	82.0657	89.7234	81.008	84.7174	73.8367	66.7548	75.4671	46.5803
MXAN_1498	1759282	1760022	-	527.485	327.151	95.3012	241.158	803.904	133.949	151.554	249.018
MXAN_1499	1760308	1760880	-	2949.34	818.897	131.364	738.621	4779.1	289.712	324.793	1018.97
MXAN_1500	1760890	1761198	-	2769.92	630.249	102.099	461.759	3536.52	262.713	324.345	850.842
MXAN_1501	1761302	1762609	-	80.7403	117.339	76.0668	1359.29	96.2794	137.155	84.1896	161.925
MXAN_RS07295	1762754	1763695	-	28.6898	10.7197	52.4609	48.6983	13.6968	16.6573	39.6691	13.6335
MXAN_1503	1764115	1764816	+	134.229	138.442	98.4502	119.903	113.978	210.791	140.029	191.801
MXAN_1504	1765061	1767358	+	1833.71	1032.86	1379.19	2608.17	1157.03	606.345	1170.36	547.971
MXAN_1505	1767400	1767972	+	109.036	83.6311	106.418	122.277	75.9201	54.7623	149.489	69.1523
MXAN_1506	1767977	1768366	-	1838.25	235.859	60.2825	86.6203	1724.28	153.081	135.547	416.351
MXAN_1507	1768359	1769348	-	10323.4	1218.55	278.325	517.888	8881.47	698.074	804.367	2857.17
MXAN_1508	1769379	1771148	-	58898.6	3869.5	1023.28	1799.91	46491.2	2758.69	3549.51	13291.1
MXAN_1509	1771438	1772145	-	29036.3	4009.74	1013.41	2595.68	25959.6	3710.22	3426.43	26255.9
MXAN_1510	1772578	1773246	+	118630	9983.85	8038.63	1826.52	79221.4	11326.2	17383.1	28901.2
MXAN_1511	1773295	1774482	+	6850.28	2165.4	821.571	1382.63	5827.22	1554.88	1495.51	3321.92
MXAN_1512	1774533	1775705	-	1151.71	795.839	296.633	818.013	1757.86	360.205	307.591	926.921
MXAN_1513	1775717	1776271	-	387.83	149.899	148.968	299.569	554.41	83.4049	97.5028	294.498
MXAN_1514	1776264	1777031	-	939.23	413.401	357.525	334.341	1061.18	265.989	373.904	838.624
MXAN_1515	1777035	1777520	-	62.3421	87.4703	142.166	53.9971	77.0138	112.365	111.139	114.548
MXAN_1516	1777638	1779989	+	674.927	1086.22	721.114	431.858	624.194	642.925	640.253	769.091
MXAN_1517	1780095	1780559	+	57.1536	62.3457	75.2333	39.5816	43.0499	47.3866	49.1555	48.7914
MXAN_1518	1780591	1781682	-	506.987	300.855	245.631	160.702	404.24	216.154	218.433	262.243
MXAN_1519	1781718	1782878	+	1147.38	1817.97	647.638	1958.15	2130.04	1359.18	710.842	2283.56
MXAN_1520	1782959	1783738	+	164.104	196.954	156.213	234.794	171.21	129.333	175.575	190.345
MXAN_1521	1783900	1785324	+	16351.6	1683.1	803.583	393.431	14874.6	701.108	1160.02	5519.82
MXAN_1522	1785356	1785898	+	1640.43	693.585	229.613	559.485	2620.65	383.455	236.678	975.378
MXAN_1523	1785895	1786416	-	115.451	67.3923	129.345	54.2189	82.7065	102.932	173.051	98.5467
MXAN_1524	1786424	1787653	-	603.252	729.33	544.369	571.34	781.358	769.332	711.085	734.458
MXAN_1525	1787909	1788790	+	2625.03	2658.14	1490.33	953.854	2631.42	2834.8	1208.59	1983.26
MXAN_1527	1789113	1790141	-	126.095	216.471	178.356	190.359	206.525	76.1362	195.841	145.714
MXAN_1528	1790138	1794550	-	1064.09	1340.64	750.784	1091.26	1566.96	486.937	746.65	854.646
MXAN_1529	1794559	1796169	-	302.282	536.668	238.595	647.672	608.489	259.049	198.096	393.265
MXAN_1530	1796183	1796848	-	325.571	328.401	132.383	223.972	381.715	195.504	129.294	230.984
MXAN_1531	1796939	1797919	-	386.166	262.239	536.895	147.374	346.833	290.698	530.624	559.621
MXAN_1532	1798267	1798584	+	5489.64	3466.56	4358.05	2993.12	5078.53	2145.1	4577.68	2698.64
MXAN_1533	1798825	1801851	+	852.813	1262.97	734.511	938.476	623.512	1970.04	873.105	1388.46
MXAN_1534	1801848	1803989	+	452.368	855.777	383.34	667.257	632.581	686.988	516.97	557.799
MXAN_1535	1804118	1805068	+	260.705	280.776	191.975	407.185	334.746	203.146	247.97	174.417
MXAN_1536	1805139	1805525	+	311.543	812.911	469.178	258.007	305.136	725.654	631.369	311.904
MXAN_1537	1805525	1806619	+	168.347	783.442	418.72	289.033	176.665	402.343	332.223	183.795
MXAN_1539	1806564	1807589	-	299.025	606.177	362.309	763.074	430.201	363.976	365.011	202.302
MXAN_1540	1807638	1808297	-	56.0267	35.0311	22.1495	27.1638	99.0547	15.8743	21.5773	33.1355
MXAN_1541	1808332	1811958	+	196.161	203.261	288.969	254.25	110.636	149.369	191.205	123.383
MXAN_RS07485	1812510	1812884	+	20.823	5.76905	9.30807	4.79397	3.99149	14.8586	7.37515	5.41775
MXAN_1542	1812963	1813469	-	4.72284	16.9056	18.7666	12.5127	7.55998	14.9103	4.18611	9.09595
MXAN_1544	1814659	1815327	-	30.1419	7.65334	33.5438	16.1364	18.8743	13.1116	19.8886	18.2444
MXAN_1545	1815402	1816364	-	101.83	104.328	109.717	88.6104	69.9585	68.0068	87.8007	56.4727
MXAN_1546	1816396	1817817	+	306.834	299.991	300.697	326.706	322.029	303.37	300.916	304.306
MXAN_1547	1817890	1818819	+	123.472	186.893	135.706	257.031	97.5485	131.113	111.669	71.9086
MXAN_1548	1818816	1819538	+	50.5984	144.625	44.0929	146.092	71.578	75.7411	42.1665	41.7074
MXAN_1549	1819535	1821403	+	179.218	335.984	307.074	354.481	198.407	143.408	241.987	135.549
MXAN_1550	1821400	1822515	+	99.9844	172.594	223.389	217.937	110.265	74.8841	182.941	66.0506
MXAN_1551	1822504	1823349	-	45.2831	106.159	223.655	161.304	33.2207	289.298	303.701	1105.59
MXAN_1552	1823346	1823756	-	105.258	374.233	196.076	419.575	83.4287	987.115	293.442	2564.83
MXAN_1553	1823753	1825873	-	425.795	1317.99	838.034	980.051	372.113	2963.2	1102.45	5645.35
MXAN_RS07545	1825863	1826054	-	1111.56	1163.81	980.383	326.529	741.44	2134.37	1413	2578.47
MXAN_1554	1826270	1827784	+	119.509	73.9469	153.875	118.986	102.818	195.267	163.232	638.665
MXAN_1555	1827842	1828330	+	70.3357	54.6292	44.0258	30.9084	61.2745	114.374	81.2432	108.816
MXAN_1556	1828401	1829075	+	52.1772	96.965	69.19	63.9415	67.6999	66.2857	45.7238	39.5067
MXAN_1557	1829097	1830362	-	75.2845	86.556	223.979	78.2483	66.3175	109.033	117.166	100.884
MXAN_1558	1830558	1832000	+	53.1499	31.4418	156.491	135.956	41.0179	73.4288	85.2853	77.1061
MXAN_1559	1831997	1832602	+	112.927	53.8057	52.4494	73.369	109.925	110.515	58.3992	61.7542
MXAN_1560	1832662	1833951	-	455.556	867.436	1847.38	585.687	406.767	827.877	1070.2	604.839
MXAN_1561	1834006	1835019	-	2633.9	8694.39	8787.58	5211.07	3093.25	8954.78	6592.74	13813.5
MXAN_1562	1834989	1835465	-	4332.67	16728	8912.94	13798.8	8406.87	18731	7484.52	29480.1
MXAN_1563	1835597	1836121	-	23951.9	15880	19081.6	8763.33	34205.4	18769.6	23703.9	47278.4
MXAN_1564	1836128	1836682	-	19117	23960.1	19953.3	30611.9	55417.4	29044.9	23896.2	83411.8
MXAN_1565	1837171	1838766	+	1843.72	2494.34	6936.24	790.338	2113.58	5303.35	6966.23	6926.84
MXAN_1566	1838784	1840148	-	174.649	190.419	185.351	149.708	200.398	142.425	114.283	128.35
MXAN_1567	1840203	1841096	-	87.3947	72.3582	106.295	83.6818	78.1787	78.0124	96.137	61.2302
MXAN_1568	1841093	1842391	-	81.8122	75.3665	201.726	125.709	73.1659	74.9876	147.431	105.777
MXAN_1569	1842635	1844236	-	468.16	498.528	361.931	471.079	677.341	341.22	326.033	461.527
MXAN_1570	1844376	1845512	+	206.469	520.081	358.37	339.79	246.181	738.622	549.264	2727.91
MXAN_1571	1845524	1846444	-	275.678	3082.85	527.471	2421.22	642.258	998.77	508.598	861.339
MXAN_1572	1846466	1847311	-	339.582	3115.28	719.602	941.137	389.555	1772.85	866.411	1124.47
MXAN_1573	1847522	1849171	+	642.74	654.674	346.679	422.339	702.866	909.21	372.062	606.38
MXAN_1574	1849158	1849559	-	151.682	69.6504	113.616	105.105	168.167	48.6386	119.35	73.3024
MXAN_1575	1849622	1850557	-	70.2364	49.2769	129.484	56.5042	51.5586	125.532	120.939	132.552
MXAN_1576	1850628	1852001	+	59.0851	51.2824	194.076	75.2485	29.9408	74.0566	118.298	95.2246
MXAN_RS07665	1852019	1853215	-	541.227	1213.74	359.782	122.145	644.482	299.732	719.422	1606.37
MXAN_1578	1853245	1854402	-	4698.82	11965.1	1120.92	1358.64	9070.22	2050.28	2190.39	13813.6
MXAN_1579	1854622	1855092	+	142.096	108.392	187.854	58.401	75.2493	124.202	171.11	92.3221
MXAN_1580	1855196	1856986	+	161.481	380.613	296.219	327.454	206.535	229.483	209.396	983.137
MXAN_1581	1857062	1858249	-	164.173	116.636	255.421	90.4917	110.925	286.757	167.265	332.83
MXAN_1582	1858371	1858787	+	72.8735	63.7172	89.7488	47.1458	97.3732	54.3744	64.0403	71.4371
MXAN_1583	1858789	1860048	-	92.823	75.7302	198.665	207.145	53.8173	49.1853	136.291	57.4995
MXAN_1584	1860186	1860407	-	13.8021	5.71096	13.9876	9.41966	12.5622	14.5705	17.0678	13.0362
MXAN_1585	1860422	1860859	-	76.6374	26.8448	44.5213	20.8967	63.7703	57.1335	40.8012	56.6297
MXAN_1586	1861047	1861847	+	127.376	91.3223	179.319	134.384	115.824	151.629	137.828	211.387
MXAN_1587	1861880	1863427	+	85.2371	61.8911	215.917	88.1711	70.0099	90.5587	108.309	93.2339
MXAN_1588	1863446	1864270	-	31.9742	34.6825	112.132	61.8427	22.7419	21.8946	41.7355	28.8808
MXAN_1589	1864288	1864857	-	44.3242	57.5743	82.9599	52.0606	39.4195	60.1361	54.5365	18.9779
MXAN_1590	1864854	1866308	-	154.206	139.755	167.791	168.615	117.01	93.942	151.141	76.2575
MXAN_1591	1866403	1869888	-	159.039	133.299	244.923	376.388	125.231	119.858	172.745	138.839
MXAN_1592	1869909	1870910	-	59.9448	36.097	100.282	85.9472	48.5673	54.4556	63.7708	46.3183
MXAN_1593	1870897	1872120	-	80.1616	40.8001	120.528	81.0324	80.5612	48.0438	71.9905	90.2788
MXAN_1594	1872312	1873889	-	368.74	353.231	419.789	246.663	288.146	521.821	544.691	309.661
MXAN_1595	1873929	1874876	-	101.662	194.496	164.547	160.5	125.468	114.245	111.516	92.5736
MXAN_1596	1874873	1875817	-	207.863	274.543	218.594	183.448	221.747	202.713	199.371	132.741
MXAN_1597	1875809	1876759	+	326.006	193.983	286.929	79.6542	280.588	177.687	265.954	170.665
MXAN_1598	1876759	1877784	+	36.7963	23.7253	122.67	71.0664	25.7227	25.8317	60.0879	39.9574
MXAN_1599	1877799	1879298	+	93.4704	49.0445	192.818	81.9118	65.8431	67.9328	94.6725	52.9936
MXAN_1600	1879317	1880483	+	56.2084	31.3257	90.7004	51.2191	43.6376	43.5341	75.6644	38.9619
MXAN_1601	1880493	1881470	-	45.1426	150.46	168.543	109.002	81.2214	128.919	93.0651	342.712
MXAN_1602	1881585	1883108	-	131.027	98.2103	167.131	79.6067	107.418	81.0926	110.573	72.1707
MXAN_1603	1883574	1887287	+	414.921	344.668	701.588	410.406	468.927	271.1	486.147	304.883
MXAN_1604	1887344	1889431	+	280.216	317.311	447.459	315.189	300.648	163.799	304.293	208.349
MXAN_1605	1889436	1890728	+	84.3775	88.5085	268.318	153.996	82.1596	69.34	147.26	68.3142
MXAN_1606	1890725	1891507	+	86.535	143.196	123.804	161.502	125.953	68.3136	106.89	59.2707
MXAN_1607	1891508	1908304	-	682.654	337.108	1904.32	740.894	434.063	483.042	1033.47	450.178
MXAN_1608	1908333	1910318	-	140.305	73.5453	237.696	101.894	106.284	113.728	186.022	117.441
MXAN_1610	1910602	1911600	+	410.315	241.628	216	166.403	504.335	185.425	258.336	285.843
MXAN_1611	1911615	1912589	+	47.9339	59.8122	152.041	102.796	57.2724	54.7142	62.1987	50.6042
MXAN_1612	1912653	1914578	+	492.791	637.182	452.391	567.881	852.153	293.564	265.648	572.639
MXAN_1613	1914596	1915693	+	548.807	530.47	453.308	543.178	781.149	213.265	268.109	462.439
MXAN_1614	1915716	1917050	-	246.803	89.5491	278.439	91.1235	163.381	105.384	189.508	144.949
MXAN_1615	1917230	1918633	+	191.708	132.524	257.289	115.907	127.293	127.02	187.63	129.062
MXAN_1616	1918802	1919446	+	653.748	451.62	571.536	183.219	622.49	967.713	867.348	678.77
MXAN_1617	1919798	1920004	+	14266.9	6065.48	5321.56	3049.96	11200.7	8169.03	10759.8	13777.1
MXAN_1618	1920080	1920262	+	658.584	624.952	466.858	447.594	2060.34	555.343	551.284	1463.44
MXAN_1619	1920401	1921045	-	366.539	332.021	403.465	151.108	166.486	476.266	393.288	309.777
MXAN_1620	1921184	1923598	+	282.627	144.848	416.585	195.015	175.747	167.685	374.326	254.016
MXAN_1621	1923615	1924499	-	246.002	407.787	240.692	260.055	288.065	207.393	263.124	156.654
MXAN_RS07885	1924496	1924714	-	108.091	322.971	49.1336	107.774	236.364	285.967	41.7893	102.361
MXAN_RS07890	1925101	1925616	+	78.117	68.0087	77.4191	75.8423	72.1552	71.4785	59.1447	37.3585
MXAN_1623	1925744	1927180	+	2450.57	3470	1235.25	4975.41	6038.16	1823.79	1336.73	2739.96
MXAN_1624	1927193	1928614	+	1379.3	2392.68	1044.49	3522.66	3482.66	1277.56	1088.74	1830.35
MXAN_1625	1928669	1929322	-	78.9492	49.1658	72.5404	56.801	53.7659	56.125	44.3764	45.0399
MXAN_1626	1929384	1929995	+	87.0282	61.7749	56.3717	90.6143	152.253	36.4134	53.3416	60.4758
MXAN_1627	1930039	1930587	+	423.034	604.685	356.404	730.791	792.752	320.822	371.119	326.157
MXAN_1628	1930639	1931133	-	28.8165	10.6515	15.7566	13.2255	35.5004	14.6775	8.73149	44.8407
MXAN_RS07925	1931763	1933643	-	91.4258	28.9135	142.923	55.6567	59.6339	62.304	76.1851	42.703
MXAN_RS07930	1934113	1935564	-	51.5848	33.6217	53.1787	339.379	38.3982	143.57	42.8671	102.34
MXAN_1632	1935949	1938681	+	569.541	685.146	483.019	1577.08	812.886	1656.77	767.122	1153.47
MXAN_1633	1938723	1939352	+	363.367	368.078	216.54	170.35	348.897	464.843	243.074	383.1
MXAN_1634	1939362	1939544	-	461.971	380.479	159.863	225.095	657.972	430.661	259.082	407.024
MXAN_1636	1939675	1941642	-	77.2573	25.741	170.463	66.0843	37.0778	59.0205	111.112	61.3035
MXAN_1638	1941854	1942207	+	21.1894	6.06458	12.6354	12.1562	7.02365	18.5335	12.5404	15.5826
MXAN_1639	1942204	1943304	+	92.539	18.901	106.496	63.5238	37.6247	68.6899	66.7351	42.9754
MXAN_1640	1943452	1945524	+	104.961	82.2494	276.558	145.899	70.371	65.196	135.366	105.547
MXAN_1641	1945852	1946811	+	85.7303	32.2072	51.7154	1651.46	47.3919	41.7613	42.7057	86.0658
MXAN_1642	1946865	1947410	+	22.6553	15.1324	35.0071	1015.56	20.0602	24.7384	24.1734	32.1712
MXAN_1643	1947487	1947942	+	188.043	288.192	1564.05	223.519	192.403	525.77	1531.19	832.384
MXAN_1644	1947997	1948953	+	125.712	203.869	382.708	216.412	93.0206	214.469	213.025	244.124
MXAN_1645	1949027	1949956	+	98.2925	55.2783	176.02	70.5435	87.9459	64.2284	122.691	91.9659
MXAN_1646	1949926	1950459	-	48.1873	42.985	44.8269	78.2837	52.1055	45.6949	56.4858	43.7823
MXAN_1647	1950537	1951070	+	82.5451	40.9163	39.6751	43.3477	91.525	37.7466	26.0151	55.1314
MXAN_1648	1951115	1951840	-	65.1334	60.8505	52.4331	53.5337	34.5925	28.2805	49.317	23.6517
MXAN_1649	1952191	1953762	+	72.0687	28.1481	69.8916	376.851	29.3425	105.676	57.0424	59.7839
MXAN_1650	1954062	1955195	+	184.673	213.599	112.954	748.846	496.697	51.2203	64.283	183.418
MXAN_1651	1955274	1956371	-	114.913	273.095	134.235	857.952	252.443	94.0713	94.8888	131.347
MXAN_1652	1956379	1956858	+	150.23	134.684	57.0617	187.563	238.828	79.5266	58.6598	97.1112
MXAN_1653	1956973	1957875	-	42.6186	22.1947	67.8331	32.1382	40.7807	22.5224	45.4184	27.7281
MXAN_1654	1957872	1958621	-	66.5718	18.315	80.5241	31.2372	33.6951	22.9915	55.6323	30.5995
MXAN_1656	1959218	1959532	+	48.2286	4.41773	4.29514	22.8471	8.09631	22.7587	4.17714	12.5017
MXAN_1657	1959544	1959891	+	25.5595	7.00419	5.38571	30.1222	9.76723	17.9869	4.50053	16.8402
MXAN_1658	1959961	1962426	-	408.523	1034.77	335.359	681.23	542.767	560.699	333.389	469.846
MXAN_1659	1962661	1963029	+	101.31	125.704	46.8182	77.7927	103.799	154.116	64.2471	55.4771
MXAN_1660	1963154	1963828	+	54.376	54.1114	49.9904	83.8838	47.4644	57.4287	39.3009	49.2733
MXAN_1661	1963825	1964388	+	13.5623	20.4897	40.1034	54.2051	17.3892	19.9666	28.0361	28.4196
MXAN_1663	1964599	1964979	+	47.7216	25.7309	25.6435	18.665	38.1096	36.4428	27.5692	21.5139
MXAN_1664	1965108	1966604	+	112.968	96.6948	96.5701	74.7334	61.6869	89.9826	47.0263	50.8558
MXAN_1665	1966710	1967423	+	56.0542	68.8219	42.4073	23.0689	39.2956	67.2497	41.1695	35.0217
MXAN_1666	1967557	1968402	-	36.9505	13.6649	40.0479	16.58	13.8721	24.3469	43.8283	14.5033
MXAN_1667	1968387	1969508	+	185.095	92.2771	257.083	75.6801	113.049	121.598	261.803	65.7573
MXAN_1668	1969655	1973137	+	320.677	172.569	242.139	389.286	359.087	150.381	171.622	191.624
MXAN_1669	1973290	1973493	-	6.65443	8.07012	8.16193	3.85934	6.6112	13.2409	3.87169	8.08996
MXAN_1671	1973887	1975965	-	735.858	1183.54	543.531	2134.53	999.165	405.136	502.956	566.12
MXAN_1672	1976851	1977630	-	205.976	1508.53	327.808	1199.99	492.716	787.01	239.426	3076.98
MXAN_1673	1977924	1979465	-	433.86	505.615	257.377	378.199	667.947	289.634	249.955	349.86
MXAN_1674	1979579	1980568	-	175.368	510.551	387.206	374.665	207.627	141.104	302.911	105.662
MXAN_1675	1980541	1983147	-	455.347	1278.83	910.92	1190.77	597.253	436.401	547.924	265.272
MXAN_1676	1983147	1985042	-	753.441	1271.75	893.966	1704.49	960.807	947.915	567.266	333.376
MXAN_1677	1985185	1985709	+	37.0498	25.9633	68.5509	23.8887	24.1756	42.1751	62.3337	29.8134
MXAN_1678	1985910	1986932	+	548.944	829.826	539.683	1425.38	537.156	646.05	520.14	238.455
MXAN_1679	1987029	1988195	-	137.274	62.1764	78.1206	49.2506	96.0936	76.5829	89.6782	68.8278
MXAN_1680	1988224	1988898	-	38.8684	34.1016	46.2625	25.4016	40.2035	39.5676	37.9984	29.5306
MXAN_1681	1989011	1989808	+	31.6078	31.4949	47.3809	32.643	20.0089	39.2831	46.6491	21.7968
MXAN_1682	1989816	1992059	-	140.699	61.7117	158.05	83.6404	77.6832	86.725	128.629	92.3954
MXAN_1683	1992136	1993041	+	61.2702	24.7913	65.8974	24.9105	41.0073	27.5528	42.5617	29.2686
MXAN_1684	1993088	1993675	-	76.1442	79.1401	97.2369	102.052	117.217	81.2995	88.6094	88.3085
MXAN_1686	1993988	1994884	-	173.943	122.633	205.359	75.5592	124.735	184.283	241.618	232.052
MXAN_1687	1995286	1996320	-	171.334	97.1596	324.21	87.9985	238.735	216.708	284.27	175.601
MXAN_1688	1996662	1999271	+	2784.07	279.557	2128.73	280.146	4642.56	1474.55	5213.57	3981.09
MXAN_1689	1999330	2000598	+	821.968	727.462	618.116	973.908	3567.01	1718.1	2055.32	3059.76
MXAN_1690	2000631	2001701	+	180.033	71.3706	167.14	133.067	496.996	186.444	291.484	506.075
MXAN_1691	2001843	2002985	-	58.7049	26.0845	137.792	40.7104	27.6202	29.9535	74.6225	44.3271
MXAN_1692	2003216	2003650	-	86.2953	110.461	36.4589	81.438	138	49.4216	55.2461	62.3516
MXAN_1693	2003751	2004818	-	186.307	175.794	111.419	186.131	248.76	137.838	132.932	154.443
MXAN_RS08215	2005129	2006169	+	109.81	93.5399	109.833	55.6705	105.634	102.961	107.779	91.7772
MXAN_1695	2006276	2008735	-	1000.24	584.246	989.246	389.347	1288.76	655.479	2986.15	1467.76
MXAN_1696	2009028	2011469	-	153.189	41.5074	159.675	75.8069	61.7278	103.936	115.127	67.0566
MXAN_1697	2011748	2012755	-	20.3435	39.9237	21.4595	41.223	8.15825	32.8713	14.4897	17.9195
MXAN_1698	2013057	2013875	-	51.8245	67.5868	33.7499	92.4836	61.2231	51.1168	28.8538	58.2435
MXAN_1699	2014084	2015214	-	42.5193	23.4298	44.0096	33.3222	18.4513	23.3054	27.4342	21.3252
MXAN_1700	2015864	2017300	+	197.698	146.906	122.424	125.43	149.953	123.194	106.665	73.6482
MXAN_1701	2017349	2018662	-	43.9852	12.8364	39.7306	18.772	11.7267	36.9413	25.8352	22.8657
MXAN_1702	2018664	2019551	-	30.7618	11.3638	18.5328	18.4829	13.511	21.0117	7.43793	31.6367
MXAN_1703	2019690	2020223	-	19.2578	4.30154	5.67514	4.14845	4.64115	16.9194	2.9105	42.0111
MXAN_RS08265	2020553	2020942	+	21.5421	7.53715	32.782	11.5642	11.6648	16.1106	21.5056	5.14532
MXAN_1705	2021073	2022593	-	59.8318	48.7591	22.3162	89.2499	24.1756	34.5407	22.844	30.3479
MXAN_1706	2022815	2024137	-	52.1192	23.7834	49.1892	22.6987	24.3509	38.8435	25.1884	31.9408
MXAN_1707	2024128	2025027	-	36.9643	9.30526	28.2808	10.287	13.5729	30.2674	18.9543	14.0422
MXAN_1708	2025060	2026076	-	44.2112	13.7811	48.1936	37.7796	12.5003	33.3698	18.6668	20.3926
MXAN_1709	2026147	2027040	-	64.2874	152.887	51.4421	170.821	68.7831	87.9663	59.4232	57.5624
MXAN_1710	2027037	2030186	-	1263.84	950.787	620.08	706.7	1196.13	787.748	645.247	659.868
MXAN_RS08300	2030388	2030582	-	3.27072	1.94238	0.773357	1.47918	2.08338	3.15417	0.970165	6.41332
MXAN_1711	2030610	2031560	-	54.0096	31.8536	59.31	41.0944	31.0135	41.4733	38.3756	28.1368
MXAN_RS08310	2031584	2032000	+	27.9706	16.0139	15.701	17.5957	10.8399	22.4707	8.98312	16.379
MXAN_1712	2032036	2032935	+	89.4668	35.5009	89.8761	40.2668	49.0009	44.5722	83.6594	39.6221
MXAN_1713	2033033	2034127	-	102.916	39.3275	118.597	18.9403	69.1125	78.5109	102.506	57.7511
MXAN_1714	2034137	2034850	-	41.4199	121.529	225.721	33.7123	31.1479	128.624	269.951	121.863
MXAN_1715	2034981	2035829	-	14.535	5.59477	25.8936	15.3562	7.38472	5.94272	22.8798	4.80999
MXAN_1716	2035826	2036176	-	31.8475	10.0706	35.4911	14.1127	11.2523	17.0746	38.8788	9.61998
MXAN_1717	2036228	2036710	-	19.3846	7.24162	30.1609	17.3601	9.16897	22.7846	21.2539	18.9884
MXAN_1718	2036941	2037294	-	26.6452	21.2449	15.6454	26.6728	21.1435	16.2658	5.47966	10.1544
MXAN_1719	2037464	2038333	-	46.1428	24.2684	20.5194	30.3975	26.9086	29.6396	27.6948	15.7713
MXAN_1720	2038682	2039275	+	167.159	36.2132	28.6536	18.4492	39.347	105.347	26.0061	29.7401
MXAN_1721	2039409	2040977	-	78.343	46.3898	92.3745	99.3824	85.6359	103.537	83.6504	130.383
MXAN_RS08365	2041610	2041873	+	6592.56	1706.57	814.389	975.206	8881.12	793.857	573.706	4785.51
MXAN_RS08370	2041967	2042149	+	86.1961	46.6854	35.4355	34.7479	105.181	20.9306	21.9007	158.478
MXAN_1726	2042567	2043448	-	106.779	114.621	214.85	43.9458	118.372	233.623	292.877	219.581
MXAN_RS08385	2044328	2044744	+	18.7646	14.5994	24.3584	5.30487	10.3036	16.89	18.9992	23.8088
MXAN_1728	2044741	2045907	+	65.6403	45.7356	60.3056	34.5796	42.8746	62.2746	46.2899	58.3797
MXAN_1729	2046422	2046679	+	1560.78	2517.89	4918.34	254.8	1131.05	3714.01	5898.15	1769.44
MXAN_RS08400	2047333	2047530	+	1319.74	911.659	1362.6	139.679	704.027	1854.79	1548.56	632.337
MXAN_RS08405	2047549	2047836	+	279.599	701.438	2302.2	125.974	231.876	919.437	2875.1	1139.48
MXAN_RS08410	2047837	2048031	+	19.9633	119.033	1197.71	28.6353	20.0708	138.164	743.135	445.366
MXAN_1732	2048045	2050390	+	457.163	1200.58	4616.37	679.63	561.703	1117.53	3196.65	970.511
MXAN_1733	2050537	2053188	-	192.931	331.041	234.901	2209.64	54.8385	570.116	335.906	120.972
MXAN_1735	2053575	2055023	+	45.1838	45.1496	90.4943	146.374	22.5047	53.2553	45.7148	25.4646
MXAN_1736	2055786	2056946	+	63.1163	16.8373	77.7478	23.2096	13.2118	45.9606	43.7745	10.6889
MXAN_1737	2057307	2058734	-	81.8809	61.9289	36.0144	86.9707	57.6546	63.8958	43.0829	44.9141
MXAN_1739	2059142	2059906	-	93.7957	57.2889	75.8399	72.0839	63.8217	33.1299	61.9744	36.7508
MXAN_1740	2060339	2062018	-	40.6015	11.1264	82.2329	32.6689	9.40616	28.8602	45.4363	22.3208
MXAN_1741	2062286	2063644	-	41.6596	22.4902	61.1624	24.6551	27.5688	23.852	41.7983	23.725
MXAN_1742	2064545	2065390	-	157.196	388.282	103.634	258.385	358.748	79.2868	51.1317	164.755
MXAN_1743	2065387	2066823	-	338.921	525.812	302.883	728.795	574.297	166.481	253.791	421.025
MXAN_1744	2066844	2068871	-	674.475	839.455	379.255	1157.04	1229.05	261.797	354.231	694.638
MXAN_1745	2068999	2071146	+	663.334	698.432	909.727	417.902	641.191	638.33	919.466	591.584
MXAN_1746	2071622	2073118	-	103.396	162.814	123.209	83.9649	95.2279	130.197	107.986	51.9876
MXAN_RS08480	2073117	2073962	+	61.2702	20.2574	38.6285	27.0827	48.2998	25.5731	55.7489	33.2925
MXAN_1748	2074041	2074499	-	36.3031	20.9595	25.6319	53.5734	100.581	20.4098	41.3583	22.9286
MXAN_1751	2075369	2075848	-	42.8446	117.27	71.2484	152.029	59.5416	243.448	82.8153	82.7858
MXAN_1752	2075851	2078007	-	458.601	820.718	554.562	942.398	465.185	2278.28	728.287	919.782
MXAN_1753	2078291	2078716	+	59.0851	42.9168	25.3425	25.0926	28.0432	100.28	26.0599	28.2626
MXAN_1754	2079747	2080514	-	27.9843	9.65888	20.1744	14.18	6.31207	34.1234	7.41102	12.9733
MXAN_1756	2080781	2081836	-	20.71	14.0134	18.7666	14.7582	11.1904	16.6055	14.1842	17.0497
MXAN_1757	2082772	2083716	-	23.3745	3.88476	12.2626	3.79203	3.92956	18.3008	14.5256	8.35198
MXAN_1758	2083831	2084862	+	48.0743	23.3667	46.3181	25.3679	25.0625	37.7689	38.5824	18.5797
MXAN_1759	2085096	2085872	-	35.5977	40.156	52.6161	32.2193	38.4707	22.7551	50.467	50.7509
MXAN_1760	2085869	2086384	-	43.8172	41.5023	85.0415	25.0788	46.567	51.0098	78.0721	55.2988
MXAN_RS08535	2087100	2087498	+	49.1875	5.65286	13.6426	4.91479	9.16897	32.0661	4.20405	10.6993
MXAN_RS08540	2091547	2091777	-	4.84958	4.23838	2.32007	0.289105	1.30985	6.36006	3.52139	7.41931
MXAN_1765	2092161	2092466	-	67.6849	43.571	55.515	32.6905	67.5352	40.3764	50.7366	33.6174
MXAN_1766	2092636	2093193	-	76.1304	81.4412	82.9877	83.454	80.3346	35.1355	98.6434	49.1371
MXAN_1767	2093203	2093391	-	2.53778	1.11895	22.2051	8.67316	1.54705	0.469068	6.77322	1.06889
MXAN_RS08560	2093413	2093718	-	36.3169	21.6087	21.4317	9.25137	51.7445	3.59738	14.7862	6.41332
MXAN_1769	2094470	2095849	-	68.1644	81.4361	111.565	70.8326	88.8539	73.872	105.488	317.09
MXAN_1770	2096996	2097931	+	68.3186	28.1481	43.7201	43.4211	24.2995	44.6827	46.8469	40.167
MXAN_RS08575	2098146	2098787	-	86.4358	40.9845	26.3219	29.4965	75.5695	42.5443	37.5763	46.8527
MXAN_RS08580	2100387	2100665	+	3.51045	3.00324	3.494	1.22374	0.536328	1.32962	3.53933	11.9673
MXAN_1774	2100790	2101872	-	46.9887	24.7332	48.4321	39.5281	27.7441	31.671	48.3199	19.6486
MXAN_1775	2101844	2102545	-	88.4804	35.2736	44.1485	31.5341	59.1806	57.5545	52.1109	28.4617
MXAN_1776	2102746	2103510	+	119.002	92.9539	135.048	357.043	264.52	68.5758	85.097	102.372
MXAN_1777	2103513	2103884	+	40.8275	30.9619	38.7906	48.8209	78.9219	23.9296	15.7474	31.2177
MXAN_RS08605	2104412	2104600	+	4.11664	6.18076	2.34786	2.0574	3.21797	4.56137	6.1085	0.534443
MXAN_RS08610	2104582	2104809	+	5.32904	0.707242	0.400571	1.19008	1.07266	4.04058	2.58711	0
MXAN_RS08615	2105264	2105620	+	8.59975	1.41448	1.5745	0.578211	0.773524	4.90114	1.29355	4.21265
MXAN_RS08620	2105794	2106024	-	59.8898	31.5428	17.5256	21.1996	34.8297	18.6887	15.7743	20.7804
MXAN_RS08625	2106030	2106320	-	13.4356	1.47258	11.0331	7.17413	6.6112	7.68968	8.03986	5.34443
MXAN_1783	2106387	2107082	-	40.3205	34.8568	79.9174	30.6055	35.005	35.815	71.6851	27.0679
MXAN_RS08635	2107204	2107494	-	3.03099	4.41773	20.3967	10.1523	2.08338	4.48379	12.1901	9.35796
MXAN_1784	2107749	2108486	-	215.97	300.827	176.571	175.333	251.978	182.344	174.838	153.678
MXAN_RS08645	2108627	2109031	+	31.9742	24.0209	49.9348	15.7127	20.8338	31.5381	50.7725	13.5706
MXAN_1786	2109028	2109378	+	6.06197	2.70771	22.2051	6.64943	1.54705	2.65924	12.9355	4.27554
MXAN_1788	2110392	2111609	+	60.3113	44.0989	95.7805	84.1055	27.5069	37.669	47.116	37.4948
MXAN_1789	2111612	2114341	+	103.889	49.4032	178.224	83.9295	40.4196	47.3937	100.278	42.7763
MXAN_1790	2114338	2116449	+	237.837	98.8594	167.818	76.991	108.109	98.2706	135.734	66.0823
MXAN_1791	2116446	2117945	+	49.8929	26.6124	73.5083	23.6531	11.9639	25.8612	40.6034	38.2387
MXAN_1792	2117952	2119700	+	56.1946	31.2676	130.586	91.4462	26.3104	34.0716	58.9827	37.8405
MXAN_1793	2119709	2120719	+	44.4234	30.6765	51.8983	66.4088	42.225	28.9083	35.1327	27.6757
MXAN_RS08685	2121310	2121837	+	32.8339	6.47629	6.47629	5.78211	2.8569	16.9453	4.19508	6.01509
MXAN_RS08690	2122481	2123269	+	72.7879	73.8307	33.8888	43.0448	76.9413	100.661	66.7356	104.006
MXAN_1796	2123796	2124140	+	8.48676	3.58923	13.7537	6.36032	1.07266	5.78755	17.6967	6.48663
MXAN_1797	2124471	2125214	-	43.5912	8.42374	38.045	12.8553	30.6629	25.9387	19.9783	24.0604
MXAN_RS08705	2125208	2125447	-	0	0	0	0	0	0	0	0
MXAN_1800	2125939	2127300	+	0	0	0	0	0	0	0	0
MXAN_1801	2127889	2128443	+	204.664	291.517	194.057	212.535	329.312	244.538	277.3	202.91
MXAN_RS08720	2128876	2129232	-	49.1737	51.4415	84.7358	61.5217	67.9793	47.1538	59.6569	32.2028
MXAN_1805	2130163	2130984	-	110.262	220.267	121.445	291.767	176.501	91.198	74.8562	76.1421
MXAN_1806	2131000	2131926	-	146.086	344.489	114.151	384.13	214.518	141.813	94.107	103.545
MXAN_1808	2132683	2137653	+	404.715	1364.46	334.975	1479.39	565.922	576.923	268.478	284.48
MXAN_1809	2138524	2139330	-	36.6971	21.2551	17.7594	44.8131	28.6415	14.493	22.826	13.162
MXAN_1810	2140040	2140654	+	27.1384	3.41496	21.2534	11.9206	9.34423	20.5427	14.4628	6.41332
MXAN_1811	2140707	2142578	+	315.91	92.7898	180.144	93.9135	165.64	132.265	147.413	141.899
MXAN_RS08755	2142642	2143064	-	1.45212	11.6594	43.4307	69.4129	3.39323	4.53551	20.221	10.5631
MXAN_RS08760	2143618	2143965	-	5.93523	97.3136	13.0637	348.929	9.05564	55.202	25.3593	9.96572
MXAN_1813	2144359	2145612	-	86.4907	216.342	83.5781	1104.47	30.9107	193.432	60.7168	70.4832
MXAN_1814	2145600	2146691	-	28.224	52.4595	85.148	360.889	12.2631	63.0281	65.5497	34.8959
MXAN_1815	2146693	2147697	-	29.7892	41.4391	68.5509	206.603	13.511	55.5712	36.3814	28.3463
MXAN_1816	2147726	2149021	-	74.0141	94.7649	88.3294	646.9	25.836	185.328	63.9237	45.9409
MXAN_RS08785	2149470	2149844	+	26.7857	5.94839	18.2271	26.8609	6.72452	11.601	9.68371	3.7411
MXAN_1818	2149890	2150120	-	322.3	109.506	81.353	85.848	295.45	80.5459	105.255	102.823
MXAN_1819	2150126	2150515	-	9.81215	6.00649	12.0287	8.36421	7.55998	6.38592	16.448	5.87887
MXAN_1820	2150512	2150952	-	7.99356	4.94562	47.5314	21.7977	2.8569	6.75155	16.7803	4.07643
MXAN_RS08805	2151086	2151289	-	2.05832	0.823426	4.21179	5.23756	2.8569	1.35548	6.38704	4.21265
MXAN_1821	2151484	2152440	-	26.7719	4.71325	36.4705	15.3226	6.72452	16.4245	22.251	12.5646
MXAN_1822	2152820	2153101	-	2.66452	0	1.86393	2.12471	0	4.43207	2.58711	3.54199
MXAN_1823	2153291	2153632	-	7.5141	2.53344	14.2654	4.33658	0.773524	3.98886	8.4081	2.80843
MXAN_RS08825	2153846	2154187	-	2.05832	2.05856	4.184	1.47918	1.07266	5.34434	4.48259	2.13777
MXAN_1826	2154404	2154742	-	8.36002	1.94238	4.95736	1.76829	1.30985	1.32962	2.9105	3.00754
MXAN_1827	2154916	2155392	-	7.14763	3.76858	23.6569	5.23756	1.54705	5.34434	12.6032	3.54199
MXAN_1828	2155409	2156080	-	10.1786	4.18029	27.1069	5.27121	4.76502	8.89	3.23388	8.01665
MXAN_RS08845	2156450	2156812	-	3.87691	1.17705	7.96743	3.21382	0.773524	3.54565	9.69268	1.06889
MXAN_1829	2156821	2157441	-	8.72649	2.94515	40.2261	19.3701	5.41467	8.42093	18.3165	12.0302
MXAN_1831	2157556	2157771	-	0.606197	0	1.5745	0.867316	1.54705	2.21603	7.40205	0
MXAN_1832	2158210	2158494	-	4.48311	2.88706	8.50693	4.94845	1.30985	1.79869	5.4976	1.60333
MXAN_1833	2158681	2158941	-	4.35637	3.41496	1.54671	2.09105	2.38251	1.79869	3.23388	3.54199
MXAN_1834	2159061	2159516	-	9.57242	3.47305	36.0421	9.54048	5.17747	9.80227	23.1943	8.48819
MXAN_1835	2159527	2161437	-	44.4372	15.433	176.622	56.1538	26.4237	28.5463	76.3112	18.6426
MXAN_1836	2161502	2162839	-	69.9692	16.072	102.122	42.8886	29.2292	14.8069	47.3766	34.351
MXAN_1837	2162849	2163244	-	6.9079	5.88523	22.6496	14.4553	4.16675	6.77741	15.1813	8.82352
MXAN_1838	2163250	2163945	-	23.5012	4.65009	47.9759	12.1424	12.9747	17.4402	17.7505	10.9613
MXAN_1839	2163953	2164483	-	12.6034	7.76952	29.6214	11.9206	9.7053	11.6527	17.0678	7.75463
MXAN_1840	2164485	2165996	-	65.9793	28.5018	113.128	37.4965	35.005	33.525	50.0086	36.6879
MXAN_RS08905	2166132	2166635	-	23.1347	20.5478	17.6483	20.8096	15.6049	12.2511	11.9116	23.7983
MXAN_1842	2167051	2167431	-	3.14398	2.59153	17.081	6.68308	3.0941	2.2419	9.35135	3.54199
MXAN_1843	2167442	2168116	-	13.2096	5.53668	47.3924	18.5027	4.46589	8.18461	18.4242	6.68575
MXAN_1844	2168125	2168703	-	23.9669	6.59247	41.4719	15.9681	10.5921	11.6785	22.2241	9.89241
MXAN_1845	2168714	2169997	-	57.8865	24.9656	90.9505	32.8372	28.7548	37.0448	56.6742	21.6502
MXAN_1846	2169994	2170335	-	11.1375	10.1287	30.022	7.58406	9.40616	8.21047	14.1842	11.894
MXAN_1847	2170335	2170847	-	37.6423	4.06411	26.3613	11.7325	30.3124	8.47265	9.68371	13.9688
MXAN_1848	2170863	2173556	-	93.6246	24.7332	193.652	68.5655	33.757	43.56	129.5	49.6611
MXAN_1849	2173560	2173751	-	3.63718	1.23514	9.68086	2.60195	3.0941	3.15417	5.47966	4.21265
MXAN_1850	2173748	2174521	-	128.66	151.637	130.586	43.8111	110.564	194.499	155.273	128.59
MXAN_1851	2175066	2175527	-	35.3442	45.0334	10.137	16.473	39.3681	26.0386	15.7743	16.9764
MXAN_1852	2175538	2176188	-	31.7345	22.6013	33.9444	20.5403	21.9684	16.6573	32.5367	18.915
MXAN_1853	2176220	2177755	-	285.63	113.232	168.064	87.1571	277.133	34.0163	94.3492	100.003
MXAN_1854	2177752	2178084	-	32.0872	11.6594	33.5716	23.2631	41.8125	3.59738	21.8559	16.6411
MXAN_1855	2178081	2178983	-	250.002	99.5994	58.8979	45.229	301.165	22.7293	40.5317	130.959
MXAN_1856	2178983	2179588	-	17.5522	5.59477	56.2768	23.8413	11.7267	9.04516	26.6618	8.82352
MXAN_1857	2179596	2180237	-	20.5832	32.2122	32.1916	29.1738	17.0281	18.0645	35.0699	11.6948
MXAN_1858	2180234	2180527	-	7.26062	6.24392	14.2932	11.988	1.60898	0.886414	11.6151	3.00754
MXAN_1859	2180524	2181048	-	11.2643	6.12267	48.527	18.8928	8.63264	16.3175	20.9485	12.0302
MXAN_1860	2181048	2181686	-	67.5444	20.5478	149.012	33.752	52.6313	47.4936	157.393	51.8302
MXAN_1861	2181688	2182065	-	41.1664	26.966	117.9	17.4611	46.99	47.3348	220.176	85.6047
MXAN_1862	2182154	2183014	-	17.1858	6.00649	27.0675	10.8315	7.32279	9.46251	23.5446	13.9059
MXAN_1863	2183059	2183724	-	10.4183	6.59754	58.9928	18.7919	6.18819	7.6121	18.7117	12.5646
MXAN_1864	2183721	2185073	-	240.389	39.3275	103.28	28.8372	103.344	42.2821	112.495	41.6237
MXAN_1865	2185066	2185251	-	0.606197	1.53067	2.23671	0.289105	0.773524	1.77283	0.323388	2.60932
MXAN_1866	2185306	2186385	-	30.1556	10.3661	116.839	37.0055	17.3786	11.6527	44.0531	18.3806
MXAN_1867	2186366	2186647	-	62.8078	10.3611	21.7767	5.04942	25.6607	11.7303	10.9414	21.9122
MXAN_1868	2186644	2188668	-	52.9239	18.6585	106.357	36.9857	15.7182	29.5878	75.3231	24.4586
MXAN_1869	2189330	2190244	+	143.055	133.817	73.2582	75.4919	181.019	43.6857	72.7001	80.4177
MXAN_RS09050	2190263	2190514	-	13.6891	38.8628	3.75564	36.8864	7.38472	20.6167	4.79701	11.7682
MXAN_1870	2192254	2192817	-	7.14763	4.1222	23.2285	13.8771	4.64115	6.25662	13.8609	9.82951
MXAN_RS09060	2193068	2193307	+	2.90425	0	3.72786	0.289105	0	2.6851	5.12937	3.00754
MXAN_1872	2193700	2194512	-	20.8367	4.65009	32.2865	11.5979	7.32279	17.78	18.7027	13.7697
MXAN_1873	2194655	2195269	+	17.3125	6.36011	31.6914	13.1107	16.2546	10.3748	24.1465	19.921
MXAN_1874	2196294	2197283	-	23.6142	7.94887	68.5231	18.9265	14.4084	9.48837	31.0004	13.7697
MXAN_1875	2197292	2198122	-	19.8503	5.65286	76.5461	22.5502	6.25013	4.01472	33.5337	9.75619
MXAN_RS09085	2198098	2198436	-	7.38736	3.35686	14.9832	5.493	2.08338	5.34434	10.3484	4.27554
MXAN_1876	2198433	2199092	-	6.66817	7.89077	27.4125	13.8771	4.94028	7.58624	16.7983	15.0377
MXAN_1877	2199092	2200267	-	16.1138	11.0102	56.1101	15.0671	3.69236	10.2972	37.082	9.08553
MXAN_1878	2200398	2201012	-	16.9598	5.18306	38.5567	15.7127	3.86762	16.5797	18.9723	7.28309
MXAN_1879	2202638	2203399	+	20.3435	6.71373	12.9248	14.8255	0.773524	16.4762	10.627	5.34443
MXAN_1880	2203611	2203949	+	4.84958	2.23791	7.24964	10.5761	1.54705	7.16889	8.39016	4.9462
MXAN_1881	2203955	2204689	+	13.0829	2.23791	19.5122	22.6314	2.32057	7.11717	14.1842	5.08242
MXAN_1882	2204777	2207596	+	95.4157	27.0873	126.37	51.8112	45.9582	55.9698	88.5102	45.3123
MXAN_1883	2207623	2210826	+	151.47	85.379	206.093	132.689	99.3221	100.361	125.592	111.541
MXAN_1884	2210880	2211458	+	51.1053	10.9521	25.2707	23.1897	14.2951	17.8576	9.68371	21.0632
MXAN_RS09135	2211619	2211798	+	8.95248	2.35409	3.839	2.41382	1.60898	1.35548	1.29355	2.67222
MXAN_RS09140	2211890	2212447	+	10.0519	5.41543	23.4068	14.0117	2.91884	8.42093	21.227	5.61686
MXAN_1886	2212444	2212647	+	0.606197	4.29647	3.41064	1.76829	1.84618	0.912275	0.961196	1.93866
MXAN_1887	2212644	2214191	+	98.9674	25.1449	80.2346	35.8629	37.2636	73.3877	50.6105	55.4351
MXAN_1888	2214188	2214613	+	7.5141	3.41496	33.7499	13.2989	4.46589	3.10245	7.41999	4.9462
MXAN_1890	2214730	2215287	+	139.264	109.026	64.2164	208.068	165.218	83.5672	65.8282	131.127
MXAN_RS09165	2215507	2215965	-	6.06197	15.481	24.6756	15.1146	5.83768	21.6877	19.9335	17.4583
MXAN_1892	2216216	2217388	+	171.207	267.554	173.589	424.121	262.85	259.869	125.063	223.826
MXAN_1893	2217396	2217782	+	289.86	150.917	97.1142	75.1511	223.346	136.738	112.01	122.23
MXAN_1894	2217974	2218321	-	66.445	156.641	173.16	75.9769	80.8195	117.111	112.981	78.9401
MXAN_1895	2218373	2218747	-	8.83948	19.0172	24.6085	12.6335	11.201	17.3591	17.0319	17.5841
MXAN_1896	2218948	2220936	+	231.549	470.92	336.172	530.606	316.75	282.543	200.278	230.376
MXAN_1897	2221008	2221922	+	57.9002	157.277	82.3764	218.459	64.8535	82.0013	57.3842	49.944
MXAN_1898	2222790	2224055	+	182.471	46.2257	85.7986	76.8028	122.415	71.7406	45.3556	71.7095
MXAN_1899	2223952	2225676	+	250.523	146.77	115.158	187.126	192.529	153.642	116.843	169.921
MXAN_RS09210	2225744	2226199	+	50.8656	82.5449	28.0469	160.185	41.9364	57.8684	22.1793	45.396
MXAN_1900	2226431	2226652	+	8.12029	12.1872	7.91186	17.2531	2.91884	4.11817	4.16817	7.02108
MXAN_RS09220	2228011	2228409	-	2.66452	1.88429	3.09343	0.289105	2.68164	5.00458	2.58711	1.60333
MXAN_RS09225	2229075	2229755	-	56.5199	116.99	41.2102	187.309	174.429	81.946	40.1096	126.799
MXAN_1903	2230157	2230336	+	13.1821	13.3062	24.4024	3.21382	7.79718	31.5899	101.545	11.9044
MXAN_1904	2230750	2231712	+	59.8318	187.6	47.9875	224.364	79.6441	123.755	57.7973	69.9175
MXAN_1905	2231931	2233724	+	259.839	517.224	147.964	414.407	64.843	465.071	338.233	121.905
MXAN_1907	2234317	2238099	+	199.671	232.449	163.986	248.13	121.363	248.715	203.405	143.576
MXAN_1908	2238796	2238868	-	1.21239	0.411713	0	0	0	0	0	1.06889
MXAN_1909	2238920	2240203	+	114.858	142.15	173.616	116.129	94.0827	177.369	107.249	135.067
MXAN_1910	2240312	2241223	+	152.388	231.974	136.873	196.543	133.152	510.25	132.627	683.589
MXAN_1911	2241220	2242401	+	60.5098	215.291	183.904	279.788	82.0569	302.115	106.603	383.643
MXAN_1912	2242394	2243866	+	114.379	542.258	171.634	549.496	189.445	592.245	141.34	289.111
MXAN_RS09275	2243868	2244425	+	51.458	154.365	65.7353	128.489	71.1142	145.015	56.279	90.1214
MXAN_1914	2244437	2245258	+	123.951	212.74	146.287	198.589	106.356	178.511	103.647	141.071
MXAN_1915	2245267	2245881	-	74.918	137.422	119.069	128.038	54.3747	126.046	96.1644	75.0941
MXAN_1916	2245905	2247170	-	392.242	854.848	438.95	757.293	565.241	713.47	493.927	537.228
MXAN_1917	2247282	2247893	-	292.213	491.155	536.719	448.244	341.42	558.217	757.762	799.385
MXAN_1918	2247933	2248379	-	75.1715	96.2831	57.6846	69.4958	73.3109	115.235	66.7715	50.3947
MXAN_1919	2248421	2249764	-	250.526	639.026	338.418	634.845	420.002	553.423	311.238	580.8
MXAN_1920	2249769	2250044	-	43.944	151.526	84.6131	151.059	50.3424	118.596	57.4649	214.824
MXAN_1921	2250052	2251524	-	65.9793	289.665	235.156	246.842	85.2643	214.41	176.338	223.385
MXAN_1922	2251521	2254856	-	435.836	1080.83	561.64	774.248	623.141	910.359	517.697	716.841
MXAN_1923	2254853	2257282	-	292.836	628.263	435.96	520.092	419.144	641.758	462.891	686.084
MXAN_1924	2257294	2257998	-	274.085	493.373	351.493	295.605	363.894	689.71	411.095	692.372
MXAN_1925	2258120	2258707	-	1103.58	1604.47	478.815	1060.65	1764.34	1796.28	671.381	1205.56
MXAN_1926	2258719	2259198	-	1220.17	1700.09	1388.09	981.283	2029.36	1037.66	1749.5	1397.85
MXAN_1927	2259396	2261042	+	348.226	176.802	407.793	214.442	291.706	243.455	336.094	345.594
MXAN_1928	2261039	2263009	+	157.152	149.25	427.752	239.559	128.489	207.633	306.512	263.741
MXAN_1929	2263012	2264952	+	1778.12	2333.69	2003.78	587.841	1240.67	4767.64	2975.69	2689.86
MXAN_1930	2264989	2265582	-	727.446	823.691	438.625	416.82	815.225	695.741	619.116	677.262
MXAN_1931	2265589	2265906	-	405.396	789.966	427.416	720.43	832.506	615.835	643.802	718.278
MXAN_RS09370	2266001	2266738	-	104.44	293.249	156.413	209.69	233.95	154.248	137.864	193.027
MXAN_1933	2267268	2268476	-	862.521	650.367	483.809	548.456	1224.19	475.983	534.577	730.067
MXAN_1934	2268760	2270091	+	348.085	107.849	185.161	96.8322	263.58	165.701	138.825	163.927
MXAN_1935	2270279	2270365	-	195.276	34.92	61.5074	22.558	112.079	80.982	118.964	43.5623
MXAN_1936	2270378	2270464	-	235.357	90.2033	325.317	61.7296	141.475	135.741	375.63	136.209
MXAN_1937	2270470	2270934	-	10366.6	4726.4	4999.86	3142.85	9315.74	3420.73	5998.24	5729.12
MXAN_1938	2270955	2271031	-	0.606197	1.11895	1.17393	1.19008	1.54705	0.469068	0.961196	0.534443
MXAN_1939	2271061	2271150	-	865.99	930.436	1452.32	554.065	664.089	511.273	2077.52	555.086
MXAN_1940	2271195	2271281	-	974.565	218.562	567.535	268.561	557.863	284.995	581.866	482.77
MXAN_1941	2271375	2272655	-	10934.8	4414.31	643.225	2463.33	13490.9	1911.84	980.355	5623.24
MXAN_1942	2272802	2277688	-	908.832	1592.5	1258.08	1528.35	1686.42	1158.86	1197.47	1699.33
MXAN_1943	2277895	2279208	+	374.802	272.242	334.769	279.496	407.355	381.143	403.711	354.974
MXAN_1944	2279282	2279992	+	827.074	1052.58	767.67	406.096	570.674	850.65	664.471	1007.03
MXAN_1945	2280010	2280948	+	99.8576	116.995	190.313	106.406	93.1129	88.1768	98.1939	123.561
MXAN_1946	2281091	2281945	+	347.534	495.062	253.344	627.983	482.639	830.625	398.887	870.446
MXAN_1947	2281981	2282904	+	307.933	578.428	316.514	411.373	336.077	689.329	361.373	603.162
MXAN_1948	2283290	2287570	+	11110	1840.67	1839.86	1878.78	6368.67	2823.06	1949.01	3227
MXAN_1949	2287572	2287955	+	106.807	92.2619	67.032	53.0901	85.5529	82.8841	72.1794	89
MXAN_1950	2287969	2290056	-	985.993	290.872	434.122	303.027	664.384	407.835	368.101	333.837
MXAN_1951	2290103	2290354	-	24.3609	5.59477	23.8074	17.871	5.23941	20.5685	19.5921	10.2277
MXAN_1952	2290354	2291124	-	42.8583	14.8369	116.918	66.3476	24.65	26.6406	44.3675	73.8994
MXAN_1953	2291282	2291740	-	271.363	150.465	129.685	107.451	293.357	195.515	127.767	235.919
MXAN_1954	2291813	2292775	+	7776.72	13186	7211.6	9081.53	10398.2	15050	11192.1	18198.5
MXAN_1955	2292868	2294052	+	398.191	464.558	360.641	575.198	484.432	467.772	287.441	602.325
MXAN_1956	2294049	2294543	+	193.54	190.078	119.81	244.43	207.649	154.85	99.1646	146.783
MXAN_1957	2294761	2295012	+	20.2168	31.8005	43.6924	89.753	20.1841	305.164	31.5037	265.605
MXAN_RS09500	2295022	2295576	-	77.2298	196.426	306.678	113.305	55.1891	330.968	242.625	186.624
MXAN_1961	2295593	2296447	-	269.304	1211.98	1100.45	617.669	331.127	2110.6	1430.97	1578.99
MXAN_1962	2296502	2296777	-	346.479	741.454	434.226	427.739	445.075	1019.5	865.094	665.849
MXAN_1963	2296785	2298401	-	240.628	253.467	268.596	307.874	400.395	238.048	214.831	470.486
MXAN_RS09520	2298470	2298883	+	182.516	100.385	99.4018	127.036	168.157	142.318	110.735	586.102
MXAN_1965	2298962	2299867	+	328.968	213.902	240.586	230.626	338.717	198.303	252.048	462.385
MXAN_1966	2299864	2300307	+	134.849	158.73	69.3683	277.474	213.569	122.271	74.8651	168.338
MXAN_1967	2300379	2302007	-	224.487	94.3887	283.79	216.808	314.5	88.834	222.296	215.191
MXAN_1968	2301991	2302995	+	188.817	211.849	211.173	111.47	207.597	263.78	174.47	108.523
MXAN_1969	2302999	2303970	-	87.2542	113.595	133.869	244.731	66.0395	75.0428	87.7468	72.2752
MXAN_1970	2303987	2304883	+	320.523	1211.53	1657.17	181.827	193.487	1018.79	1506.77	574.962
MXAN_1971	2304880	2308395	+	291.001	638.519	903.767	728.672	250.306	549.326	699.514	948.231
MXAN_1972	2308410	2309165	-	48.3996	20.3685	106.858	47.4608	18.6371	33.9129	86.4802	50.8138
MXAN_1973	2309149	2310240	+	568.61	338.118	468.77	295.779	570.859	543.302	631.162	610.446
MXAN_1974	2310261	2311130	+	110.656	102.734	69.5026	58.7713	102.963	181.103	73.1675	185.859
MXAN_1975	2311290	2311514	-	101.464	543.685	86.8661	425.139	202.389	1845.59	311.705	951.783
MXAN_1976	2311673	2312845	-	110.995	182.549	205.597	160.847	111.059	161.236	138.205	147.097
MXAN_1977	2312842	2313669	-	211.319	258.592	411.882	189.68	216.952	263.777	590.953	385.751
MXAN_1978	2313766	2314749	+	207.582	168.954	166.26	160.185	156.327	153.21	158.813	155.805
MXAN_1979	2314754	2315620	-	210.5	473.701	519.839	473.786	299.637	649.256	975.864	1946.31
MXAN_1980	2315649	2316446	-	186.506	138.172	163.69	138.271	182.431	195.954	171.245	203.213
MXAN_1981	2316567	2318060	+	634.408	1314.41	675.09	3444.7	570.345	5119.36	1244.09	5988.29
MXAN_1982	2318223	2318474	+	53.8554	55.2834	53.6233	139.871	76.1059	39.8779	73.1136	60.0984
MXAN_1983	2318507	2318749	-	550.14	300.143	523.146	517.831	394.411	415.147	948.794	2035.64
MXAN_1984	2319139	2320221	+	438.624	261.585	382.212	266.598	449.456	329.904	338.187	291.774
MXAN_1985	2320235	2321197	+	385.7	294.189	234.628	397.669	338.181	255.899	286.238	299.465
MXAN_1986	2321219	2321791	-	66.219	52.7499	62.2136	57.6347	47.6396	35.5529	77.3984	66.9308
MXAN_1987	2321904	2323136	+	110.755	198.664	164.693	162.172	108.017	134.806	74.6673	152.326
MXAN_1988	2323142	2324329	+	168.84	167.159	177.138	219.787	167.847	133.765	124.793	127.333
MXAN_1990	2324350	2324844	-	249.06	217.802	91.967	150.833	334.499	223.031	108.543	154.192
MXAN_1991	2324864	2325346	-	293.37	440.873	178.99	198.874	447.323	439.691	167.328	273.456
MXAN_1992	2325474	2327549	+	636.603	688.78	530.28	416.444	422.114	819.5	561.283	569.609
MXAN_1993	2327764	2328210	+	5583.21	3687.34	3730.26	5197.13	6793.23	2757.71	3928.22	10991
MXAN_1994	2328225	2328626	+	9618.84	2057.3	2152.15	2913.01	8771.98	1850.85	2469.15	5944.53
MXAN_1995	2328760	2330166	+	1023.54	807.255	419.386	596.415	1336.46	691.176	685.413	1221.32
MXAN_1996	2330215	2330970	-	148.144	253.416	216.751	540.646	207.031	338.738	344.17	517.893
MXAN_1997	2330988	2331494	+	146.339	103.014	227.045	72.4861	84.3669	109.89	267.751	212.057
MXAN_1998	2331505	2332281	+	443.895	937.16	243.068	541.408	687.049	774.149	238.358	984.448
MXAN_1999	2332278	2332982	+	233.707	176.663	390.029	119.121	226.914	164.239	394.844	270.616
MXAN_2000	2333022	2333744	+	1167.04	1155.3	941.025	620.609	1207.72	920.096	810.081	836.201
MXAN_2001	2333750	2334688	+	303.354	669.612	325.211	660.814	359.18	395.463	305.049	391.336
MXAN_2002	2334752	2335810	+	416.9	456.776	436.653	334.253	360.673	359.3	501.231	230.837
MXAN_2003	2335861	2336670	+	184.742	145.856	196.833	105.802	176.005	108.457	119.951	109.938
MXAN_2004	2336758	2337471	+	616.993	309.599	257.984	485.865	686.19	316.744	316.861	764.983
MXAN_2005	2337468	2338061	+	407.917	176.1	245.404	211.955	374.752	168.172	276.15	434.385
MXAN_2006	2338138	2338211	+	0	0.411713	0	0	0	0	0	0
MXAN_2007	2338248	2338324	+	2.29805	0	0.400571	0.611868	3.21797	0	0.637807	3.00754
MXAN_2008	2338421	2338494	+	0	0.353621	0	0	1.30985	0	0.323388	1.06889
MXAN_2009	2338518	2338591	+	4.96257	0.353621	1.60229	0.611868	1.07266	0.938136	0.323388	0
MXAN_2010	2338679	2339773	-	227.84	146.015	235.23	213.7	150.159	262.547	288.466	2464.75
MXAN_2011	2340154	2340226	+	0	0	0.400571	0	0	0	0	0
MXAN_2012	2340331	2340412	+	4.48311	1.47258	1.17393	1.15642	0	2.21603	0.646777	1.60333
MXAN_2013	2340519	2341796	+	1237.52	1143.57	908.567	2903.08	1243.76	998.587	1184.88	1979.07
MXAN_2014	2341818	2342438	+	5736.95	10559.9	3050.07	4724.59	6584.7	17135.9	6306.83	21481
MXAN_2015	2342655	2343938	+	3481.84	9479	5314.13	4765.96	6629.76	10975.3	9722.13	16711.3
MXAN_2016	2344229	2346298	+	2147.2	3716.89	1258.11	3704.19	3700.22	2224.66	1663.87	2444.31
MXAN_2017	2346497	2348950	+	5846.5	9243.65	3384.69	7473.29	10680.3	10960.5	7334.83	26334.9
MXAN_2018	2349088	2350785	+	785.418	257.21	384.884	199.648	550.457	242.562	274.991	331.605
MXAN_2019	2350871	2351755	+	81.4595	56.5918	98.6007	66.2267	34.5306	51.8409	65.6483	64.5939
MXAN_2020	2351752	2352564	+	36.9093	37.5645	121.947	78.1672	28.6309	99.1276	42.1665	54.0308
MXAN_2021	2352669	2353130	+	26.3917	23.2454	44.1647	81.583	22.3914	42.6959	38.3307	372.43
MXAN_2022	2353203	2353748	+	1249.04	653.029	448.936	273.617	1112.28	718.929	546.416	816.154
MXAN_2023	2353748	2354005	+	349.987	629.736	244.003	575.93	686.443	455.95	204.681	502.763
MXAN_2024	2354020	2354340	+	4300.22	6055.21	2227.51	3720.46	7967.08	4832.91	3117.24	6027.79
MXAN_2025	2354433	2355833	+	1129.52	1249.44	689.906	637.045	1394.74	793.023	958.471	1511.19
MXAN_2026	2355844	2357394	-	842.866	2476.35	771.609	2102.56	1473.22	4449.93	1363.2	6772.56
MXAN_2027	2357420	2358184	-	35.5839	41.1537	72.1121	72.2919	48.0626	28.9859	47.6372	44.5891
MXAN_2028	2358345	2359535	+	150.822	208.487	191.843	318.579	118.857	159.489	143.164	101.135
MXAN_2029	2359606	2361351	-	166.176	176.628	223.769	291.837	150.468	306.288	236.705	336.655
MXAN_2030	2361272	2361940	-	288.22	269.355	268.751	275.67	285.25	545.109	323.697	537.635
MXAN_2031	2362174	2363361	+	2265.89	2010.87	1469.17	4983.21	2942.1	5691.68	1830.51	12844.2
MXAN_2032	2363380	2364408	-	167.43	187.754	135.199	275.964	179.492	183.5	148.006	216.595
MXAN_2033	2364365	2365051	+	92.4978	61.8127	105.327	81.4225	74.9607	112.11	96.6582	184.141
MXAN_2034	2365107	2365868	+	132.185	63.8284	186.268	120.842	93.2987	94.7508	175.44	153.604
MXAN_2035	2365915	2367060	+	3728.98	7010.49	2962.32	7549.93	5758.97	13256.2	6000.64	16307
MXAN_2036	2367209	2367631	+	372.617	504.64	286.515	598.77	700.468	464.803	348.94	650.677
MXAN_2037	2367739	2368737	+	509.244	571.29	470.46	884.949	1077.26	724.254	586.58	1018.32
MXAN_2039	2368745	2369284	+	1019.55	323.794	267.193	154.027	865.665	391.735	269.17	316.62
MXAN_2040	2369295	2369735	+	177.413	191.662	101.215	195.949	278.391	255.877	105.632	227.095
MXAN_2041	2369811	2371178	-	2330.12	1567.4	1583.01	3257	3153.37	1528.71	1949.98	2762.27
MXAN_2042	2371469	2372509	+	182.29	301.772	265.067	257.166	279.557	368.164	224.137	391.231
MXAN_2043	2372511	2373539	+	116.184	117.402	220.752	196.086	100.395	148.442	217.418	154.348
MXAN_2044	2373550	2374314	-	617.972	474.083	348.12	473.536	779.335	436.341	472.656	608.393
MXAN_2045	2374434	2374790	-	422.315	222.03	121.968	111.143	526.304	209.376	123.707	271.13
MXAN_2046	2374808	2375311	+	74.3256	61.1737	44.3708	70.2423	69.8663	106.84	42.1217	91.3473
MXAN_RS09925	2376142	2376432	+	76.2846	189.929	73.0961	189.466	109.41	165.584	54.6531	171.66
MXAN_2047	2376429	2376965	-	1.45212	1.11895	2.63729	1.15642	2.32057	2.2419	1.61694	1.06889
MXAN_RS36290	2377042	2377275	+	28.7035	55.7103	17.6923	60.4999	43.3701	57.5509	14.8131	15.5722
MXAN_2048	2377272	2377862	-	10.5313	3.35686	7.99521	3.28113	4.40395	6.23076	8.39913	3.7411
MXAN_RS09935	2378062	2378259	+	34.7517	64.5407	31.7632	95.2081	57.1802	69.6691	30.8749	37.4948
MXAN_RS09940	2378256	2379053	-	24.4601	9.42144	44.5769	27.5996	13.2738	14.8586	46.3796	17.8462
MXAN_RS09945	2379057	2380694	+	257.081	706.661	211.856	475.833	385.243	469.674	168.532	347.973
MXAN_2050	2380895	2383678	+	348.818	702.94	437.364	717.431	539.6	611.849	358.911	591.363
MXAN_2051	2383728	2384723	+	458.516	1506.91	767.307	614.176	489.578	1068.26	1224.38	1172.49
MXAN_2052	2384738	2385589	+	191.92	573.657	252.503	375.97	226.512	332.859	290.172	325.013
MXAN_2053	2385597	2385875	-	336.061	237.458	203.9	160.328	267.643	265.546	256.217	153.354
MXAN_2054	2386086	2386730	+	248.2	469.897	277.012	433.986	213.362	385.586	261.112	205.896
MXAN_2055	2386895	2387812	+	2853.83	2660.44	2188.17	1081.3	3883.92	2714.53	3089.05	4730.67
MXAN_2056	2387815	2388693	+	1275.64	1932.45	844.645	653.406	1446.89	2073.92	1146.17	1649.6
MXAN_2057	2388690	2389178	+	2322.26	8593.29	4369.39	1877.32	3247.64	9530.79	6725.56	6698.13
MXAN_2058	2389212	2389730	+	480.259	2259.55	2046.13	667.165	673.723	2494.88	2303.88	2244.69
[truncated: 5,251 more rows]
