# Supplementary material for: Iron competition triggers antibiotic biosynthesis in Streptomyces coelicolor during coculture with Myxococcus xanthus
Source: ISME J. 2020 Jan 28;14(5):1111–24. doi: 10.1038/s41396-020-0594-6 (PMC7174319; doi:10.1038/s41396-020-0594-6)
Supplement: Supplementary file 4 — Dataset 3 [file 41396_2020_594_MOESM4_ESM.xlsx]

## Sheet: Sheet1
Supplementary Data 3. Secondary metabolite BGCs in eight Streptomyces speices used in this study
S. coelicolor				S. subrutilus				S. kanamyceticus				S. coeruleorubidus				S. cinereoruber				S. roseosporus scaffold 1				S. rimosus				S. venezuelae
Cluster	Secondary metabolite	Start	End	Cluster	Secondary metabolite	Start	End	Cluster	Secondary metabolite	Start	End	Cluster	Secondary metabolite	Start	End	Cluster	Secondary metabolite	Start	End	Cluster	Secondary metabolite	Start	End	Cluster	Secondary metabolite	Start	End	Cluster	Secondary metabolite	Start	End
1	Eicosapentaenoic acid	103628	120215	1	Kosinostatin	73997	180562	1	Lasalocid	50744	144793	1	Daptomycin	627097	694060	1	Terpene	435773	456134	1	A54145	89368	110007	1	Paromomycin	75861	117611	1	Ectoine	237842	248258
2	Isorenieratene	173768	182038	2	Galbonolides	266210	299379	2	A201A	387310	474885	2	Meilingmycin	746309	806351	2	Telomycin	494776	555116	2	Lanthipeptide	140275	162893	2	Isorenieratene	178391	268367	2	Geosmin	274746	295699
3	Lantibiotic	255311	261084	3	Friulimicin	414378	475382	3	FK520	522473	620271	3	Tetronasin	1267975	1309061	3	Ectoine	630738	641175	3	SGR PTMs	281065	330392	3	Sanglifehrin A	308500	367400	3	Thiazostatin / watasemycin A / watasemycin B / 2-hydroxyphenylthiazoline enantiopyochelin / isopyochelin	504136	603625
4	Coelichelin	510823	533448	4	Alkylresorcinol	492716	533777	4	Feglymycin	641611	792221	4	Calcimycin	1331003	1350767	4	Geosmin	668231	689264	4	Galbonolides	375106	427973	4	Nystatin	389996	509176	4	Chrysomycin	614871	643871
5	Bacteriocin	796584	802766	5	Laspartomycin	546260	600583	5	Lasalocid	850440	977587	5	Nrpsfragment	1997237	2040709	5	Asukamycin	760936	813115	5	Geosmin	660866	683121	5	Bacillibactin	518914	562807	5	Venezuelin	707463	730315
6	THN/flaviolin	1277625	1280490	6	Butyrolactone	649244	658497	6	Monensin	1051670	1073872	6	Ectoine	2257184	2267582	6	Scabichelin	860032	959238	6	Bacteriocin	719594	730415	6	Arsenopolyketides	575880	597020	6	Rebeccamycin	867489	890695
7	PKS	1335695	1343779	7	Siderophore	660650	671091	7	Micromonolactam	1075231	1121820	7	Rifamycin	2801131	2849624	7	Spore pigment	966255	1035307	7	Ectoine	749894	760298	7	Oxytetracycline	598260	673898	7	Chloramphenicol	1031371	1073437
8	5-hydroxyectoine	1998468	2001804	8	Isorenieratene	778559	829877	8	Hopene	1168002	1192294	8	SCO-2138	3049200	3106346	8	Abyssomicin	1242039	1338002	8	Divergolide	886389	914124	8	T1pks	769064	813615	8	Malacidin	2056844	2096395
9	Melanin	2943456	2944875	9	Saframycin A	854167	878263	9	Capreomycin	1359971	1401363	9	Lassopeptide	3184053	3205227	9	Desferrioxamine B	2824956	2833588	9	Butyrolactone	963705	974640	9	Lanthipeptide	894458	915856	9	Desferrioxamine B	2795741	2806675
10	Desferrioxamine B	3035641	3040682	10	Kirromycin	958052	1083867	10	Kanamycin	1704759	1725200	10	Stenothricin	3327743	3369714	10	Bleomycin	3290790	3347696	10	Aldgamycin	2478808	2542931	10	T1pks	916561	961296	10	Ikarugamycin	3408328	3430687
11	CDA	3519449	3602320	11	Streptomycin	1279446	1360680	11	Xantholipin	1755725	1922687	11	Istamycin	3414602	3423970	11	Phenazine	3567568	3636300	11	Desferrioxamine B	2890527	2902296	11	Stenothricin	988923	1079016	11	Lactonamycin	4409187	4451704
12	ACT	5513809	5535091	12	Hopene	1440771	1467384	12	Geosmin	2339398	2354465	12	Desotamide	3451998	3473075	12	Istamycin	4814915	4824146	12	Istamycin	4910744	4921160	12	Daptomycin	1096942	1142296	12	Scleric acid	4523393	4531575
13	Albaflavenone	5681016	5683483	13	Ravidomycin	1720881	1764317	13	Calcium-dependent antibiotic	2375587	2502315	13	Desferrioxamine B	3521599	3532354	13	Siderophore	5684832	5699501	13	Flaviolin	5601580	5642710	13	Colabomycin	1164799	1219268	13	Istamycin	5004080	5012297
14	Spore pigment	5785753	5791297	14	Geosmin	1802024	1821990	14	Bacteriocin	2508625	2519284	14	Pristinamycin	4791890	4801724	14	Bacteriocin	5908723	5920159	S. roseosporus scaffold 2				14	Hopene	1384859	1410805	14	A-factor	5476610	5517716
15	Siderophore	6338949	6343258	15	Bacteriocin	1891107	1899965	15	Methylenomycin	2602020	2625105	15	Friulimicin	5163684	5228912	15	Isorenieratene	5959785	5983737	14	Melanin	17154	27573	15	Complestatin	1562013	1637059	15	BD-12	5526950	5560001
16	Prodiginine	6432566	6464206	16	Siderophore	2110047	2122329	16	Siderophore	2824712	2838331	16	Legonaridin	5251163	5272036	16	Coelimycin	6053293	6129594	15	Venezuelin	316176	338986	16	Kanamycin	1699324	1720042	16	Flaviolin	5785363	5823890
17	Geosmin	6666219	6668399	17	Methylenomycin	2541707	2562738	17	Albaflavenone	3533937	3552892	17	Phosphonoglycans	5384719	5447398	17	Cosmomycin D	6187413	6259901	16	Terpene	459898	479478	17	Melanin	1756440	1767825	17	Murayaquinone	5870269	5882731
18	SCB1	6891293	6892237	18	Heme D1	2614686	2657384	18	Heme D1	4406445	4458613	18	Lanthipeptide	5656227	5679361	18	Pyrrolomycin	6333488	6360772	17	2-methylisoborneol	960476	979572	18	A-503083	1819199	1860249	18	Ficellomycin	5935668	5950407
19	Coelimycin P1	6900898	6948414	19	Griseoviridin / viridogrisein	3602342	3611957	19	Kanamycin	4734203	4757249	19	Albaflavenone	6176859	6197736	19	Hopene	6385828	6411031	18	Isorenieratene	1044403	1067037	19	Oligosaccharide	2008736	2041015	19	bacteriocin	6350838	6361667
20	Dipeptide	7104902	7122447	20	Bacteriocin	3648113	3659470	20	Griseobactin	5784477	5836148	20	Spore pigment	6352858	6424273	20	Nucleoside	6476248	6496637	19	Hopene	1160743	1187255	20	Bacteriocin	2073737	2085092	20	Rabelomycin	6472224	6546153
21	SapB	7419664	7427004	21	Friulimicin	3767227	3853956	21	Thiopeptide	6041031	6064706	21	Stambomycin	6452663	6495536	21	2-methylisoborneol	6533886	6553738	20	Ectoine	1333825	1344229	21	Butyrolactone	2160114	2169944	21	Formicamycins A-M	6674689	6715540
22	Hopene	7516017	7529773	22	SapB	6528254	6548515	22	Desferrioxamine B	6437261	6449027	22	Chaxapeptin	6594532	6617030	22	Skyllamycin	6684978	6749564	21	Simocyclinone	1380528	1540761	22	Lanthipeptide	2185913	2207571	22	Ulleungmycin	6721251	6854308
23	PKS	7590412	7598555	23	Other	6664376	6703647	23	Istamycin	6532122	6542640	23	Siderophore	6857535	6868370	23	Melanin	6802713	6813102	22	Coelimycin	1622567	1633532	23	Toyocamycin	2210795	2231160	23	Hopene	7022008	7047284
24	Lantibiotic	7691781	7699795	24	Spore pigment	6917113	6989619	24	SapB	7049889	7071741	24	Tetronasin	6949071	7001351	24	Meilingmycin	6838947	6905424	23	Bacteriocin	1740156	1751592	24	Griseobactin	2250600	2413822	24	bacteriocin	7128838	7139692
25	Germicidin	8026306	8027475	25	Kanamycin	6999328	7040833	25	Landomycin	7098475	7163570	25	Cosmomycin D	7080429	7153151	25	Kosinostatin	7178097	7199035	24	Azinomycin B	1816672	1921577	25	Siderophore	2502370	2515871	25	Spore pigment	7406589	7479101
26	PKS	8493549	8496340	26	Lactazole	7041626	7071385	26	Ectoine	7745330	7755734	26	Bacteriocin	7218857	7229553					25	Siderophore	2019605	2034334	26	Oxazolomycin	3074948	3131267	26	Melanin	7484949	7495338
27	Coelibactin	8504461	8529581	27	Ectoine	7081331	7091735	27	Chlorothricin	8366405	8462361	27	Geosmin	7286937	7307938									27	Mannopeptimycin	4130265	4211281	27	Salinichelins	7707355	7760193
28	2-methylisoborneol	8537030	8539246	28	Dutomycin	7093462	7150720	28	Skyllamycin	8789320	8847690	28	Siderophore	7523687	7535739									28	Fosfazinomycin	4248476	4289636	28	2-methylisoborneol	7788775	7808797
				29	Tambromycin	7166581	7236178	29	Telomycin	8993483	9066583	29	Lipomycin	7555207	7595778									29	Kirromycin	4783066	4835578	29	Alkylresorcinol	7946080	7987237
				30	Lanthipeptide	7275458	7298100	30	Cinerubin B	9075451	9190481	30	Yatakemycin	7732038	7773123									30	Neocarzinostatin	5452364	5463088	30	A54145	8189935	8226158
				31	SGR PTMs	7351674	7401063	31	Daptomycin	9241325	9322307	31	Hopene	8058885	8083322									31	Lassopeptide	5823027	5845574
				32	Pristinamycin	7577291	7588253	32	BE-14106	9456717	9502870	32	Coelichelin	8176286	8224187									32	SAL-2242	6575665	6598301
								33	Actinomycin	9503075	9586275	33	Oxazolomycin	8334574	8497582									33	Geosmin	6802593	6824290
								34	Telomycin	9594778	9647952	34	Versipelostatin	8547189	8568220									34	Ectoine	7235577	7245999
								35	A-503083	9771334	9844286	35	Informatipeptin	8597884	8625521									35	Desferrioxamine B	7323848	7331429
								36	Clavams	9921273	9969483	36	Maduropeptin	8698748	8739936									36	Siderophore	7427099	7440833
								37	Chaxapeptin	10045096	10128068	37	Melanin	8822914	8833279									37	Terpene	8040869	8060614
												38	Alkylresorcinol	9019936	9100390									38	Tallysomycin	8335930	8388892
																								39	Nrpsfragment	8396187	8440103
																								40	Phosphinothricin	8480169	8548216
																								41	Tetronasin	8600609	8727300
																								42	Spinosad	8804014	8875702
																								43	Butyrolactone	8881642	8892628
																								44	Teicoplanin	8964456	9150779
																								45	Nrps	9233008	9282905
