# Supplementary material for: Iron competition triggers antibiotic biosynthesis in Streptomyces coelicolor during coculture with Myxococcus xanthus
Source: ISME J. 2020 Jan 28;14(5):1111–24. doi: 10.1038/s41396-020-0594-6 (PMC7174319; doi:10.1038/s41396-020-0594-6)
Supplement: Supplementary file 5 — Dataset 4 [file 41396_2020_594_MOESM5_ESM.xlsx]

## Sheet: Sheet1
Supplementary Data 4. Normalized mRNA expression levels of S. coelicolor in the R5(-) solid media condition,CTT media condition, and iron restricted CTT media condition. The expression of the genes was normalized using the DESeq package in R. Expression values for duplicate data were merged as a normalized value
Gene	Start	End	Strand	R5(-) Solid media	CTT normal media	CTT iron restricted media
SCO0001	446	1123	+	0	0	0
SCO0002	1252	3813	+	0	0	0
SCO0003	3869	6220	+	0	0	0
SCO0004	6226	7173	+	0	0	0
SCO0005	7187	9307	+	0	0	0
SCO0006	9304	10410	+	0	0	0
SCO0007	10554	11000	-	0	0	0
SCO0008	11010	11360	-	0	0	0
SCO0009	11617	11952	-	0	0	0
SCO0010	12366	13457	+	0	0	0
SCO0011	13214	14023	-	0	0	0
SCO0012	14044	14454	-	0	0	0
SCO0013	14739	15029	-	0	0	0
SCO0014	15317	15595	-	0	0	0
SCO0015	16070	17302	-	0	0	0
SCO0016	17715	17918	+	0	0	0
SCO0017	17919	18263	+	0	0	0
SCO0018	18485	19351	-	0	0	0
SCO0019	19517	19771	-	0	0	0
SCO0020	19974	21620	+	0	0	0
SCO0021	21617	22210	+	161.932	16.8202	9.99639
SCO0022	22156	22761	-	11.8243	1.60451	0.628416
SCO0025	22843	23061	+	1.21839	0	0
SCO0026	23316	23831	+	180.674	20.0292	9.97454
SCO0027	23977	24345	-	5.23305	0	0
SCO0028	24378	24521	-	0.525966	0	0
SCO0029	24644	24943	+	4.18112	0.786392	0
SCO0030	25251	25871	+	3.65516	0.77053	0.621132
SCO0031	25843	26385	-	40.0669	4.36481	7.49001
SCO0033	26527	28773	-	481.642	5.90587	5.00548
SCO0034	29040	29519	+	8.16918	0.77053	0
SCO0035	29605	30054	-	8.69515	2.72858	3.74136
SCO0036	30116	30355	-	6.81095	5.53647	3.12751
SCO0037	30379	31131	-	114.801	36.5593	29.4044
SCO0038	31146	31274	-	192.372	28.7112	11.2459
SCO0039	31520	32137	+	11.325	3.11384	1.25683
SCO0040	32134	33357	+	10.799	3.57842	1.8634
SCO0041	33360	33845	+	1.74435	0.385265	0.628416
SCO0042	33842	34777	+	8.36224	2.35918	1.87068
SCO0043	35179	35907	-	120.094	7.46279	3.12751
SCO0044	36006	36674	-	11.1585	2.32745	3.76321
SCO0045	36689	36817	-	0	0	0
SCO0046	36816	37478	+	12.3769	1.18752	5.02005
SCO0047	37614	38768	-	89.6612	28.7112	24.3771
SCO0048	39107	39490	-	18.6353	1.55692	1.24955
SCO0049	39489	39812	+	82.5507	10.5766	4.39163
SCO0050	39877	40212	+	75.2868	8.571	1.88525
SCO0055	42171	43682	-	413.632	143.636	56.8799
SCO0056	43768	43857	+	0	0	0
SCO0057	43950	44090	+	28.9349	4.76594	0
SCO0058	44253	44975	+	390.222	35.4035	6.87616
SCO0059	45267	46073	+	45.9657	9.46843	3.74136
SCO0060	46064	46201	+	0.525966	0	0
SCO0061	46430	47734	-	137.697	91.5274	39.971
SCO0062	47789	48892	-	153.51	70.8546	19.3498
SCO0063	48889	49824	-	120.427	18.4881	4.98363
SCO0064	49821	51539	-	19.8537	2.34331	11.2387
SCO0065	51831	53144	+	25.4462	2.77616	8.74684
SCO0066	53141	54100	+	13.9016	1.57278	3.11295
SCO0067	54097	54918	+	12.9029	1.18752	7.50457
SCO0068	54968	56173	+	8.5287	6.22769	3.75593
SCO0069	56225	59383	+	21.1519	7.10925	6.85431
SCO0070	59558	60241	+	3.12919	0	1.24955
SCO0071	60069	60275	-	39.4011	2.37504	1.87796
SCO0072	60740	64093	-	2085.93	336.798	240.432
SCO0073	64605	64925	+	4.37418	1.57278	2.4991
SCO0074	64994	65092	+	0	0	0.628416
SCO0075	65092	65679	+	105.394	23.6711	2.4991
SCO0079	66688	67911	-	61.9712	8.71376	6.87616
SCO0080	68372	68887	+	127.704	5.53647	9.97454
SCO0083	69799	70647	+	30.1001	4.75008	3.74865
SCO0084	70777	71235	+	152.771	24.3306	9.39711
SCO0085	71648	72139	-	4.34758	1.60451	1.87796
SCO0086	72159	73097	-	48.0696	18.921	6.25503
SCO0087	73784	74833	-	84.7876	30.6376	9.95997
SCO0088	74917	75876	-	55.9325	16.8678	9.97454
SCO0089	75856	76893	+	362.213	87.949	33.7597
SCO0090	76895	77314	-	31.3451	2.80789	6.21861
SCO0091	77315	78271	+	0	0	0
SCO0095	78983	79702	-	5.92547	0.385265	1.87068
SCO0096	79839	80690	-	250.448	47.1201	20.6503
SCO0097	80845	81165	-	332.519	77.948	43.1349
SCO0098	81602	82441	-	0	0	0
SCO0101	83516	83992	-	60.2002	52.7993	13.7887
SCO0102	84893	85339	+	48.176	13.8015	6.24774
SCO0103	85336	86643	+	150.381	29.9622	20.0219
SCO0104	86640	87311	+	135.926	30.4109	20.5921
SCO0105	87907	88632	-	141.878	20.4145	20.0146
SCO0106	89073	89465	+	162.185	23.1748	5.00548
SCO0107	89486	90043	-	398.818	69.2501	46.8981
SCO0108	90242	90391	+	2.10386	0.786392	0
SCO0109	90395	90865	-	61.7781	21.5861	6.86887
SCO0110	90951	91790	-	428.093	113.995	30.5593
SCO0111	91977	92729	+	22.9829	3.9161	0
SCO0112	92773	92928	-	3.12919	0	0
SCO0116	94306	94872	-	109.342	22.4994	6.25503
SCO0117	94989	95681	+	9.74708	3.51497	5.01276
SCO0118	95989	97518	+	436.028	185.462	39.3498
SCO0119	97760	98281	-	178.543	17.4275	1.87796
SCO0120	98463	99338	-	80.1071	11.0253	2.49181
SCO0121	99335	99949	-	230.774	28.7588	2.49181
SCO0122	100190	101566	+	118.27	6.69226	3.1348
SCO0123	101656	103002	-	47.9564	3.54669	1.24226
SCO0124	103628	104989	+	85.8662	4.73421	0.621132
SCO0125	105057	106640	+	57.8699	1.97391	0.621132
SCO0126	106637	112885	+	209.502	19.2428	6.88344
SCO0127	112932	119654	+	198.364	18.504	10.603
SCO0128	119651	119833	+	0	0	0
SCO0129	119841	120215	+	9.58063	2.37504	1.87796
SCO0130	120457	121371	+	28.409	2.3909	1.24955
SCO0131	121617	122456	-	88.3561	1.58865	1.8634
SCO0132	122743	125502	+	1116.05	176.954	106.884
SCO0133	125625	126005	-	4.87354	0	0
SCO0134	126989	127294	-	4.54064	0.786392	1.87796
SCO0135	127571	128290	+	85.3136	14.8939	6.24046
SCO0136	128634	130184	-	119.482	38.1321	16.8653
SCO0137	130201	131001	-	122.977	42.7711	20.6358
SCO0138	131523	132296	+	9.96675	2.74444	1.8634
SCO0139	132327	132647	+	1.5779	1.17166	0
SCO0140	132693	133520	+	18.9948	9.11489	2.50638
SCO0141	133570	134121	-	901.392	651.642	22.5064
SCO0142	134295	136100	-	88.496	24.8586	11.8744
SCO0143	136647	137183	+	41.9777	9.35739	5.65575
SCO0144	137197	137556	+	61.9446	7.86392	3.12751
SCO0145	137561	138589	+	258.204	76.2324	24.3626
SCO0147	138976	139467	+	62.577	8.29677	3.11295
SCO0148	139467	139712	+	13.9548	4.30136	0.628416
SCO0149	139703	140299	-	5.03999	0	1.25683
SCO0150	140368	140862	+	18.7751	4.70249	2.49181
SCO0151	141370	141708	+	4.87354	1.18752	0
SCO0152	141705	143315	+	18.1093	3.93196	1.24955
SCO0153	143776	144363	-	29.8805	9.51601	1.24226
SCO0154	144704	145366	-	13.2624	2.74444	6.86887
SCO0155	145499	146122	+	174.529	50.3608	41.8708
SCO0156	146034	146351	-	1.05193	0	0
SCO0157	146603	146980	+	3.32225	1.17166	4.98363
SCO0158	146977	148206	+	17.9163	17.142	2.4991
SCO0159	148216	149184	+	11.1319	5.52061	3.12023
SCO0160	149508	150209	-	163.31	7.8322	3.76321
SCO0161	150181	150525	-	5.0666	0.77053	0
SCO0162	150579	151571	+	2098.7	2599.92	226.84
SCO0163	151749	153275	+	729.679	294.777	32.4591
SCO0164	153398	155728	+	171.233	231.501	24.9691
SCO0165	155707	156120	-	785.225	349.55	44.3699
SCO0166	156338	157141	+	567.574	52.4775	24.3553
SCO0167	157189	158073	-	5824.14	6023.83	878.862
SCO0168	158732	159304	+	3361.43	3691.56	491.672
SCO0169	159372	160025	+	3327.16	5744.23	658.16
SCO0170	160356	161027	-	2513.49	2051.51	297.662
SCO0171	161237	162553	+	4776.08	4027.68	1251.93
SCO0172	162661	163119	+	822.489	229.422	31.2606
SCO0173	163235	164017	-	1341.86	1793.97	193.073
SCO0174	164023	164994	-	4221.93	7710.46	1333.22
SCO0175	165059	165406	-	115.494	15.3584	10.0182
SCO0176	165460	165855	+	13.2358	3.54669	0.628416
SCO0177	166033	166614	+	1013.96	1506.97	349.653
SCO0178	166891	167337	+	677.608	136.078	29.3826
SCO0179	167444	168514	-	8007.22	13145.3	1234.29
SCO0180	168705	169556	-	1893.7	1857.2	165.671
SCO0181	169584	170570	-	1531.16	3131.68	1027.81
SCO0182	170656	170880	-	0	0	0
SCO0183	170911	172158	+	5.39951	0.77053	2.4991
SCO0184	172170	173984	+	12.2105	2.74444	2.49181
SCO0185	173768	174946	+	10.1066	166.593	28.7178
SCO0186	174943	176514	+	28.7419	897.26	83.7634
SCO0187	176501	177496	+	15.313	378.017	26.2041
SCO0188	177493	178503	+	17.2238	205.765	21.8416
SCO0189	178519	180087	-	46.931	377.271	190.341
SCO0190	180084	180824	-	15.3663	245.903	144.911
SCO0191	180821	182038	-	48.2893	289.741	138.115
SCO0192	182309	183559	-	68.5291	246.737	197.882
SCO0193	183793	184797	-	65.26	388.002	482.896
SCO0194	184958	185566	+	128.809	627.722	14.3734
SCO0195	185675	186361	+	40.0403	654.749	35.0165
SCO0196	186483	186887	+	5.73241	53.1211	2.51366
SCO0197	187019	187459	-	879.633	2737.89	69.982
SCO0198	187992	188858	-	1731.1	6594.95	232.928
SCO0199	188864	189886	-	3913.37	12814	529.202
SCO0200	189925	190830	-	2467.28	11015.3	886.536
SCO0201	190983	191654	-	8102.63	10192.4	641.499
SCO0202	191919	192848	+	34.6408	8.58686	2.4991
SCO0203	192880	194637	-	2460.32	1287.53	423.735
SCO0204	194760	195461	-	3064.76	3663.98	1239.54
SCO0207	196386	196991	-	13.4288	21.9238	12.4955
SCO0208	197221	199917	+	4495.29	6380.51	688.858
SCO0209	200024	200428	+	2207.31	3448.09	719.039
SCO0210	200728	201369	+	385.289	616.092	58.1368
SCO0211	201374	202090	+	547.647	872.671	50.6322
SCO0212	202370	202843	-	1196.65	3447.49	328.609
SCO0213	202863	204101	-	2747.24	6737.17	1092.1
SCO0214	204387	204800	+	626.249	271.31	110.011
SCO0215	204881	205888	-	860.865	1432.51	414.726
SCO0216	206480	210181	+	10781.4	23874.5	2992.23
SCO0217	210183	211751	+	4061.01	6356.14	371.065
SCO0218	211748	212551	+	361.513	726.191	40.5338
SCO0219	212551	213321	+	900.944	1948.75	93.0149
SCO0220	213427	213870	+	1206.78	1154.33	67.461
SCO0222	214913	215446	+	582.507	220.944	45.5976
SCO0223	215443	215559	+	48.7354	19.3221	7.51914
SCO0224	215807	216844	-	1595.35	47.052	421.008
SCO0225	216834	217268	-	36.5782	20.0133	4.38435
SCO0226	217315	218019	-	141.08	118.924	25.6194
SCO0227	218418	218780	-	3.65516	0.77053	0
SCO0228	218973	219059	+	0	0	0
SCO0229	219302	220150	+	136.592	62.9907	31.8453
SCO0230	220150	220764	+	91.1524	29.1441	17.4864
SCO0231	221092	221247	-	463.598	1.97391	7.52643
SCO0232	221414	221599	-	0.525966	0	0
SCO0233	221699	222538	-	91.6852	31.8727	15.6303
SCO0234	222827	223288	+	2.79628	3.96368	0.621132
SCO0235	223294	224232	+	1141.82	210.853	39.9564
SCO0236	224404	225276	-	78.942	39.3672	11.2459
SCO0237	225476	226237	+	14.8403	26.3679	13.0802
SCO0238	226481	227008	+	21.4848	3.19315	3.11295
SCO0239	227081	228154	-	242.092	70.0206	24.9983
SCO0240	228714	229649	-	11.1319	4.36481	6.26231
SCO0241	229995	230669	+	68.8354	21.2326	10.0182
SCO0242	231022	231465	+	690.152	553.092	201.112
SCO0243	231475	231654	+	215.375	91.7654	18.7068
SCO0244	232508	233518	+	336.474	73.8211	93.1096
SCO0245	233854	234873	-	232.565	99.7449	39.3717
SCO0246	234870	236207	-	568.925	181.267	113.636
SCO0247	236782	237807	+	4400.34	4785.49	1167.14
SCO0248	237664	238251	-	11.4914	0.786392	1.24955
SCO0249	238280	239794	-	40.0669	9.79025	26.8544
SCO0250	239858	240523	+	55.6262	21.074	22.4627
SCO0251	240559	240843	-	0.692419	0	0
SCO0252	240876	242123	-	70.6663	14.0282	9.36797
SCO0253	242194	242766	+	68.862	20.0133	17.4937
SCO0254	243022	243762	-	23.895	9.40498	4.99091
SCO0255	243936	245672	-	208.424	23.9929	9.34612
SCO0256	245986	246783	+	31.5914	14.6038	0.621132
SCO0257	246868	247869	+	168.403	58.4468	5.61933
SCO0258	247871	248680	+	29.654	9.85369	1.24955
SCO0259	248677	249702	+	83.2029	22.0348	4.37706
SCO0260	249755	250084	+	525.397	84.5609	58.0931
SCO0261	250164	250691	-	47.3772	10.6559	8.7177
SCO0262	250805	251740	+	133.463	66.5215	65.6049
SCO0263	251764	252879	-	67.3441	12.5505	14.3516
SCO0264	252946	253398	+	125.187	58.2089	24.9837
SCO0265	253499	254290	+	443.053	48.8039	23.1421
SCO0266	254332	255309	-	23.7019	21.185	13.7305
SCO0267	255311	256087	+	9.91354	4.33309	6.23317
SCO0268	256281	256442	+	25104.5	1251.62	2380.95
SCO0269	256526	259687	+	402.386	61.1482	123.172
SCO0270	259684	261084	+	115.74	16.836	20.0219
SCO0271	261366	262319	+	18.9948	4.33309	2.50638
SCO0272	262330	263220	+	18.9948	3.12971	1.87068
SCO0273	263285	264634	+	21.4316	3.51497	4.99091
SCO0274	264764	266263	+	13.5953	3.93196	1.24955
SCO0275	266356	267513	+	68.7555	12.4554	6.25503
SCO0276	267585	268838	+	35.7459	21.6337	6.89073
SCO0277	269020	269688	-	248.237	76.8715	53.7379
SCO0278	269783	270397	+	43.3891	7.12511	6.88344
SCO0279	270477	271748	+	192.858	38.5173	13.1312
SCO0280	271768	272469	-	12.1839	3.90024	4.99819
SCO0281	272466	272834	-	3.12919	0	4.39163
SCO0282	272892	273656	+	63.1562	16.4825	11.8525
SCO0283	274101	274595	-	37.9364	5.50474	3.76321
SCO0284	274763	276805	+	173.556	34.6647	11.2241
SCO0285	276938	278827	+	220.554	29.8988	11.8671
SCO0286	278910	279416	-	153.756	47.6798	48.0821
SCO0287	279691	280695	+	329.023	52.3664	8.12571
SCO0288	280692	281132	-	23.1227	1.58865	6.25503
SCO0289	281129	282157	-	227.665	34.1684	28.7542
SCO0290	282491	283801	+	51.3386	3.93196	4.37706
SCO0291	283798	284700	+	36.192	3.93196	3.75593
SCO0292	284702	285598	+	12.1839	1.94219	2.49181
SCO0293	285714	288104	+	16.3916	1.1558	5.61204
SCO0294	288187	288840	-	35.5262	14.1709	5.61933
SCO0295	288987	290456	-	35.2199	6.32286	5.00548
SCO0296	290584	291165	+	28.9349	13.7063	9.97454
SCO0297	291315	292592	+	3739.36	2061.3	1167.75
SCO0298	292656	293519	-	511.242	204.419	127.498
SCO0299	293613	294497	+	28.602	13.2894	8.10385
SCO0300	294494	296305	-	220.514	142.996	117.465
SCO0301	296471	297499	+	25.2532	5.1512	4.99091
SCO0302	297515	298108	-	93.7891	19.6439	10.6175
SCO0303	298105	298311	-	0	0	0
SCO0304	298468	298836	-	12.57	6.73985	2.49181
SCO0305	299213	302092	+	1167.11	647.924	145.612
SCO0307	303084	303971	+	38.1295	26.3362	18.0857
SCO0308	304026	305429	+	177.498	65.2388	18.7068
SCO0309	305537	306625	-	37.963	5.08776	5.00548
SCO0310	306816	307466	-	81.4053	18.4088	20.6285
SCO0311	307575	309131	+	7.47676	2.71272	2.49181
SCO0312	309147	310316	+	12.0174	1.95805	1.24955
SCO0313	310378	311727	+	5.39951	1.1558	1.8634
SCO0314	311724	313670	+	17.2505	4.70249	1.87068
SCO0315	313697	315055	-	133.516	280.182	62.4483
SCO0316	315254	316921	-	34.8338	9.42084	4.99819
SCO0317	316975	318237	-	49.3146	12.5188	3.76321
SCO0318	318329	319345	-	11.325	3.16143	11.2095
SCO0319	319499	320008	-	8.36224	0.802254	3.11295
SCO0320	320110	320583	+	297.852	0.401127	6.88344
SCO0321	320699	322255	+	1498.93	15.6009	24.3626
SCO0322	322244	323938	-	56.4585	14.9256	20.6139
SCO0323	324467	325069	-	83.8155	1.94219	2.4991
SCO0324	325238	327616	-	783.674	3.88437	5.61204
SCO0325	327899	328264	+	6.9508	0	0
SCO0326	328333	329301	+	96.9981	16.0814	13.1093
SCO0329	330235	331365	+	240.488	53.6854	36.2515
SCO0330	331504	332253	+	16.7511	7.46279	6.86887
SCO0331	332311	333210	+	4.18112	3.14557	5.61204
SCO0332	333529	334149	+	24.8937	8.31263	14.4026
SCO0333	334223	335734	-	29.9337	3.54669	3.11295
SCO0334	335948	336292	+	2.43677	0	0
SCO0335	336333	339467	+	46.4651	9.42084	5.00548
SCO0336	339521	340630	-	9.77369	1.1558	6.25503
SCO0337	340752	341318	+	372.373	45.6266	51.8526
SCO0338	341370	341909	-	4.01467	1.95805	1.87068
SCO0339	341992	342561	+	2.79628	1.54106	2.49181
SCO0340	342578	343165	-	21.8443	9.37326	13.1312
SCO0341	343234	345663	-	18.9948	6.32286	13.745
SCO0342	345817	347706	-	183.643	77.3724	21.2642
SCO0343	347814	348083	+	3.65516	0	0.621132
SCO0344	348137	349381	+	51.5849	7.15684	7.50457
SCO0345	349419	350201	-	26.8045	8.65031	13.745
SCO0346	350474	351352	+	26.2785	5.55233	5.00548
SCO0347	351529	352779	+	28.409	9.83783	59.8909
SCO0348	352776	353795	+	12.3503	3.53083	25.5902
SCO0349	353801	354805	+	13.6219	2.74444	12.5028
SCO0350	354802	355686	+	5.42611	0	8.13299
SCO0351	355683	357158	+	37.437	10.6718	51.8599
SCO0352	357209	358477	+	133.25	33.1871	83.7489
SCO0353	358481	359392	+	87.3908	9.45257	19.3352
SCO0354	359389	360231	+	26.1387	7.09339	14.9727
SCO0355	360305	360646	+	4.70709	1.97391	5.59747
SCO0356	360674	361465	+	4.18112	0.786392	1.88525
SCO0357	361759	362478	-	155.394	62.8003	39.3426
SCO0358	362635	363777	+	84.6212	22.7261	70.5376
SCO0359	363774	364496	+	47.6835	9.08316	20.6358
SCO0360	364559	365551	-	128.809	34.6171	24.3771
SCO0361	365623	366795	-	18.9682	9.45257	13.1458
SCO0362	366935	368146	+	23.5088	7.81633	14.9873
SCO0363	368143	369252	+	4.01467	2.32745	14.3589
SCO0364	369249	370055	+	10.6326	1.57278	9.97454
SCO0365	370066	370812	+	3.12919	2.34331	5.00548
SCO0366	370809	371876	+	11.8509	2.74444	13.7523
SCO0367	371921	372478	-	1.74435	0	1.87068
SCO0368	373045	374001	+	0	0	0
SCO0369	373998	377255	-	33.2559	6.27527	1.8634
SCO0370	377286	380690	-	7.83628	0.77053	3.10566
SCO0371	380751	383360	-	15.2864	2.3909	3.11295
SCO0372	383578	386592	-	10.8256	5.07189	3.12023
SCO0373	386761	387360	-	146.559	37.7151	19.3644
SCO0374	387750	389519	+	359.836	222.497	125.7
SCO0375	389531	391123	-	150.554	11.8593	12.4955
SCO0376	391232	391834	+	89.8808	30.6851	52.4737
SCO0377	391950	392483	-	10.273	0	0
SCO0378	392484	393218	-	136.126	2.35918	0.621132
SCO0379	393498	394961	+	17047.4	4590.13	1884.33
SCO0380	395065	395460	+	443.365	74.2222	22.4919
SCO0381	395939	397414	+	5335.41	1757.02	691.374
SCO0382	397485	398810	+	6026.28	2464.19	539.732
SCO0383	398881	400104	+	4099.78	1320.43	386.118
SCO0384	400179	401468	+	916.085	273.51	64.9474
SCO0385	401465	403030	+	1528.89	410.016	99.401
SCO0386	403034	404968	+	2613.44	635.838	169.194
SCO0387	405070	407250	+	2992.47	954.97	170.64
SCO0388	407253	409214	+	1168.94	247.17	75.4848
SCO0389	409237	410772	+	2138	636.783	168.587
SCO0390	410774	412006	+	792.403	198.536	54.359
SCO0391	412009	413250	+	482.294	108.896	37.4937
SCO0392	413247	414497	+	3021.98	1033.41	164.904
SCO0393	414494	415303	+	2531.76	1024.41	182.354
SCO0394	415300	415947	+	617.607	239.38	49.288
SCO0395	415951	416976	+	1567.8	876.551	133.731
SCO0396	416973	418247	+	2869.55	1148.64	176.179
SCO0397	418253	419542	+	766.982	251.117	38.7724
SCO0398	419539	420486	+	1179.96	497.059	81.8054
SCO0399	420492	421715	+	1056.39	433.587	86.84
SCO0400	421712	422263	+	653.846	411.414	74.9656
SCO0401	422271	423596	+	1020.59	427.555	83.7562
SCO0402	423654	424406	-	307.299	88.1711	96.2152
SCO0403	424609	425226	-	58.316	43.0454	29.9309
SCO0404	425243	425983	+	81.1058	69.9935	61.206
SCO0405	426015	426833	-	971.372	265.125	146.855
SCO0406	426893	427606	+	15.5327	5.53647	1.87796
SCO0407	427610	428614	+	67.0378	11.8593	11.8816
SCO0408	428615	429403	+	361.527	66.8433	269.325
SCO0409	429492	429956	-	3816.68	75.5095	16.8944
SCO0410	430071	431321	-	92.9834	9.03558	9.99639
SCO0411	431327	431551	+	183.117	42.5445	28.0966
SCO0412	431551	431934	+	173.31	75.2987	54.3808
SCO0413	431962	432564	-	236.327	41.6153	34.3954
SCO0414	432617	433513	-	153.956	40.5706	30.5884
SCO0415	433615	433977	+	7.45016	0	1.25683
SCO0416	433984	434589	-	36.3585	4.26964	1.87796
SCO0417	434651	435397	-	66.4518	31.424	11.2241
SCO0418	435456	436103	+	4.37418	0.786392	0.621132
SCO0419	436235	437224	+	52.2773	9.77438	7.50457
SCO0420	437253	438287	-	36.9643	12.4871	6.88344
SCO0421	438329	438988	-	44.5277	43.9111	20.0001
SCO0422	438997	440190	-	61.4984	25.6291	11.2314
SCO0423	440282	442579	-	14.4542	3.94782	1.24226
SCO0424	442700	443191	+	0	0	0
SCO0425	443293	444243	-	31.3185	8.18574	3.7705
SCO0426	444441	444671	+	5.42611	0	7.49001
SCO0427	444752	445588	+	47.2373	13.3211	11.8452
SCO0428	445611	446144	+	7.86289	6.62882	3.74865
SCO0429	446214	447161	-	14.6738	3.49911	5.61204
SCO0430	447185	447868	+	18.1359	4.31723	6.88344
SCO0431	447890	449218	-	132.125	31.3922	16.2514
SCO0432	449515	453252	+	59.4212	16.0497	9.37525
SCO0433	453370	454374	+	64.8207	8.65031	13.1166
SCO0434	454546	456195	+	38.3225	5.1512	3.76321
SCO0435	456192	457397	+	9.58063	0.786392	3.75593
SCO0436	457484	457654	+	28.8551	0	0
SCO0437	457670	458695	-	4.18112	5.13534	4.36249
SCO0438	458695	459345	-	2.43677	1.92633	0.628416
SCO0439	459393	460367	-	28.1627	7.43107	7.49001
SCO0440	460364	461083	-	36.2187	4.31723	4.37706
SCO0441	461350	462102	+	13.7884	8.28091	6.24774
SCO0442	462099	462857	+	14.3143	7.81633	11.8598
SCO0443	462854	463711	+	4.54064	2.74444	2.49181
SCO0444	463698	464099	-	23.9216	8.65031	4.99819
SCO0445	464207	465502	-	31.8977	2.35918	3.74865
SCO0446	465496	465861	-	81.2123	2.35918	4.37706
SCO0447	465990	466436	+	63.7954	11.4741	19.9855
SCO0449	468153	469232	+	23.3158	4.38067	6.87616
SCO0450	469315	470304	-	124.941	3.53083	3.76321
SCO0451	470355	471209	-	241.54	18.1029	15.0091
SCO0452	471415	472314	+	91.5187	29.756	29.4117
SCO0453	472458	473747	+	28.0495	7.87978	15.0237
SCO0454	473848	474789	+	12.3237	2.72858	4.99819
SCO0455	474804	475631	+	17.2505	6.307	6.86159
SCO0456	475628	476671	+	21.7911	1.58865	0.621132
SCO0457	476738	478672	+	31.7046	7.49452	14.3662
SCO0458	478669	480957	+	12.0174	4.31723	5.64118
SCO0459	481012	481791	+	473.932	95.269	1409.53
SCO0460	481810	482319	-	83.5092	19.3538	12.4736
SCO0461	482456	483325	+	42.5569	6.33872	39.3426
SCO0462	483338	484267	-	267.319	71.9787	74.41
SCO0463	484318	484932	+	355.808	59.3805	163.749
SCO0464	484973	486670	-	36.4983	2.7603	2.4991
SCO0465	486684	487514	-	212.525	11.8435	11.2459
SCO0466	487618	488601	+	30.7059	6.98236	8.11842
SCO0467	488614	489357	+	55.047	11.0729	23.0984
SCO0468	489373	490350	-	92.3176	25.9985	17.5374
SCO0469	490451	490972	+	20.5727	11.0571	10.6248
SCO0470	490983	491891	+	13.0693	3.14557	14.4026
SCO0471	491901	492881	+	32.9762	1.18752	9.98182
SCO0472	493055	494263	-	23.895	2.7603	3.74865
SCO0473	494260	495249	-	22.2106	1.98977	3.75593
SCO0474	495246	496493	-	10.08	0.802254	2.49181
SCO0475	496508	497359	-	25.0335	0	1.25683
SCO0476	497375	498133	+	9.77369	1.57278	7.50457
SCO0477	498238	498630	+	185.721	7.5421	13.7742
SCO0478	498683	499807	-	67.8701	5.07189	4.39163
SCO0479	499952	500776	-	5.92547	0.802254	1.25683
SCO0480	500780	501412	+	0.525966	0	1.8634
SCO0481	501699	502217	+	6.28499	1.1558	2.49181
SCO0482	502342	503076	+	49.3146	3.12971	11.2605
SCO0483	503073	503474	-	6.11853	1.17166	1.24226
SCO0484	503539	504705	-	27.6633	8.32849	6.87616
SCO0485	504854	505465	+	86.2523	12.197	20.6285
SCO0486	505447	506670	-	10.1332	1.57278	6.22589
SCO0487	506842	507348	+	14.9801	8.24918	1.87796
SCO0488	507394	510810	+	65.1004	12.1811	19.3498
SCO0489	510823	511035	-	418.339	33.271	235.09
SCO0490	511124	512215	+	89.275	10.5766	180.607
SCO0491	512302	513924	-	338.112	166.604	392.453
SCO0492	513989	524920	-	2281.9	1284.44	4503.65
SCO0493	524978	526783	-	491.802	148.569	510.985
SCO0494	526786	527838	-	2151.92	560.117	1802.14
SCO0495	527889	528752	-	1021.35	178.892	561.807
SCO0496	528791	529897	-	116.08	34.9865	189.463
SCO0497	529894	530970	-	321.234	145.693	986.478
SCO0498	530970	532325	-	1047.99	216.416	3756.6
SCO0499	532501	533448	+	881.26	177.915	2673.6
SCO0500	533534	533773	-	2221.06	418.793	354.003
SCO0501	533812	535764	-	297.079	63.7136	11.8816
SCO0502	535974	536408	+	55.2401	1.57278	2.50638
SCO0503	536532	537512	+	7.83628	1.57278	9.37525
SCO0504	537623	538942	+	276.26	50.6033	58.6851
SCO0505	539123	542131	+	411.494	68.4161	75.5503
SCO0506	542269	543099	+	410.409	102.088	88.7034
SCO0507	543119	543535	-	0.525966	0	0
SCO0508	543545	544087	+	36.1054	1.94219	1.87068
SCO0509	544194	545717	+	2318.69	139.434	71.2097
SCO0511	546358	547116	+	24.9203	5.07189	4.97634
SCO0512	547135	547743	-	197.878	35.4194	22.5137
SCO0513	547809	548900	+	384.47	169.999	116.295
SCO0514	548968	549621	+	141.299	38.633	32.5247
SCO0516	550455	551633	+	9.41418	5.08776	6.26231
SCO0517	551918	552115	+	1.05193	0	0
SCO0518	552094	552351	+	4.01467	0	1.24955
SCO0519	552403	553140	-	12.5434	1.18752	8.10385
SCO0520	553277	553861	+	42.3106	30.4789	34.9946
SCO0521	553892	554473	+	449.138	48.6453	47.4683
SCO0522	554649	555440	+	13.9282	1.54106	0.621132
SCO0523	555468	555905	-	11.1319	6.64468	3.75593
SCO0524	555990	556898	+	112.285	38.3066	37.4937
SCO0525	557029	557844	+	1120.69	634.371	638.446
SCO0526	557882	558715	+	349.33	122.904	89.9966
SCO0527	558812	559015	-	29582.9	4097.04	2379.43
SCO0528	559346	560098	+	28.3824	0.786392	4.37706
SCO0529	560127	561545	-	37.7099	5.48888	3.12023
SCO0530	561731	562576	-	60.1402	16.5301	18.7287
SCO0531	562803	564071	+	16.2251	1.17166	4.99091
SCO0532	564141	565049	+	24.2279	1.58865	2.50638
SCO0533	565046	565903	+	7.64322	1.97391	1.25683
SCO0534	566007	567626	+	3.82161	0	2.49181
SCO0535	567623	569044	+	20.3796	5.13534	2.49181
SCO0536	569061	569282	-	154.755	46.7824	46.9127
SCO0537	569655	570482	+	38.6554	11.0571	10.0182
SCO0538	570520	571848	+	33.2825	4.73421	4.36249
SCO0539	571863	572813	+	40.8991	11.0412	4.36249
SCO0540	572810	573709	+	19.1613	8.61859	3.11295
SCO0541	573756	575081	+	43.5556	6.307	7.49729
SCO0542	575351	577984	+	67.5106	5.08776	7.49729
SCO0543	578092	579228	+	192.272	21.2009	88.7034
SCO0544	579257	580789	+	60.2801	13.3528	7.50457
SCO0545	580913	583459	+	141.326	25.0694	8.76141
SCO0546	583523	586897	-	815.998	563.51	264.065
SCO0547	586987	587988	-	4.01467	0.385265	1.24955
SCO0548	587985	589271	-	25.4729	1.58865	1.24955
SCO0549	589268	589546	-	72.5969	5.53647	2.50638
SCO0550	590017	590895	+	24.8671	3.56256	6.24774
SCO0551	590981	592309	-	34.3078	16.1131	16.2587
SCO0552	592306	593022	-	195.188	24.7793	14.3953
SCO0553	593049	593486	-	0	0.802254	0
SCO0554	593641	595338	-	28.7419	3.57842	1.25683
SCO0555	595484	597079	-	22.4569	1.58865	7.49729
SCO0556	597132	598655	-	15.6992	1.58865	6.25503
SCO0557	598747	599769	+	85.3136	14.4134	18.093
SCO0558	599712	599978	-	36.0522	8.61859	16.2223
SCO0559	600051	601052	-	88.689	19.4173	4.36978
SCO0560	601133	603355	-	3843.56	1241.77	417.196
SCO0561	603385	603840	-	352.732	180.895	138.503
SCO0562	603973	605085	+	264.383	43.5099	26.2405
SCO0563	605122	606555	-	451.887	146.987	268.82
SCO0564	606677	607837	-	26.8311	3.56256	11.8598
SCO0565	607851	608909	-	13.6219	0.385265	9.9891
SCO0566	608902	609186	-	10.4661	0.385265	1.87796
SCO0567	609517	610356	+	0	0	0
SCO0568	610415	611488	-	33.1427	16.5301	13.1093
SCO0569	611984	612106	-	407.786	53.9392	370.121
SCO0570	612156	612320	-	222.185	14.9097	58.7288
SCO0571	612426	613754	-	73.4892	101.413	67.4319
SCO0572	613751	615151	-	139.135	184.687	125.561
SCO0573	615154	616107	-	127.151	121.363	102.982
SCO0574	616253	617086	+	17.4435	12.9675	9.99639
SCO0575	617124	617855	+	102.95	61.0168	15.6157
SCO0576	617913	618788	-	30.7925	9.82197	5.61204
SCO0577	618788	619588	-	4.87354	6.62882	6.23317
SCO0578	619588	620367	-	5.03999	1.58865	1.87068
SCO0579	620367	620879	-	2.43677	0.786392	0.621132
SCO0580	620891	622672	-	9.91354	5.48888	3.74865
SCO0581	622669	624036	-	39.3478	21.6178	23.7414
SCO0582	624273	625034	+	84.1484	32.2897	20.6212
SCO0583	625127	626350	+	320.275	56.6044	27.5192
SCO0584	626369	627631	-	648.534	242.161	6.85431
SCO0585	627628	628164	-	434.784	204.224	6.85431
SCO0586	628247	628588	-	101.485	87.5796	4.37706
SCO0587	628600	629058	-	386.008	186.971	1.8634
SCO0588	629185	630912	-	1035.46	334.423	18.1075
SCO0589	631216	632103	-	42.6435	13.7381	3.74136
SCO0590	632180	633049	+	68.4759	12.5823	7.48272
SCO0591	633119	633958	+	1747.92	28.7905	13.7523
SCO0592	633986	634708	-	171.359	36.1899	11.8671
SCO0593	634879	635706	-	21.3784	3.11384	6.25503
SCO0594	635776	636516	-	37.6567	7.84806	4.98363
SCO0595	636573	637166	+	316.307	13.4004	9.99639
SCO0596	637261	637824	+	1024.08	13.3687	53.7451
SCO0597	637911	638306	-	1299.78	123.527	43.1422
SCO0598	638511	638804	+	158.277	26.6897	20.6139
SCO0599	638801	639730	+	306.054	87.7699	52.4228
SCO0600	639859	640704	+	3006.79	242.551	365.657
SCO0601	640719	641762	-	242.039	3.56256	4.36249
SCO0602	642012	643133	+	187.405	3.51497	1.87068
SCO0603	643179	643880	+	54.3812	10.1596	8.12571
SCO0604	643926	645101	-	30.4862	9.42084	97.3482
SCO0605	645297	646232	+	29.6008	11.3948	8.75412
SCO0606	646345	647319	+	30.3198	0.385265	1.24955
SCO0607	647444	647731	+	497.647	2908.64	1154.3
SCO0608	647887	648765	+	1675.31	5100.26	1421.1
SCO0609	648876	649739	+	236.393	345.215	112.488
SCO0610	649840	650610	+	6.81095	7.80047	11.2824
SCO0611	650624	651388	+	14.6206	3.94782	8.74684
SCO0612	651462	651605	+	3.68176	0	1.24226
SCO0613	651602	652864	+	173.024	14.1075	26.1895
SCO0614	652881	653165	-	11.4914	1.17166	0
SCO0615	653448	653906	+	75.0671	2.71272	5.60476
SCO0616	653947	656322	-	758.654	2198.12	84.3409
SCO0617	656319	658772	-	1210.99	4130.19	297.912
SCO0618	659143	660528	+	8.91482	1.55692	3.11295
SCO0619	660525	661268	+	0.525966	0	1.87796
SCO0620	661329	661607	-	73.2962	19.2111	15.031
SCO0621	661707	662291	+	11.518	3.14557	6.86887
SCO0622	662373	663014	+	42.8632	9.38912	6.89073
SCO0623	663067	664686	+	189.369	142.575	31.8598
SCO0624	664769	665773	-	48.7354	11.7959	11.8234
SCO0625	665816	667096	-	14.9801	4.70249	2.50638
SCO0626	667100	667744	-	3.82161	1.55692	1.87068
SCO0627	667741	669870	-	10.9389	7.44693	6.23317
SCO0628	669972	671570	-	42.8099	28.2308	28.0384
SCO0629	671618	672727	-	22.5101	9.05144	10.6175
SCO0630	672882	673403	-	40.8991	7.46279	7.49729
SCO0631	673451	673633	-	76.5918	3.96368	2.51366
SCO0632	673733	674317	+	10.9655	2.3909	3.7705
SCO0633	674317	675069	+	6.81095	2.7603	2.50638
SCO0635	676130	677023	+	15.8922	2.74444	2.4991
SCO0636	677227	678861	+	114.575	25.8716	29.9746
SCO0637	678937	679392	+	75.5065	16.7726	34.3881
SCO0638	679529	680188	-	24.8937	10.2231	9.9891
SCO0639	680496	681428	-	113.25	30.2047	26.8398
SCO0640	681435	681863	-	112.89	38.5015	28.1185
SCO0641	681960	682535	+	17634	6958.41	10457.8
SCO0642	682600	684345	-	133.776	29.9622	16.2733
SCO0643	684409	685095	-	46.3785	0	1.24226
SCO0644	685288	687444	-	2580.75	221.42	98.0568
SCO0645	687554	688567	-	72.5171	108.864	20.0292
SCO0646	688679	689263	+	18.9948	6.19597	8.75412
SCO0647	689364	690161	+	37.244	8.98799	3.74865
SCO0648	690228	690923	+	367.227	68.6586	41.2934
SCO0649	690966	691283	+	45.7993	0.385265	0
SCO0650	691320	691832	+	158.976	0	0.628416
SCO0651	691829	692614	+	79.4413	2.77616	0
SCO0652	692619	692897	+	58.8686	0.786392	1.24226
SCO0653	692894	693445	+	89.0752	3.57842	1.88525
SCO0654	693442	694416	+	464.504	12.1494	4.37706
SCO0655	694441	694785	+	113.916	4.70249	3.75593
SCO0656	694782	695624	+	3.65516	0.401127	0
SCO0657	695660	695869	+	6.45144	0	0.628416
SCO0658	695866	696168	+	27.883	0	0.628416
SCO0659	696248	697354	+	53.6888	11.1047	1.87796
SCO0660	697480	698811	+	30.6793	11.7959	5.61933
SCO0661	698838	699824	+	19.6872	9.03558	2.49181
SCO0662	699821	700684	+	17.9429	8.28091	3.74865
SCO0663	700681	701712	+	11.4914	1.18752	3.12023
SCO0664	701709	703604	+	21.9309	5.92173	3.12023
SCO0665	703750	703977	+	13.4288	0	0
SCO0666	704114	706393	+	946.438	14.1868	11.2459
SCO0667	706448	707329	-	22.65	3.54669	1.87068
SCO0668	707401	708993	-	9.41418	4.70249	4.36249
SCO0669	709071	709688	+	16.8909	23.1748	8.73955
SCO0670	709685	711268	+	18.6619	12.6299	6.86887
SCO0671	711379	711633	-	650.405	23.56	31.8526
SCO0672	711649	712200	+	871.465	181.403	54.3444
SCO0673	712209	712736	-	2085.18	398.991	225.174
SCO0674	712829	714181	-	155.927	18.7624	5.64118
SCO0675	714374	717028	+	89.4947	7.84806	8.09657
SCO0676	717303	719897	+	619.705	130.446	212.409
SCO0677	720032	720874	+	88.9353	34.5854	55.5648
SCO0678	720985	721158	-	98.4027	2.35918	18.093
SCO0679	721248	721463	+	18.2758	0.786392	0
SCO0680	721495	723039	-	146.033	3.54669	32.5174
SCO0681	723181	724545	+	2387.8	878.184	5985.28
SCO0682	724639	725013	-	8099.4	1744.14	278.057
SCO0683	725056	725580	-	394.89	116.381	25.5975
SCO0684	725619	726395	-	365.456	200.598	71.8454
SCO0685	726401	726808	-	1614.73	258.295	78.6851
SCO0686	726845	728068	+	152.325	11.7324	5.02005
SCO0687	728130	728924	-	67.8366	14.8304	5.00548
SCO0688	729117	730289	+	45.4398	18.2661	31.889
SCO0689	730352	730987	+	117.071	10.5766	6.89073
SCO0690	730984	731976	+	18.3024	0.401127	3.12751
SCO0691	732005	734134	+	62.9631	4.2855	6.86887
SCO0692	734210	735667	-	456.049	8.28091	5.00548
SCO0693	735845	736192	+	34.3345	1.94219	5.61204
SCO0694	736312	736503	+	119.561	68.9804	196.026
SCO0695	736520	737506	+	107.79	71.5141	73.818
SCO0696	737846	738340	-	4.18112	0.401127	1.24955
SCO0698	739510	739875	-	738.374	103.355	112.518
SCO0699	739938	740231	-	9.41418	0.786392	1.25683
SCO0700	740314	742083	-	2127.81	584.998	275.558
SCO0701	742242	742685	-	1101.44	440.316	302.252
SCO0702	742816	743394	-	2312.24	1088.48	979.123
SCO0703	743575	743802	+	1741.57	869.394	655.055
SCO0705	744945	745763	-	6906.59	2430.1	1875.7
SCO0706	745911	747194	-	9.08127	2.35918	1.87068
SCO0707	747191	748387	-	2.62983	0	0
SCO0708	748380	749279	-	1.05193	0	0
SCO0709	749276	750076	-	1.05193	0.786392	0
SCO0710	750073	750864	-	1.5779	0	0
SCO0711	751917	753197	-	14.8137	4.68663	2.48453
SCO0712	753318	756143	-	12.7098	2.74444	0
SCO0713	756314	757246	-	2.96274	0	4.98363
SCO0714	757637	758524	+	53.7754	12.9675	21.1986
SCO0715	758531	758902	-	23.5088	1.97391	1.24955
SCO0716	759197	760399	+	26.8045	0.401127	2.50638
SCO0717	760471	761598	+	35.3332	0	1.87796
SCO0718	761675	761896	+	234.15	10.5766	7.50457
SCO0719	762009	762485	-	99.0221	12.2129	16.2514
SCO0720	762558	764051	-	204.848	31.0228	56.829
SCO0721	764216	766594	-	209.362	52.8469	17.4718
SCO0722	766591	767331	-	145.454	37.7468	13.745
SCO0723	767385	768074	+	45.4398	11.78	5.60476
SCO0724	768426	769367	+	462.886	134.716	163.092
SCO0725	769688	770065	+	56.2388	27.9724	13.0948
SCO0726	770144	770632	-	117.571	24.0087	16.8725
SCO0727	770665	771588	-	192.618	13.4162	13.7305
SCO0728	771628	772362	+	18.1359	6.27527	6.89073
SCO0729	772544	772966	+	50.5528	16.4825	6.24046
SCO0730	772974	773435	-	348.451	91.4957	155.017
SCO0731	773432	774613	-	148.856	50.6826	24.399
SCO0732	774765	776129	+	389.69	18.1663	16.8653
SCO0733	776203	776388	-	852.837	47.843	28.1403
SCO0734	776554	777828	-	43.529	17.6066	5.61204
SCO0735	777895	779097	+	197.678	25.1645	25.0274
SCO0736	779131	779826	-	9776.71	3328.22	1972.39
SCO0737	780012	780812	-	4.70709	5.47302	10.603
SCO0738	780863	781402	+	39.5941	25.4546	15.623
SCO0739	781386	782312	-	188.29	67.3238	36.2515
SCO0740	782467	783096	-	116.905	94.4939	61.1914
SCO0741	783096	784184	-	426.408	234.556	139.372
SCO0742	784362	786116	+	222.039	97.4174	106.11
SCO0743	786125	786409	-	136.206	4.31723	1.88525
SCO0744	786591	786956	+	184.389	43.9745	62.4847
SCO0745	786984	787643	-	8.36224	3.14557	0.621132
SCO0746	787843	789096	+	150.487	25.228	11.9108
SCO0747	789337	789837	-	122.364	16.9629	16.8871
SCO0748	789960	790541	+	42.1707	14.5086	9.38254
SCO0749	790561	791535	-	43.722	16.0972	18.1367
SCO0750	791701	791880	-	142.824	0.786392	1.87068
SCO0751	791981	794467	-	237.359	11.3789	14.3589
SCO0752	794689	796002	-	468.059	16.2559	17.501
SCO0753	796584	796799	+	67.9233	34.5695	11.2751
SCO0754	796977	797723	+	2.43677	0.401127	0
SCO0755	797720	799942	+	15.6992	1.58865	2.50638
SCO0756	799944	802766	+	22.4835	7.0458	2.4991
SCO0757	802797	803807	+	34.1946	3.11384	1.87796
SCO0758	803856	804035	+	23.0627	1.55692	1.87796
SCO0759	804091	805122	+	40.2599	0.786392	2.49181
SCO0760	805135	805797	+	14.2611	0.401127	1.87796
SCO0761	805859	806038	+	29.7672	0.385265	1.24955
SCO0762	806172	806606	-	3375.04	1362.21	2693.25
SCO0763	806966	808135	+	98.1032	34.9865	32.481
SCO0764	808206	809813	-	792.642	157.115	89.9748
SCO0765	810172	812415	-	262.651	10.6084	27.4318
SCO0766	812569	815655	-	82.6571	19.5646	19.3134
SCO0767	815808	818315	+	1195.28	313.501	134.417
SCO0768	818446	819111	+	67.4239	16.5142	3.75593
SCO0769	819148	820116	-	290.148	160.773	211.78
SCO0770	820194	820751	-	40.4796	7.78461	15.0019
SCO0771	820761	821198	-	111.585	20.4779	14.9873
SCO0772	821295	821873	+	32.8098	10.1914	24.3771
SCO0773	821848	822048	-	45.2133	7.87978	8.7177
SCO0774	822061	823299	-	421.847	217.221	333.631
SCO0775	823609	824058	+	141.872	24.4575	55.5503
SCO0776	824123	825139	-	106.439	4.2855	18.1294
SCO0777	825287	826312	+	192.025	46.2544	37.501
SCO0778	826361	826669	+	60.4997	6.64468	4.36978
SCO0779	826690	827085	-	191.06	8.2016	13.7596
SCO0780	827277	828218	+	201.886	37.425	19.4226
SCO0781	828289	828789	+	408.664	31.8409	62.4701
SCO0782	828755	829708	-	252.865	64.2258	49.9528
SCO0783	829910	831817	+	128.643	72.7333	86.2188
SCO0784	831835	832518	+	170.7	10.239	23.7487
SCO0785	832515	833198	-	0	0.401127	1.24226
SCO0786	833261	833800	+	37.9896	3.54669	9.36069
SCO0787	833931	835199	+	107.857	3.96368	6.26959
SCO0788	835238	835474	-	153.51	125.453	86.2771
SCO0789	835547	836665	+	118.596	3.97955	2.50638
SCO0790	836721	837377	+	21.2917	0.786392	0
SCO0791	837541	838680	+	18.6619	2.35918	2.4991
SCO0792	838977	840008	+	107.684	9.85369	33.7451
SCO0793	840026	840334	-	39.0682	1.20338	3.1348
SCO0794	840399	841688	-	197.432	27.8773	33.0803
SCO0795	841878	842372	+	76.3121	12.197	118.773
SCO0796	842488	843747	+	131.333	31.4715	81.2935
SCO0797	843808	844860	+	444.252	318.251	120.556
SCO0798	844881	846116	+	141.306	64.8535	24.3771
SCO0799	846084	846809	-	18.4422	4.26964	199.855
SCO0800	846917	847534	-	132.611	18.5992	15.6376
SCO0801	847649	849232	+	93.4227	208.161	29.9455
SCO0802	849194	850042	-	97.9634	72.0943	111.028
SCO0803	850100	851074	-	112.917	28.3418	11.2387
SCO0804	851097	851840	-	119.202	44.6657	35.0092
SCO0805	851911	853212	-	230.894	174.405	75.5795
SCO0806	853340	854365	-	99.9874	20.4145	6.25503
SCO0807	854455	854775	-	9.74708	3.11384	1.87068
SCO0808	854802	855884	-	30.8191	7.92737	6.87616
SCO0809	856126	857139	-	7.31031	0.385265	2.50638
SCO0810	857132	858172	-	4.54064	1.1558	3.72679
SCO0811	858169	859686	-	11.8243	1.95805	5.00548
SCO0812	859963	861123	+	27.0241	6.29114	10.6467
SCO0813	861242	863281	+	103.809	12.92	11.2168
SCO0814	863278	864732	+	3.65516	1.94219	1.24955
SCO0815	864811	865563	+	43.3891	10.6242	21.2496
SCO0816	865560	867038	+	66.6783	18.0712	29.3826
SCO0817	867035	867682	+	11.325	2.72858	1.87068
SCO0818	867800	868594	+	31.8977	10.1279	10.011
SCO0819	868598	869908	+	22.8164	10.9936	5.63389
SCO0820	869978	870337	-	302.399	60.3777	93.0586
SCO0821	870420	871397	-	55.0736	7.41521	10.6394
SCO0822	871406	872086	-	27.9096	7.43107	12.5173
SCO0823	872193	872633	+	110.007	10.6242	28.0821
SCO0824	872630	873520	+	26.052	4.38067	13.745
SCO0825	873517	874473	+	27.5767	5.07189	11.2241
SCO0826	874543	875343	+	66.312	18.8417	11.8744
SCO0827	875388	875726	-	31.5382	0.385265	0.628416
SCO0828	875839	877500	+	188.377	5.90587	21.1913
SCO0829	877702	879078	+	160.6	4.73421	3.76321
SCO0830	879140	880219	-	79.5546	0	3.11295
SCO0831	880216	881136	-	226.56	4.67077	6.23317
SCO0832	881133	882098	-	187.192	3.9161	4.37706
SCO0833	882095	882805	-	211.866	2.7603	2.4991
SCO0834	882826	883014	-	14786.8	50.9727	54.9874
SCO0835	883113	883760	-	7.66982	1.1558	3.74865
SCO0836	883920	884921	-	53.0762	2.32745	5.61933
SCO0837	885004	885270	-	0.692419	0	0
SCO0838	885442	885867	+	48.2361	16.8519	18.1075
SCO0839	885933	888050	-	35.2199	10.6401	6.87616
SCO0840	888194	888700	-	54.2946	23.8977	32.4664
SCO0841	888805	890367	+	55.7926	5.45716	4.99091
SCO0842	890835	892211	+	5.42611	1.57278	0.628416
SCO0843	892238	892672	-	144.508	16.8678	11.8379
SCO0844	892665	893006	-	113.416	19.6122	7.51186
SCO0845	893013	893279	-	54.1349	2.34331	3.75593
SCO0846	893386	894186	+	182.724	50.7461	38.0712
SCO0847	894244	894702	-	556.676	43.7637	24.3917
SCO0848	894818	895819	-	51.6115	24.9901	35.0529
SCO0849	895829	896353	-	0.525966	0	1.24955
SCO0850	896543	896968	+	841.971	18.0553	11.9108
SCO0851	896973	898037	-	71.412	29.3073	28.1112
SCO0852	898034	898666	-	72.4305	39.6731	26.8981
SCO0853	898895	899293	+	78.283	2.34331	3.74865
SCO0854	899538	902129	+	90.4	51.7274	38.8088
SCO0855	902174	902680	-	68.203	16.8836	19.9491
SCO0856	902743	903969	-	6.81095	1.95805	3.74136
SCO0857	904109	904747	+	125.494	29.0331	46.1969
SCO0858	905000	905377	-	463.059	164.979	81.1114
SCO0859	905546	906055	-	194.143	152.365	5.00548
SCO0860	906052	908340	-	960.281	1306.39	46.2624
SCO0861	908340	908549	-	178.191	227.696	6.88344
SCO0862	908813	909472	-	278.677	513.281	24.348
SCO0863	909469	910926	-	1794.8	2847.07	84.9256
SCO0864	911343	911939	-	20.0201	56.8627	2.4991
SCO0865	912092	912862	-	149.502	144.073	27.4828
SCO0866	912931	913572	-	332.013	185.251	4.37706
SCO0867	913768	914472	-	1092.09	381.67	30.0037
SCO0868	914827	915270	-	96.805	39.578	26.8325
SCO0869	915341	915715	-	128.15	136.816	99.2845
SCO0870	916336	916785	-	180.228	93.5331	12.5028
SCO0871	916782	918377	-	498.938	175.007	60.5703
SCO0872	918438	919775	-	1402.93	171.751	104.319
SCO0873	919901	920182	-	0.525966	1.20338	0.628416
SCO0874	920727	921419	-	73.9354	6.27527	3.75593
SCO0875	921420	921755	-	24.9735	1.97391	3.11295
SCO0876	921927	922175	-	0.525966	0	0.628416
SCO0877	922247	924913	+	286.287	81.9956	52.4665
SCO0878	924917	925795	+	157.198	52.4821	15.0164
SCO0880	926916	927332	+	0	0	0
SCO0881	927534	928499	-	288.225	108.776	36.2369
SCO0882	928670	929017	+	3.84822	0.401127	1.25683
SCO0883	929061	929717	+	26.3051	10.1596	6.87616
SCO0884	929779	931212	-	304.463	133.882	84.3263
SCO0885	931333	931737	+	796.43	62.5737	165.013
SCO0886	931757	932791	-	111.173	38.3066	36.2078
SCO0887	932864	933568	-	74.7676	14.1075	6.25503
SCO0888	933708	934271	+	769.607	14.878	116.851
SCO0889	934332	935237	-	49.2348	11.4423	8.76141
SCO0890	935622	936329	-	4.54064	0	1.25683
SCO0891	936431	937270	+	20.7392	2.79203	4.98363
SCO0892	937290	938240	-	89.7144	6.70812	4.99091
SCO0893	938389	939612	+	19.7138	0.385265	3.73408
SCO0894	939627	941063	+	25.1399	0	4.36249
SCO0895	941071	942090	-	39.7074	1.55692	9.96725
SCO0896	942453	942878	-	28.2425	1.97391	3.1348
SCO0897	942974	943567	-	134.655	8.53928	22.5137
SCO0898	943851	945833	-	52.7767	11.3472	16.858
SCO0899	946045	946941	+	0.525966	1.17166	1.25683
SCO0900	947027	948310	+	6.09193	0.77053	1.87068
SCO0901	948674	949762	-	41.4517	15.6803	37.4573
SCO0902	949864	950292	-	1063.44	409.651	356.597
SCO0903	950551	950811	+	1.74435	1.57278	0.628416
SCO0904	950823	951122	+	4.87354	3.20902	6.22589
SCO0905	951217	951522	+	3.32225	1.1558	0.621132
SCO0906	951452	951949	-	387.672	70.6325	38.1076
SCO0907	951968	952858	-	72.2442	10.239	14.9654
SCO0908	952991	953455	+	87.4441	54.9205	40.665
SCO0909	953440	954429	-	117.897	25.8082	99.9566
SCO0910	954566	955867	+	695.457	84.8669	84.8746
SCO0911	955864	957204	+	428.531	68.4795	79.35
SCO0912	957204	958019	+	164.162	37.2664	46.8544
SCO0913	958016	958987	+	480.189	144.918	131.838
SCO0914	959024	960292	-	14.4542	2.71272	4.99819
SCO0915	960501	960758	+	360.236	5.96932	3.1348
SCO0916	960792	961283	-	33.449	7.44693	4.99819
SCO0917	961534	962553	+	102.677	7.49452	23.1349
SCO0918	962596	964941	+	265.321	60.5046	72.4228
SCO0919	964984	965943	-	1200.6	33.3979	31.2314
SCO0920	966016	966843	-	13.2624	0	1.87796
SCO0921	966843	967613	-	67.4171	1.57278	5.61933
SCO0922	967895	968641	-	267.279	553.155	1162.07
SCO0923	968638	970587	-	665.444	1961.79	3388.3
SCO0924	970589	971320	-	644.619	792.608	1766.15
SCO0925	971392	972276	+	29.6008	5.85829	6.87616
SCO0926	972311	973210	-	10.6592	9.30981	1.87068
SCO0927	973388	974224	+	140.387	37.3774	19.3571
SCO0928	974312	976456	-	1257.03	588.162	369.427
SCO0929	976453	977265	-	1575.16	497.215	528.268
SCO0930	977491	978444	-	1918.3	89.4538	58.195
SCO0931	978713	979324	+	36.2453	8.16988	0.621132
SCO0932	979340	980104	+	245.415	70.2427	5.64118
SCO0933	980316	980834	+	139.968	10.9778	1.87796
SCO0934	980917	981558	-	505.79	2.35918	1.25683
SCO0935	981742	982407	+	440.023	7.06167	8.11842
SCO0936	982439	983044	-	147.152	5.58405	2.49181
SCO0937	983389	983850	+	46.1854	18.1187	14.3807
SCO0938	983971	985377	+	335.708	74.9339	24.3407
SCO0939	985374	986237	-	37.2706	3.96368	9.36797
SCO0940	986247	986720	+	14.0947	3.97955	3.12751
SCO0941	986722	987876	-	35.0269	0	4.36978
SCO0942	988130	988684	+	153.716	8.97213	1.88525
SCO0943	988826	989341	+	568.6	88.2504	39.4081
SCO0944	989560	990210	+	1149.82	48.0651	34.3808
SCO0945	990249	991112	-	126.432	40.9876	32.4446
SCO0946	991153	993243	-	245.728	22.4201	23.113
SCO0947	993366	994778	+	62.4706	3.11384	8.11114
SCO0948	994798	997821	-	293.81	65.4133	18.7141
SCO0949	997963	999210	-	2.27032	1.58865	0
SCO0950	999242	1000162	-	4.37418	1.94219	1.87068
SCO0951	1000159	1001091	-	7.11725	1.17166	1.25683
SCO0952	1001098	1002390	-	39.5409	8.28091	9.99639
SCO0953	1002624	1003673	+	17.4435	3.56256	4.39163
SCO0954	1003996	1004478	-	387.413	270.734	199.19
SCO0955	1004534	1004710	-	17.2771	11.7007	4.99091
SCO0956	1005186	1005641	+	10.273	0	0
SCO0957	1005700	1007202	-	351.101	148.005	83.6323
SCO0958	1007306	1008646	-	192.478	3.09798	6.85431
SCO0959	1008835	1011153	-	30.5395	11.0095	20.5921
SCO0960	1011212	1013830	-	46.3785	5.53647	11.8598
SCO0961	1014030	1015250	-	576.489	111.668	54.9801
SCO0962	1015300	1016463	-	485.676	46.4923	31.8526
SCO0963	1016501	1017394	-	4.01467	1.17166	1.24226
SCO0964	1017707	1018138	-	0.525966	1.20338	1.24226
SCO0965	1018179	1018838	-	12.7098	2.77616	3.11295
SCO0966	1018944	1019903	-	38.8219	8.24918	8.13299
SCO0967	1019971	1020594	-	75.8462	6.27527	10.0255
SCO0968	1020695	1021237	-	11.8509	1.17166	6.86159
SCO0969	1021386	1022009	-	43.8885	6.69226	6.86159
SCO0970	1022079	1022813	-	42.4238	7.06167	10.6321
SCO0971	1023053	1023964	+	663.54	136.626	143.142
SCO0972	1024039	1024383	+	62.5238	36.1106	42.4992
SCO0973	1024508	1025767	+	4886.32	761.509	1405.93
SCO0974	1025757	1027076	-	2043.85	250.732	563.803
SCO0975	1027393	1028832	+	949.328	309.696	332.263
SCO0976	1028822	1029955	-	127.677	65.8824	93.5486
SCO0977	1029991	1030341	-	221.267	106.211	86.9711
SCO0978	1030387	1030806	-	400.01	968.464	1389.47
SCO0979	1031136	1031372	-	3.12919	0.401127	0.628416
SCO0980	1031600	1031956	+	5.39951	0	3.74865
SCO0981	1031976	1033445	-	101.705	14.6355	64.3699
SCO0982	1033827	1035107	+	57.6168	5.08776	249.64
SCO0983	1035208	1036800	+	30.2065	3.57842	49.9455
SCO0984	1036797	1037666	+	28.1027	1.57278	21.2278
SCO0985	1038243	1040561	+	383.703	1186.79	9374.6
SCO0986	1040764	1041465	+	155.534	42.3541	51.8162
SCO0987	1041692	1043245	+	144.375	82.1859	17.4718
SCO0988	1043277	1043969	+	319.09	17.7811	66.2333
SCO0989	1043990	1044394	-	91.3189	47.2787	60.6796
SCO0990	1044679	1045668	-	403.524	110.095	238.298
SCO0991	1046251	1047114	+	1756.87	853.305	2697.12
SCO0992	1047111	1048133	+	1820.34	2032.06	3773.22
SCO0993	1048130	1049368	+	1124.39	612.361	1065.78
SCO0994	1049361	1050626	+	578.971	434.415	880.875
SCO0995	1050595	1051344	+	920.85	513.425	786.5
SCO0996	1051613	1052656	+	835.77	555.24	579.676
SCO0997	1052653	1053768	+	275.96	199.553	172.365
SCO0998	1053765	1054583	+	202.504	211.122	159.928
SCO0999	1054754	1055401	-	21261.3	1617.74	8153.41
SCO1000	1055883	1056995	-	377.606	127.633	98.7799
SCO1001	1057387	1057749	+	2.96274	0.385265	0.628416
SCO1002	1057892	1058278	-	49.9804	5.53647	27.4609
SCO1003	1058377	1058961	+	458.479	43.7003	48.0457
SCO1004	1059073	1059873	-	145.733	26.3203	10.0037
SCO1005	1060181	1061398	+	0	0	0
SCO1006	1061415	1061552	-	29.8204	3.11384	0
SCO1007	1061871	1063013	-	23.9482	3.14557	18.7432
SCO1008	1063185	1063520	+	441.435	131.581	66.2333
SCO1009	1063535	1064155	-	3.32225	0.401127	0
SCO1010	1064858	1066294	+	122.438	4.68663	16.858
SCO1011	1066337	1068241	-	46.1588	25.5022	23.1203
SCO1012	1068298	1069098	-	112.504	32.1469	18.0711
SCO1013	1069154	1069633	-	775.459	237.685	111.904
SCO1014	1069702	1071315	-	233.757	113.082	145.634
SCO1015	1071312	1071656	-	0	0	0
SCO1016	1071720	1072544	-	4.18112	1.94219	1.24955
SCO1017	1072677	1073219	-	534.085	91.4323	72.5321
SCO1018	1073299	1074141	-	425.456	54.7891	59.92
SCO1019	1074142	1075377	+	133.743	20.4303	11.2168
SCO1020	1075397	1076719	-	296.893	152.143	91.86
SCO1021	1077009	1077458	+	370.948	312.998	263.034
SCO1022	1077501	1078328	+	3656.9	1178.23	1109.23
SCO1023	1078574	1079182	+	1046.74	900.047	378.81
SCO1024	1079228	1081729	+	1435.18	713.167	418.97
SCO1025	1081780	1084137	-	193.33	48.4979	24.3771
SCO1026	1084395	1085219	+	477.087	193.806	202.412
SCO1027	1085351	1085824	+	53.7154	10.1596	9.36069
SCO1028	1085859	1086983	-	127.564	77.9163	48.7324
SCO1029	1087360	1087587	+	1193.56	137.988	72.6268
SCO1030	1087803	1088321	+	1637.63	37.4409	27.4609
SCO1031	1088547	1091114	-	38.9617	5.4413	1.87796
SCO1032	1091111	1091860	-	4.54064	0.385265	0.621132
SCO1033	1091857	1092141	-	2.43677	0.385265	1.24955
SCO1034	1092244	1092897	+	41.5383	13.8808	25.5902
SCO1035	1092908	1093495	+	22.65	4.71835	13.1093
SCO1036	1093492	1094400	+	10.9921	3.94782	7.51914
SCO1037	1094465	1094866	+	5.73241	0.786392	4.38435
SCO1038	1094911	1095258	+	38.0162	8.63445	13.102
SCO1039	1095280	1096518	-	134.515	57.248	22.4627
SCO1040	1096556	1097206	-	3.32225	1.1558	1.24226
SCO1041	1097282	1098505	+	233.118	57.7443	49.3608
SCO1042	1098616	1098966	-	0.692419	0	0
SCO1043	1099030	1099809	+	38.8751	8.52342	14.9654
SCO1044	1099831	1100772	-	10.1066	2.32745	21.2278
SCO1045	1100965	1101198	+	3.84822	0	3.73408
SCO1046	1101284	1103545	+	20.2398	6.19597	53.7379
SCO1047	1103835	1104527	+	3.65516	0	0.628416
SCO1048	1104500	1104952	-	507.174	122.768	37.4573
SCO1049	1105031	1106194	-	14.8137	1.20338	2.49181
SCO1050	1106404	1107006	+	641.59	9.80611	13.7159
SCO1051	1107018	1108091	+	111.565	3.16143	7.51186
SCO1052	1108110	1108778	-	0.525966	0	0
SCO1053	1109004	1109432	-	0.692419	0	0
SCO1054	1109450	1110652	+	71.3253	75.9786	28.1112
SCO1055	1110755	1113025	-	34.8338	9.79025	18.7578
SCO1056	1113337	1114596	+	20.7126	7.12511	7.51186
SCO1057	1114608	1115573	+	19.3809	5.19879	2.49181
SCO1058	1115579	1116406	+	23.8151	5.11948	3.12023
SCO1059	1116447	1117826	+	16.3916	21.602	5.63389
SCO1060	1117870	1119111	-	93.9753	20.4621	25.6194
SCO1061	1119167	1120834	-	26.9709	8.58686	10.6248
SCO1062	1120925	1123006	-	8.88821	1.55692	2.4991
SCO1063	1123067	1123960	-	2.96274	1.18752	2.4991
SCO1064	1123963	1124898	-	3.65516	0.385265	0.621132
SCO1065	1124895	1126256	-	10.2464	4.34895	6.85431
SCO1066	1126535	1127557	+	26.1653	10.5925	3.14208
SCO1067	1127704	1128876	+	160.381	16.5618	10.603
SCO1068	1128954	1129694	+	29.0748	5.47302	4.36978
SCO1069	1129716	1130195	-	160.853	14.9256	13.1312
SCO1070	1130429	1131094	-	126.346	34.1208	26.8762
SCO1071	1131091	1132338	-	97.99	14.8621	33.7815
SCO1072	1132462	1132683	+	0	0	0
SCO1073	1132744	1134012	-	313.704	130.382	131.802
SCO1074	1134157	1135512	+	764.48	447.088	249.281
SCO1075	1135646	1136689	-	81.1857	18.4723	9.36797
SCO1076	1136858	1137052	-	1127.07	55.3012	6.24774
SCO1077	1137148	1138101	-	32.4237	11.3948	16.2441
SCO1078	1138342	1139391	+	245.501	63.2332	31.9035
SCO1079	1139479	1140312	+	98.2431	13.3528	7.49001
SCO1080	1140293	1141591	-	72.131	155.393	126.789
SCO1081	1141759	1142721	-	455.376	2393.83	341.864
SCO1082	1142777	1143565	-	3029.55	7943.74	1500.81
SCO1083	1143786	1144295	-	45.1601	21.5544	30.011
SCO1084	1144442	1144822	-	78.3628	12.9358	28.7615
SCO1085	1145088	1145816	+	1389.64	915.737	502.384
SCO1086	1145827	1146426	-	498.479	144.016	141.184
SCO1087	1146486	1147556	-	2475.52	1397.07	2351.33
SCO1088	1147553	1148371	-	1186.02	672.793	1221.64
SCO1089	1148368	1149771	-	6368.75	2649.71	5878.86
SCO1090	1149998	1150681	+	415.176	129.628	100.825
SCO1091	1150733	1151272	-	143.63	46.83	33.1312
SCO1092	1151356	1151748	+	135.986	21.7289	17.4864
SCO1093	1151783	1152634	+	126.459	7.46279	8.75412
SCO1094	1152798	1153376	+	497.873	188.866	200.037
SCO1095	1153488	1154504	+	20.2132	10.9778	9.36069
SCO1096	1154572	1154766	+	3.65516	1.17166	0.621132
SCO1097	1154808	1155686	+	43.722	20.3986	11.8598
SCO1098	1155717	1156292	-	11.6845	4.70249	6.86159
SCO1099	1156289	1158022	-	8.5287	3.53083	3.12023
SCO1100	1158218	1158796	+	413.105	52.3347	52.3936
SCO1101	1158944	1159879	+	213.597	54.5353	55.5503
SCO1102	1160123	1160794	+	209.555	44.8878	29.4044
SCO1103	1160876	1161565	+	73.1297	10.9936	4.36249
SCO1104	1161710	1162411	+	215.907	38.0845	47.5484
SCO1105	1162399	1163901	-	3097.99	164.07	212.095
SCO1106	1164110	1164766	+	96.8582	9.45257	16.2296
SCO1107	1164809	1165264	-	65.3733	6.73985	8.11842
SCO1108	1165403	1165774	-	155.98	115.926	175.529
SCO1109	1165916	1166995	+	30.433	6.24355	11.8671
SCO1110	1167193	1167993	+	30.1267	3.94782	9.36069
SCO1111	1167998	1168804	-	25.9722	2.31159	0.628416
SCO1112	1168853	1170556	+	289.629	165.353	25.6485
SCO1113	1170638	1171792	+	638.96	105.023	206.95
SCO1114	1171863	1172540	+	1137.46	510.006	392.65
SCO1115	1172537	1173535	+	66.372	13.7222	13.7523
SCO1116	1173674	1174600	+	308.771	82.5077	40.614
SCO1117	1174890	1175927	-	33.4756	21.9714	8.73955
SCO1118	1176089	1177579	-	28.4356	84.0805	47.4464
SCO1119	1177797	1178273	+	18.6619	2.72858	4.37706
SCO1120	1178294	1179010	+	90.1537	20.0451	12.5101
SCO1121	1179094	1179834	+	843.822	94.5891	71.1441
SCO1122	1179956	1180792	-	227.032	59.929	55.6522
SCO1123	1180851	1181249	+	339.483	49.1574	34.9728
SCO1124	1181366	1181857	-	28.2425	0.401127	3.12751
SCO1125	1181900	1182421	-	22.3171	1.17166	3.12023
SCO1126	1182418	1183572	-	13.5953	0.385265	2.50638
SCO1127	1183673	1184611	+	69.9739	1.97391	0.621132
SCO1128	1184628	1185536	+	12.0174	0	0
SCO1129	1185632	1186480	+	4.18112	0.802254	0
SCO1130	1186491	1188266	+	61.6915	2.72858	5.63389
SCO1131	1188324	1189481	-	52.6634	8.15401	16.2441
SCO1132	1189474	1191621	-	181.439	45.0827	65.5467
SCO1133	1191618	1192610	-	78.0231	33.0443	46.1823
SCO1134	1192607	1193209	-	219.682	80.6607	74.8636
SCO1135	1193398	1193988	+	163.783	37.008	33.1094
SCO1136	1193951	1194742	-	14.4808	2.32745	4.37706
SCO1137	1194739	1196385	-	73.5425	7.09339	12.5101
SCO1138	1196781	1197779	+	133.283	38.5967	40.5557
SCO1139	1197776	1198321	+	13.4555	0.77053	3.74865
SCO1140	1198323	1199822	+	107.597	13.4004	21.2715
SCO1141	1199889	1200311	-	73.2962	34.6012	47.4464
SCO1142	1200394	1201473	+	24.0614	2.74444	28.7542
SCO1143	1201486	1202247	-	641.217	38.1955	51.8672
SCO1144	1202480	1204282	-	976.191	310.867	326.651
SCO1145	1204428	1204889	+	198.177	32.1945	30.6249
SCO1146	1204911	1205669	-	289.25	91.8017	102.499
SCO1147	1205898	1207775	+	204.056	59.8021	146.76
SCO1148	1207772	1209553	+	81.2123	19.8864	66.92
SCO1149	1209788	1210258	+	244.889	11.0412	10.6467
SCO1150	1210322	1210594	+	128.29	8.31263	3.75593
SCO1151	1210615	1211409	-	147.391	36.897	16.8798
SCO1152	1211504	1214068	+	1581.22	468.928	309.354
SCO1153	1214088	1214954	+	254.196	108.939	67.5047
SCO1154	1214956	1215927	-	212.885	56.346	42.4555
SCO1155	1216065	1216478	-	406.721	93.7551	76.1715
SCO1156	1216584	1217012	+	673.234	137.582	100.796
SCO1157	1217041	1217655	-	342.327	104.681	28.0748
SCO1158	1217724	1218137	-	60.6662	20.8156	1.87796
SCO1159	1218156	1218593	-	79.6944	33.3186	11.8598
SCO1160	1218590	1221178	-	731.544	485.922	99.2553
SCO1161	1221241	1221975	-	837.731	87.7541	33.1094
SCO1162	1222188	1222787	+	62.9365	6.69226	8.73227
SCO1163	1223235	1224134	-	1270.7	695.556	264.839
SCO1164	1224211	1224537	+	51.9178	10.2072	6.85431
SCO1165	1224677	1225594	+	235.634	40.6862	27.5192
SCO1166	1225651	1225983	-	686.124	109.34	28.7906
SCO1167	1226297	1228969	+	174.056	23.9294	21.235
SCO1168	1228966	1230234	+	51.971	12.9675	5.00548
SCO1169	1230329	1231492	-	431.334	88.2662	82.5357
SCO1170	1231648	1233093	+	55.9059	19.2428	26.8398
SCO1171	1233319	1234527	+	28.602	9.0673	4.37706
SCO1172	1234835	1235440	+	508.267	69.4087	16.8507
SCO1173	1235615	1236874	+	236.087	15.2791	13.1312
SCO1174	1237012	1238535	+	1045.65	3817.12	2307.31
SCO1175	1238595	1239002	-	4.01467	0.802254	3.12751
SCO1176	1239663	1241453	-	663.867	35.4352	53.073
SCO1177	1241562	1242302	+	19.1879	1.95805	3.1348
SCO1178	1242334	1242783	-	2285.18	5.92173	41.8562
SCO1179	1242817	1243575	-	63.5757	29.0013	13.745
SCO1180	1243639	1244799	+	7.14386	2.72858	2.49181
SCO1181	1244920	1245774	+	112.145	44.1331	80.6869
SCO1182	1245771	1250951	+	248.85	130.029	172.423
SCO1183	1251004	1252173	+	60.7794	28.6954	33.7378
SCO1184	1252179	1256141	+	83.7889	17.2372	44.3772
SCO1185	1256138	1258141	+	28.0229	8.97213	14.3662
SCO1186	1258218	1259243	+	70.9924	40.8448	28.7105
SCO1187	1259461	1260606	+	142.318	1.17166	0
SCO1188	1260854	1261948	+	130.081	8.23332	4.99819
SCO1189	1262121	1262546	+	546.223	158.867	61.9073
SCO1190	1262509	1264110	-	22.124	6.61295	11.2678
SCO1191	1264183	1264656	-	180.461	40.3485	25.5902
SCO1192	1264780	1265148	+	31.9509	26.0461	23.7196
SCO1193	1265170	1265739	-	12.7364	2.71272	3.12751
SCO1194	1265841	1267331	+	11.8243	6.25941	4.37706
SCO1195	1267321	1267515	-	226.906	2.3909	4.36249
SCO1196	1267630	1268493	-	220.594	45.5949	20.5848
SCO1197	1268663	1269751	-	80.1337	43.1247	15.6521
SCO1198	1269748	1270929	-	197.198	294.247	83.6979
SCO1199	1270926	1271906	-	95.3069	257.08	88.0749
SCO1200	1271991	1272566	-	396.481	295.409	152.964
SCO1201	1272644	1273609	+	53.5755	25.1328	14.9873
SCO1202	1273700	1275238	+	137.371	45.4997	30.0256
SCO1203	1275235	1275696	+	10.6326	0	1.87068
SCO1204	1275830	1277215	+	639.626	19.3538	16.2951
SCO1205	1277253	1277477	+	128.063	28.9537	13.1239
SCO1206	1277625	1278749	+	1644.51	42.7394	21.1913
SCO1207	1278746	1279960	+	497.181	13.031	4.38435
SCO1208	1279957	1280490	+	179.875	2.7603	1.25683
SCO1209	1280487	1281713	-	202.358	59.2378	31.8598
SCO1210	1281884	1282540	+	108.623	66.2994	81.308
SCO1211	1282582	1283235	-	47.2107	16.6253	14.3953
SCO1212	1283300	1284538	+	461.388	202.731	147.973
SCO1213	1284562	1285290	+	277.185	118.086	80.0075
SCO1214	1285457	1286482	+	1772.47	168.752	112.641
SCO1215	1286676	1287626	+	773.78	556.238	401.872
SCO1216	1287637	1287840	+	1359.3	440.35	170.8
SCO1217	1287879	1289096	-	26.1387	5.11948	3.11295
SCO1218	1289093	1290928	-	34.2812	7.0458	3.7705
SCO1219	1290957	1291352	-	6.42483	0	1.24226
SCO1220	1291356	1292117	-	62.2175	9.05144	11.2387
SCO1221	1292195	1292698	+	64.6808	9.45257	6.25503
SCO1222	1292824	1293690	+	792.102	818.169	637.321
SCO1223	1293687	1294910	+	516.454	775.904	646.842
SCO1224	1294926	1295384	-	49.4012	2.3909	3.12023
SCO1225	1295526	1297040	+	754.406	72.2846	114.937
SCO1226	1297131	1300331	-	40.0403	8.23332	9.96725
SCO1227	1300601	1302070	-	57.4838	14.4452	6.88344
SCO1228	1302287	1303009	+	794.407	238.968	293.717
SCO1229	1303058	1304119	+	136.679	46.7824	32.4955
SCO1230	1304188	1305813	-	1732.02	495.216	520.273
SCO1231	1305967	1306731	-	8.5287	2.71272	1.24226
SCO1232	1306728	1307405	-	30.5128	5.89001	8.12571
SCO1233	1307571	1308245	-	4.87354	3.53083	1.87796
SCO1234	1308254	1309975	-	298.324	175.223	104.889
SCO1235	1309968	1310279	-	121.146	41.8215	24.3844
SCO1236	1310293	1310595	-	222.219	53.4905	52.4956
SCO1237	1310820	1311104	-	53.1628	14.9256	9.34612
SCO1238	1311216	1311851	+	117.524	9.90128	31.8744
SCO1239	1311859	1312167	+	4.01467	0	0
SCO1240	1312684	1313157	+	937.238	1.17166	2.48453
SCO1241	1313128	1313640	-	1000.46	337.319	79.4228
SCO1242	1313856	1314716	+	155.427	29.9781	19.9709
SCO1243	1315011	1316138	-	59.0351	9.01972	3.74136
SCO1244	1316289	1317512	+	345.648	92.409	84.3409
SCO1245	1317505	1318791	+	139.715	36.9763	28.725
SCO1246	1318793	1319509	+	21.4582	11.78	9.37525
SCO1247	1319887	1320564	+	392.027	137.598	57.6031
SCO1248	1320586	1320960	-	58.0097	18.4881	20.0438
SCO1249	1320980	1321207	-	356.241	36.6227	20.6358
SCO1250	1321315	1321740	+	57.071	2.7603	1.87068
SCO1251	1321823	1323229	+	142.658	13.7539	16.8507
SCO1252	1323226	1324239	+	86.9447	8.23332	4.37706
SCO1253	1324336	1325118	+	101.512	17.3165	16.2587
SCO1254	1325285	1326727	+	774.486	264.033	132.532
SCO1255	1326802	1327284	+	72.5703	35.05	10.6394
SCO1256	1327484	1327924	-	72.1044	15.3426	23.7341
SCO1257	1327991	1328716	-	27.883	18.1822	14.9727
SCO1258	1328719	1329639	-	19.6606	17.2372	12.4882
SCO1259	1329747	1330901	+	69.5544	33.3027	19.3789
SCO1260	1330916	1331578	+	34.4743	9.03558	11.8379
SCO1261	1331678	1332832	+	200.334	59.0904	83.6906
SCO1262	1332872	1333633	-	1066.37	307.706	188.536
SCO1263	1333824	1334711	-	67.5638	10.9143	16.2368
SCO1264	1334793	1335743	+	168.443	14.1868	6.87616
SCO1265	1335695	1336564	-	32.5635	5.11948	6.87616
SCO1266	1336608	1337876	-	11.1319	2.3909	3.73408
SCO1267	1337873	1338130	-	6.78435	1.60451	0
SCO1268	1338248	1339366	-	25.393	5.50474	5.62661
SCO1269	1339363	1340376	-	32.73	2.37504	2.50638
SCO1270	1340373	1341344	-	26.3317	1.1558	5.61933
SCO1271	1341355	1342317	-	16.9175	1.58865	3.12023
SCO1272	1342317	1342589	-	12.1839	1.17166	2.51366
SCO1273	1342661	1343779	-	103.676	19.2745	10.6467
SCO1274	1344147	1344806	+	1.21839	1.55692	2.50638
SCO1275	1344856	1346613	+	68.5891	9.88542	9.37525
SCO1276	1346693	1347289	+	133.583	59.7182	51.8235
SCO1277	1347343	1348086	+	57.597	20.4303	29.3389
SCO1278	1348179	1349756	+	75.4533	25.8558	32.5392
SCO1279	1349799	1350677	+	54.2748	8.65031	13.7669
SCO1280	1350735	1351976	-	7.47676	0.786392	0.621132
SCO1281	1352088	1353410	-	0.525966	0.786392	0.621132
SCO1282	1353407	1353985	-	0	0	0.621132
SCO1283	1353978	1354445	-	5.39951	0.385265	0.621132
SCO1284	1354527	1355912	-	4.01467	0.401127	1.8634
SCO1285	1355909	1357030	-	9.55402	1.57278	5.61933
SCO1286	1357085	1358209	-	7.80967	0.786392	0.628416
SCO1287	1358281	1359243	-	2.27032	0.385265	0
SCO1288	1359227	1359733	-	4.51403	1.55692	0.628416
SCO1289	1359896	1361419	+	217.592	75.5571	42.4774
SCO1290	1361564	1363153	+	453.665	30.9911	19.3425
SCO1291	1363304	1364707	+	196.073	27.1385	91.1952
SCO1292	1364716	1367439	+	173.703	36.174	106.796
SCO1293	1367555	1368913	+	210.581	5.84242	15.0091
SCO1294	1368938	1370161	-	26.8577	610.535	495.02
SCO1295	1370221	1370712	+	92.1777	8.28091	7.49729
SCO1296	1370791	1372479	+	857.602	341.564	261.148
SCO1297	1372948	1373469	-	118.123	58.916	83.6688
SCO1298	1373491	1374042	-	5.59257	2.37504	2.50638
SCO1299	1374103	1374549	+	97.9702	23.5125	14.9873
SCO1300	1374583	1377582	-	103.529	50.5081	47.5411
SCO1301	1377579	1378742	-	131.745	35.3401	35.5866
SCO1302	1379126	1379752	-	99.1285	23.2382	34.9801
SCO1303	1379824	1380627	-	13.9548	4.76594	6.24046
SCO1304	1380724	1381131	+	300.175	85.5581	150.734
SCO1305	1381144	1382538	-	30.0667	7.06167	3.73408
SCO1306	1382544	1383788	-	28.602	18.4564	9.36069
SCO1307	1383886	1385292	-	917.717	75.0608	67.5193
SCO1308	1385454	1386677	+	194.908	34.6012	30.6249
SCO1309	1386707	1387054	-	9.05466	1.97391	0.628416
SCO1310	1387179	1388270	+	20.4063	1.60451	2.4991
SCO1311	1388275	1388832	-	74.1748	59.7658	55.5503
SCO1312	1388876	1389481	-	74.2083	14.9732	18.7651
SCO1313	1389568	1390425	+	30.373	3.12971	18.7942
SCO1314	1390456	1391259	-	150.713	134.768	150.574
SCO1315	1391367	1391903	+	81.9047	30.6217	28.0748
SCO1316	1391967	1392602	-	490.47	284.667	128.762
SCO1317	1392691	1393128	-	114.082	769.583	93.7671
SCO1318	1393213	1394196	+	24.7538	13.3687	14.98
SCO1319	1394273	1395295	+	747.869	378.445	282.939
SCO1320	1395319	1396164	-	275.049	53.2526	50.0548
SCO1321	1396238	1397416	-	160.374	194.477	155.01
SCO1322	1397508	1398413	-	182.179	42.8028	26.2041
SCO1323	1398463	1399239	+	212.105	57.8871	59.3499
SCO1324	1399280	1400449	-	6.25838	2.35918	3.11295
SCO1325	1400584	1401057	+	80.1337	16.5618	15.6448
SCO1326	1401207	1402082	+	558.859	75.5571	78.1805
SCO1327	1402574	1403737	+	467.94	60.9216	40.5775
SCO1328	1403709	1404566	-	13.2358	4.70249	4.39891
SCO1329	1404801	1405034	-	0	0.401127	0.621132
SCO1330	1405031	1406113	-	34.3345	13.3687	11.8744
SCO1331	1406138	1408480	+	830.506	254.433	84.9329
SCO1332	1408850	1409722	-	15.6726	2.35918	1.25683
SCO1333	1410027	1410995	+	69.3347	7.10925	7.51186
SCO1334	1411647	1411826	+	226.999	6.35458	2.4991
SCO1335	1411885	1412625	-	11.6845	1.1558	8.73955
SCO1336	1412774	1414348	+	142.711	35.757	33.7378
SCO1337	1414272	1415177	-	120.534	38.9343	34.9728
SCO1338	1415191	1416381	-	17.9695	1.55692	0.628416
SCO1339	1416484	1417104	+	4.51403	1.18752	1.24955
SCO1340	1417147	1417659	+	511.695	136.864	185.613
SCO1341	1417763	1418269	+	11.8509	1.17166	1.87068
SCO1342	1418317	1418868	-	63.6289	23.5759	55.002
SCO1343	1418995	1419678	-	440.083	79.727	141.301
SCO1344	1419752	1421344	-	715.492	108.363	49.3244
SCO1345	1421547	1422308	-	83.0365	350.713	40.5848
SCO1346	1422352	1423113	-	148.55	793.987	83.7197
SCO1347	1423379	1424143	+	952.338	4.31723	3.1348
SCO1348	1424234	1424617	-	49.814	17.2848	16.266
SCO1349	1424614	1425369	-	278.231	65.2705	36.2879
SCO1350	1425591	1426211	+	2.07726	0	0.621132
SCO1351	1426295	1429033	+	29.7672	7.81633	9.95997
SCO1352	1429057	1430469	-	161.459	46.4289	56.8362
SCO1353	1430545	1431576	+	26.1387	4.68663	3.74865
SCO1354	1431662	1432225	-	3.32225	0	0.621132
SCO1355	1432286	1433899	-	5.75902	0	10.6175
SCO1356	1434218	1434715	+	608.973	16.0972	16.8725
SCO1357	1434718	1435179	+	409.723	11.7959	7.49729
SCO1358	1435312	1436223	-	83.2295	22.5311	21.878
SCO1359	1436298	1437296	+	38.5422	21.1374	10.6102
SCO1360	1437760	1439097	-	69.3879	38.8074	104.816
SCO1361	1439133	1439819	+	141.413	66.9385	30.0329
SCO1362	1439866	1440840	-	15.2264	0.401127	4.99091
SCO1363	1441026	1442030	-	90.7595	7.47865	19.9928
SCO1364	1442209	1442748	-	515.084	175.2	412.71
SCO1365	1442967	1443134	+	76.8449	1.95805	1.87068
SCO1366	1443255	1443908	-	2667.05	197.337	1420.03
SCO1367	1443901	1444656	-	2.10386	49.1098	1.88525
SCO1368	1444653	1445792	-	5.75902	88.366	8.13299
SCO1369	1445966	1447180	+	31.3451	21.9397	2.48453
SCO1370	1447177	1447812	+	19.1879	29.0489	5.00548
SCO1371	1447950	1448759	+	23.3424	20.0451	25.6267
SCO1372	1448786	1449613	-	135.926	43.204	49.9601
SCO1373	1449695	1451212	-	1013.99	370.338	169.303
SCO1374	1451745	1452356	+	111.725	135.661	71.2243
SCO1375	1452656	1452859	+	7379.4	1813.96	890.21
SCO1376	1453090	1454160	+	218.257	86.1859	43.7706
SCO1377	1454293	1454712	+	62.7434	9.05144	10.603
SCO1378	1454780	1457665	-	1031.64	1916.46	1479.19
SCO1379	1458078	1458473	+	233.983	0.786392	2.50638
SCO1380	1458383	1459822	-	284.762	67.9039	160.585
SCO1381	1459887	1460573	-	884.754	201.892	290.509
SCO1382	1460736	1461209	-	2193.73	704.46	602.603
SCO1383	1461293	1462033	-	420.283	161.401	122.507
SCO1384	1462078	1462881	-	1733.65	586.882	402.076
SCO1385	1463072	1463926	-	851.072	392.079	224.159
SCO1386	1463932	1464264	-	94.3948	22.0348	14.3734
SCO1387	1464261	1465166	-	570.696	170.071	204.86
SCO1388	1465266	1467761	-	7256.48	1668.45	1332.38
SCO1389	1467874	1468521	-	435.995	86.519	128.053
SCO1390	1474291	1474740	+	410.889	281.401	227.037
SCO1391	1474827	1476497	+	412.373	182.828	146.76
SCO1392	1476570	1477472	-	79.7476	53.9868	64.2607
SCO1393	1477596	1479572	-	510.882	322.505	178.358
SCO1394	1479786	1482173	+	509.857	14.989	21.8343
SCO1395	1482164	1482580	-	46.0456	50.4923	39.3426
SCO1396	1482748	1483572	-	45.2399	12.1811	18.0857
SCO1397	1483776	1484795	+	153.323	1.98977	1.87796
SCO1398	1484800	1485507	+	28.2159	0	1.24955
SCO1399	1485684	1486289	-	195.514	90.3558	61.8781
SCO1400	1486339	1486734	-	160.594	133.286	83.7926
SCO1401	1486745	1487179	-	244.496	146.944	126.818
SCO1402	1487176	1490007	-	474.863	304.433	400.879
SCO1403	1490427	1490969	+	282.326	125.258	154.279
SCO1404	1491016	1494021	-	103.496	39.8839	38.093
SCO1405	1494024	1495871	-	51.9444	24.8586	31.889
SCO1406	1495964	1496950	-	224.529	80.1961	103.8
SCO1407	1497056	1501717	-	273.604	125.231	89.3245
SCO1408	1501823	1502704	-	71.2721	19.9975	20.6285
SCO1409	1502793	1504319	-	234.809	80.8398	66.1969
SCO1410	1504428	1505123	-	381.687	141.181	161.272
SCO1411	1505261	1506583	+	344.768	140.268	288.515
SCO1412	1506580	1507413	+	85.3532	41.1349	90.4575
SCO1413	1507860	1509278	-	215.288	100.626	171.751
SCO1414	1509614	1510018	-	180.367	59.9244	28.1258
SCO1415	1510276	1510470	+	578.527	4.30136	0
SCO1416	1510524	1512272	+	407.16	7.02994	7.47544
SCO1417	1512639	1514141	-	95.0539	34.8913	31.1732
SCO1418	1514244	1514936	+	22.65	6.64468	2.50638
SCO1419	1514933	1515700	+	135.986	31.6982	34.9874
SCO1420	1515752	1517212	+	115.966	26.7056	41.798
SCO1421	1517384	1517758	+	8624.42	4179.86	5093.97
SCO1422	1517861	1518445	-	2332.02	624.379	554.499
SCO1423	1518492	1519400	-	857.583	263.668	345.424
SCO1424	1519926	1521536	-	55.1002	103.375	170.977
SCO1425	1521620	1522117	-	202.472	49.7852	68.8271
SCO1426	1522328	1522765	+	2657.79	1025.38	965.09
SCO1427	1522938	1523255	+	427.447	71.9152	24.399
SCO1428	1523218	1524393	-	452.047	418.762	362.311
SCO1429	1524785	1526038	+	24.5342	3.56256	8.76141
SCO1430	1526117	1526779	-	468.752	100.015	205.583
SCO1431	1526862	1527104	-	400.349	23.9294	26.8398
SCO1432	1527125	1528564	-	1082.58	144.986	100.432
SCO1433	1528839	1529303	+	6.25838	1.57278	1.25683
SCO1434	1529751	1531607	+	1214.28	313.428	245.503
SCO1435	1531792	1532835	-	379.324	60.874	66.2406
SCO1436	1532832	1534163	-	171.426	50.3449	56.9091
SCO1437	1534368	1534838	-	106.219	33.4137	28.1258
SCO1438	1534876	1535733	-	695.678	262.746	305.525
SCO1439	1535782	1536054	-	867.616	302.19	569.124
SCO1440	1536089	1536574	-	239.822	130.151	171.853
SCO1441	1536596	1537885	-	348.398	239.886	586.353
SCO1442	1537882	1538526	-	315.582	94.1245	186.256
SCO1443	1538523	1539125	-	742.343	314.931	831.755
SCO1444	1539609	1541984	+	87.7237	11.7642	8.75412
SCO1445	1542226	1542993	+	18.8284	3.09798	3.11295
SCO1446	1543064	1543432	+	8.72176	1.18752	1.87068
SCO1447	1543454	1544653	-	138.643	58.8049	51.2606
SCO1448	1544766	1545977	+	13.2358	2.34331	3.11295
SCO1449	1545937	1546395	-	14.2877	20.7046	10.6612
SCO1450	1546564	1548000	+	200.055	95.9874	76.2224
SCO1451	1547982	1549133	-	337.027	45.2255	28.6886
SCO1452	1549307	1550002	+	133.357	21.2643	17.4864
SCO1453	1550134	1551066	+	161.985	33.4137	54.3226
SCO1454	1551086	1552783	-	399.276	104.833	324.97
SCO1455	1552848	1553636	-	78.549	13.7381	50.0475
SCO1456	1553815	1554174	-	0	0.385265	0
SCO1457	1554266	1555507	-	970.219	385.776	183.953
SCO1458	1555656	1556108	-	53.4425	11.3789	12.4955
SCO1459	1556124	1557614	-	44.6607	7.86392	16.8653
SCO1460	1557912	1558307	-	16.558	4.33309	8.73955
SCO1461	1558380	1559831	-	907.317	264.327	302.493
SCO1462	1559931	1560284	-	76.452	25.2439	14.9946
SCO1463	1560350	1561432	-	873.009	153.478	139.343
SCO1464	1561471	1562157	-	395.575	178.405	204.399
SCO1465	1562315	1563520	-	148.357	28.2149	27.5192
SCO1466	1563517	1564455	-	91.2588	20.7363	13.1312
SCO1467	1564452	1565927	-	146.113	31.4715	35.6376
SCO1468	1565986	1568310	-	319.982	70.7277	38.0712
SCO1469	1568408	1570513	-	1060.07	185.16	171.758
SCO1470	1570514	1570885	+	266.673	144.56	105.576
SCO1471	1570932	1571951	+	0	0	0
SCO1472	1571971	1573398	-	346.408	190.117	171.327
SCO1473	1573487	1574419	-	109.814	29.1124	24.991
SCO1474	1574728	1575279	+	647.096	420.455	75.594
SCO1475	1575452	1577602	-	46.5183	7.86392	25.6485
SCO1476	1577727	1578935	-	5252.16	1511.58	1130.18
SCO1477	1579175	1580458	-	313.198	253.755	248.646
SCO1478	1580546	1580818	-	4316.76	1217.27	1558.77
SCO1479	1580881	1581474	-	2924.12	659.436	531.138
SCO1480	1581512	1581835	-	18640.2	3182.49	2993.64
SCO1481	1582059	1582895	-	30.0135	11.3948	9.3534
SCO1482	1582901	1584007	-	90.7929	47.0725	23.1203
SCO1483	1584104	1587412	-	971.771	1137.9	264.773
SCO1484	1587405	1588547	-	386.753	661.009	94.3227
SCO1485	1588544	1589119	-	111.139	149.346	20.643
SCO1486	1589116	1590402	-	205.94	394.173	48.6741
SCO1487	1590407	1591387	-	236.299	510.676	51.1368
SCO1488	1591502	1592083	-	581.735	189.278	70.6323
SCO1489	1592381	1592884	+	2080.41	772.4	566.69
SCO1490	1593088	1593516	-	1231.07	242.383	210.669
SCO1491	1593519	1594085	-	2036.52	575.607	710.92
SCO1492	1594150	1595256	-	1307.53	187.737	109.771
SCO1493	1595436	1596323	-	246.194	153.093	71.2315
SCO1494	1596490	1597581	-	477.813	160.972	122.485
SCO1495	1597578	1598093	-	331.633	143.028	115.594
SCO1496	1598090	1599274	-	551.708	266.059	201.988
SCO1497	1599480	1599845	-	55.1869	8.68204	6.86159
SCO1498	1599894	1600733	-	252.066	41.0351	49.9601
SCO1499	1600714	1602462	-	1784.73	410.551	451.929
SCO1500	1602591	1603094	-	94.2284	21.9873	23.0984
SCO1501	1603091	1605763	-	3351.33	1253.37	886.01
SCO1502	1605763	1606119	-	549.711	236.704	244.101
SCO1503	1606127	1606576	-	361.906	69.7464	79.4009
SCO1504	1606679	1608931	+	762.457	177.888	35.0092
SCO1505	1608976	1609590	-	5093.16	1777.29	1188.66
SCO1506	1609885	1611240	-	336.873	112.586	202.866
SCO1507	1611310	1612032	-	1341.47	233.384	156.837
SCO1508	1612166	1613443	-	810.771	338.899	225.057
SCO1509	1613440	1614147	-	1151.1	522.939	422.34
SCO1510	1614331	1615164	+	593.36	180.401	177.991
SCO1511	1615300	1616367	+	1658.79	330.813	222.529
SCO1512	1616388	1616528	+	75.4	21.2167	22.47
SCO1513	1616607	1619150	-	2097.93	477.777	358.109
SCO1514	1619334	1619831	-	109.954	27.3492	18.1294
SCO1515	1619879	1621000	-	1050.28	443.187	159.862
SCO1516	1621004	1622716	-	1688.67	762.485	262.485
SCO1517	1622951	1623460	-	2301.8	1070.09	565.878
SCO1518	1623636	1624709	-	183.83	61.8031	41.2351
SCO1519	1624756	1625361	-	60.5598	34.1684	41.2642
SCO1520	1625358	1625924	-	24.2279	9.80611	24.9837
SCO1521	1626033	1626785	-	3013.09	1119.81	2921.74
SCO1522	1626835	1627443	-	111.086	95.6815	151.94
SCO1523	1627456	1628367	-	387.832	353.081	487.792
SCO1524	1628479	1629021	-	33.6154	16.836	9.39711
SCO1525	1629081	1630244	-	250.508	69.4767	78.7361
SCO1526	1630241	1631176	-	185.414	31.0704	25.042
SCO1527	1631173	1631898	-	502.274	109.741	126.898
SCO1528	1632106	1634304	+	590.843	89.6804	208.755
SCO1529	1634572	1636227	+	3245.16	1583.34	1066.15
SCO1530	1636316	1636876	-	253.63	60.4729	74.3299
SCO1531	1636966	1638942	-	3479.8	1700.2	1288.51
SCO1532	1639131	1640408	-	241.074	341.049	127.279
SCO1533	1640405	1640971	-	1293.25	1305.75	340.644
SCO1534	1641143	1641868	+	252.698	166.271	48.8125
SCO1535	1642057	1642515	-	89.5213	9.90128	4.38435
SCO1536	1642555	1645023	-	15.313	5.87415	4.99091
SCO1537	1645999	1646910	-	21.5714	4.2855	3.1348
SCO1538	1646907	1647893	-	10.9389	1.1558	0.621132
SCO1539	1647905	1649206	-	49.874	3.12971	3.76321
SCO1540	1649733	1650185	-	563.646	125.263	254.11
SCO1541	1650311	1650790	+	4820.48	1099.97	338.679
SCO1542	1651070	1651630	+	275.768	63.7453	50.6176
SCO1543	1652074	1652535	-	866.651	145.308	111.977
SCO1544	1652664	1653251	+	197.258	105.007	75.645
SCO1545	1653340	1654167	-	243.717	86.0544	146.898
SCO1546	1654295	1655116	-	228.131	120.672	159.847
SCO1547	1655113	1656174	-	267.419	77.003	56.9164
SCO1548	1656870	1657130	-	584.878	126.145	73.7306
SCO1549	1657259	1658197	-	8.36224	0.786392	8.72499
SCO1550	1658389	1658571	-	6034.84	495.252	693.082
SCO1551	1659144	1660625	+	800.818	103.724	159.949
SCO1552	1660653	1661471	-	82.8434	66.1045	42.4992
SCO1553	1661473	1662705	-	138.696	148.458	58.7652
SCO1554	1662892	1666530	-	1321.77	846.872	588.333
SCO1555	1666903	1668129	-	49.4544	11.7324	15.6157
SCO1556	1668247	1668945	-	271.214	140.232	118.057
SCO1557	1669056	1669883	-	103.836	53.9075	266.117
SCO1558	1669950	1670672	-	30.6793	8.23332	61.2133
SCO1559	1670684	1671790	-	76.645	15.2315	66.1605
SCO1560	1672166	1672816	-	79.9939	13.8174	26.8616
SCO1561	1672877	1673236	+	225.581	68.3051	130.04
SCO1562	1673238	1673654	+	130.334	26.7849	46.2479
SCO1563	1673718	1674203	-	533.739	603.215	313.658
SCO1564	1674273	1674773	-	27.5501	16.9629	2.49181
SCO1565	1674848	1676026	-	772.056	45.2572	65.4884
SCO1566	1676402	1677073	+	833.588	234.73	494.018
SCO1567	1677149	1678681	-	102.471	90.7886	51.838
SCO1568	1678678	1679247	-	36.4383	43.5734	29.3753
SCO1569	1679335	1680387	-	127.864	37.8578	39.9855
SCO1570	1680432	1681859	-	285.488	196.072	12.4955
SCO1571	1681979	1682566	+	848.948	182.037	107.519
SCO1572	1682570	1683286	+	117.684	12.8882	12.4736
SCO1573	1683419	1684756	+	1039.84	44.5501	18.0857
SCO1574	1684919	1685587	+	84.9275	3.86851	3.1348
SCO1575	1685643	1686383	+	119.981	4.30136	2.4991
SCO1576	1686616	1687155	-	107.544	42.4017	40.5848
SCO1577	1687163	1688371	-	199.922	78.7548	76.8217
SCO1578	1688368	1689288	-	225.035	98.2786	16.2296
SCO1579	1689285	1690436	-	241.547	144.723	14.9727
SCO1580	1690433	1691461	-	107.378	55.4281	5.62661
SCO1581	1691495	1692058	+	54.1349	22.019	23.1494
SCO1582	1692048	1692572	-	98.2431	18.4088	18.1221
SCO1583	1692635	1695109	-	41.9777	9.01972	9.96725
SCO1584	1695246	1695704	+	31.678	13.8332	13.7596
SCO1585	1695667	1696287	-	20.2398	3.88437	14.98
SCO1586	1696361	1696801	-	91.7848	9.08316	18.1658
SCO1587	1696856	1698298	-	19.1879	5.08776	3.76321
SCO1588	1698333	1699295	+	70.0538	8.60273	8.77597
SCO1589	1699336	1699530	+	280.755	36.369	41.2861
SCO1590	1699562	1700806	-	307.506	34.1208	8.14027
SCO1591	1700944	1701855	+	998.648	256.565	421.338
SCO1592	1701846	1702388	-	44.3012	3.54669	12.5028
SCO1593	1702516	1703856	-	239.589	35.2132	35.0311
SCO1594	1704284	1706806	-	2082.22	1477.67	729.443
SCO1595	1706806	1707882	-	1277.1	1194.87	708.05
SCO1596	1708109	1709248	-	856.924	194.649	198.013
SCO1597	1709299	1710147	-	107.817	26.7215	22.4846
SCO1598	1710331	1710714	-	3144.93	1304.64	952.039
SCO1599	1710812	1711006	-	1306.39	546.155	261.163
SCO1600	1711121	1711774	-	7216.89	2318.36	1942.79
SCO1601	1712158	1712523	+	251.826	74.016	83.7416
SCO1602	1712548	1713279	-	31.3717	11.8435	22.5064
SCO1603	1713855	1715099	+	0	0	0
SCO1604	1715151	1715678	-	0	0	0
SCO1605	1715196	1715549	+	0	0	0
SCO1606	1715926	1716894	+	13.2624	3.11384	6.24046
SCO1607	1716909	1718090	-	198.117	60.8106	78.6633
SCO1608	1718087	1718800	-	145.374	37.6992	30.6249
SCO1609	1720261	1721469	+	221.46	104.59	91.2534
SCO1610	1721502	1722461	-	126.565	46.6238	34.3954
SCO1611	1722499	1723281	-	161.199	82.1859	46.92
SCO1612	1723278	1724729	-	173.357	122.936	74.9292
SCO1613	1724726	1726114	-	653.04	402.633	186.724
SCO1614	1726192	1726902	+	13.9282	20.879	26.8835
SCO1615	1726978	1727706	+	24.9469	13.8174	18.7724
SCO1616	1728427	1729404	-	42.0841	14.461	15.0019
SCO1617	1729475	1730659	+	34.168	2.35918	4.35521
SCO1618	1730586	1731305	-	290.422	71.5299	107.578
SCO1619	1731316	1731885	-	801.138	184.258	226.84
SCO1620	1732259	1734874	-	411.061	18.81	168.17
SCO1621	1734867	1735961	-	253.297	7.86392	63.7634
SCO1622	1736156	1737061	+	128.01	28.3101	36.2369
SCO1623	1737167	1738009	+	906.452	326.326	2398.2
SCO1624	1738408	1738998	-	121.366	30.9435	57.4792
SCO1625	1739097	1740071	+	50.6728	11.7959	34.3371
SCO1626	1740065	1741561	-	3256.39	2478.23	368.442
SCO1627	1741637	1742167	-	1352.73	791.704	84.2316
SCO1628	1742238	1742654	-	394.378	222.796	33.1385
SCO1629	1742651	1743058	-	601.549	353.43	33.0875
SCO1630	1743055	1744680	-	1813.61	1319.59	143.07
SCO1631	1745083	1747935	-	3094.7	979.142	660.616
SCO1632	1748003	1748953	-	2022.07	527.064	444.24
SCO1633	1749001	1749288	-	1798.66	436.797	487.484
SCO1634	1749565	1749759	-	132.078	22.0031	13.1385
SCO1635	1749770	1750081	-	145.401	50.635	33.7378
SCO1636	1750078	1751160	-	646.416	202.409	101.871
SCO1637	1751179	1752132	-	1041.9	505.38	431.162
SCO1638	1752270	1752641	-	1812.89	607.679	515.785
SCO1639	1752701	1753708	-	647.834	250.712	151.802
SCO1640	1753890	1755251	-	18233.5	5808.38	3706.06
SCO1641	1755261	1756478	-	88.1631	42.0958	43.1495
SCO1642	1756582	1757634	+	55.3267	13.3369	18.1075
SCO1643	1757649	1758413	-	6007.06	2016.93	1386.82
SCO1644	1758475	1759320	-	7398.08	2777.29	1806.74
SCO1645	1759272	1759865	-	6786.59	2312.88	1489.87
SCO1646	1759899	1760117	-	2804.53	1040.02	757.82
SCO1647	1760296	1761789	-	3641.07	3489.45	2158.94
SCO1648	1762040	1763806	-	21450.7	12801.9	7960.9
SCO1649	1764052	1764357	+	381.807	58.4468	68.7543
SCO1650	1764432	1765022	-	88.1631	32.4687	34.9728
SCO1651	1765257	1766159	-	2864.55	883.177	812.565
SCO1652	1766287	1767411	-	307.739	168.447	199.11
SCO1653	1768285	1769139	+	138.643	23.2541	87.4684
SCO1654	1769156	1769827	+	891.165	321.038	422.141
SCO1655	1769946	1771550	-	1885.45	979.661	1012.1
SCO1656	1771994	1772695	-	447.008	232.339	251.152
SCO1657	1772821	1776333	-	2269.47	930.528	489.078
SCO1658	1776737	1777501	+	72.131	62.7527	31.8671
SCO1659	1777840	1778634	+	526.755	746.757	154.461
SCO1660	1778726	1780264	+	845.432	2201.27	474.054
SCO1661	1780273	1781889	+	502.147	1323.39	327.418
SCO1662	1782041	1783042	+	988.982	550.819	407.886
SCO1663	1783107	1784336	-	1381.53	383.501	434.222
SCO1664	1784440	1785237	-	138.976	51.7115	72.3937
SCO1665	1785234	1785824	-	544.631	134.008	105.071
SCO1666	1785910	1786596	-	124.329	69.1345	49.9819
SCO1667	1786649	1787653	+	296.86	32.9967	34.4026
SCO1668	1787668	1788456	-	283.278	35.5145	13.7742
SCO1669	1788693	1789748	-	151.126	782.505	278.035
SCO1670	1789862	1790848	+	193.69	51.0203	51.8672
SCO1671	1790845	1793163	+	85.1737	21.9714	57.5011
SCO1672	1793226	1794029	-	1104.47	343.633	236.749
SCO1673	1794077	1794265	+	857.29	133.338	199.27
SCO1674	1794330	1795109	-	1747.6	245.017	27.5338
SCO1675	1795289	1795522	-	7380.71	1551.23	78.8308
SCO1676	1795655	1796992	-	805.531	494.835	717.265
SCO1677	1797321	1797695	+	54.3812	8.95627	5.59747
SCO1678	1797723	1798424	-	337.672	111.541	144.239
SCO1679	1798561	1799088	+	91.4921	16.0179	36.2223
SCO1680	1799183	1800580	+	46.2986	14.1709	14.9946
SCO1681	1800620	1801381	+	37.1041	5.90587	11.2314
SCO1682	1801378	1802454	+	5.0666	0.77053	3.75593
SCO1683	1802529	1804067	-	57.3637	12.614	17.4937
SCO1684	1804126	1805142	-	82.5371	10.5925	25.0055
SCO1685	1805384	1806277	+	493.533	38.7757	30.5957
SCO1686	1806297	1806842	+	31.4249	10.5925	15.623
SCO1687	1807505	1807897	+	25.7792	2.3909	3.75593
SCO1688	1807900	1808241	+	1.38484	1.18752	2.4991
SCO1689	1808375	1809400	+	54.1615	16.5301	13.745
SCO1690	1809406	1810620	+	83.5358	29.8036	38.1222
SCO1691	1810631	1811386	-	261.447	102.727	134.316
SCO1692	1811383	1812153	-	13.2624	2.37504	3.74865
SCO1693	1812259	1813536	-	16.1985	0	1.87796
SCO1694	1813616	1816297	-	92.5373	29.9305	48.7032
SCO1695	1816646	1817248	+	986.992	883.888	388.551
SCO1696	1817349	1818083	+	82.1312	41.2459	79.9274
SCO1697	1818351	1818878	-	187.691	31.1973	39.3863
SCO1698	1819009	1819470	+	50.2533	15.8706	3.11295
SCO1699	1819461	1820108	-	535.909	2664.58	981.407
SCO1700	1820169	1820483	-	2566.74	11517.7	4219.69
SCO1701	1820559	1821710	-	71.4918	32.548	14.3807
SCO1702	1821800	1822441	+	61.9112	14.572	14.3953
SCO1703	1822505	1823218	+	7.83628	3.53083	1.25683
SCO1704	1823292	1824266	+	35.0003	10.5766	11.8598
SCO1705	1824517	1825614	-	36.132	82.2063	19.3716
SCO1706	1825638	1827026	-	89.8474	203.417	26.2551
SCO1707	1827151	1828488	-	193.137	23.8819	15.623
SCO1708	1828712	1828912	-	4.37418	3.09798	6.24774
SCO1709	1828915	1830306	-	114.362	25.9668	113.665
SCO1710	1830346	1831797	-	35.7193	22.8371	719.266
SCO1711	1831921	1834164	-	17.803	4.30136	10.603
SCO1712	1834289	1834906	-	87.0777	23.2065	70.6031
SCO1713	1834903	1835007	-	0	0	0.621132
SCO1714	1835004	1835573	-	609.738	133.85	483.522
SCO1715	1835784	1837109	+	547.9	184.143	125.496
SCO1716	1837136	1837885	+	257.006	72.8285	64.3554
SCO1717	1837893	1839068	+	74.7076	17.5907	25.042
SCO1718	1839094	1839798	-	61.6383	22.7578	31.9108
SCO1719	1839862	1840860	+	8.5553	0.401127	0
SCO1720	1840857	1841672	+	21.598	3.53083	3.11295
SCO1721	1841897	1842166	-	742.009	320.553	361.828
SCO1722	1842282	1843034	-	3.82161	0	0
SCO1723	1843031	1843588	-	24.2279	0.77053	3.14208
SCO1724	1843788	1845440	+	122.418	34.4902	42.5138
SCO1725	1845443	1846249	-	1018.53	57.0372	443.847
SCO1726	1846435	1847529	+	217.412	106.405	75.0239
SCO1727	1847564	1848331	+	98.3495	50.6509	74.9073
SCO1728	1848412	1848816	-	37.9896	8.60273	12.4518
SCO1729	1848849	1849775	+	102.644	14.9732	113.102
SCO1730	1849756	1850256	+	32.4237	4.30136	24.3917
SCO1731	1850270	1850887	-	68.7289	21.2802	46.8253
SCO1732	1851039	1851173	+	176.413	23.5442	31.2824
SCO1733	1851199	1851669	-	15.6992	3.88437	12.4955
SCO1734	1851848	1852918	+	52.557	1.60451	5.62661
SCO1735	1853026	1853898	-	20.2132	2.7603	4.37706
SCO1736	1854078	1854524	-	7.69643	1.17166	6.25503
SCO1737	1854635	1855009	+	10.1066	2.32745	19.9782
SCO1738	1855022	1855990	-	15.6726	0.385265	142.441
SCO1739	1855987	1859544	-	65.4265	5.87415	475.566
SCO1740	1859718	1860782	+	265.328	1.55692	0.621132
SCO1741	1860897	1861979	-	27.7432	3.9161	13.7523
SCO1742	1862249	1863169	+	137.311	27.9407	32.4664
SCO1743	1863166	1863885	+	98.0766	22.7261	25.6048
SCO1744	1863882	1865048	+	55.8527	9.42084	10.011
SCO1745	1865045	1865710	+	87.0047	18.0077	11.9108
SCO1746	1865777	1866679	-	3095.54	59.4598	131.751
SCO1747	1866887	1867738	-	66.7581	23.2224	26.9126
SCO1748	1867793	1868989	-	411.161	117.125	210.363
SCO1749	1869279	1869719	+	4174.94	995.062	755.55
SCO1750	1869768	1870961	-	211.899	106.818	38.8016
SCO1751	1871317	1872921	-	125.793	47.6164	45.6267
SCO1752	1873183	1874373	+	41.1454	21.185	21.8635
SCO1753	1874625	1875647	+	3005.3	279.364	344.941
SCO1754	1875760	1875975	-	238.703	59.0111	129.492
SCO1755	1876319	1877167	-	96.1392	36.2851	12.4518
SCO1756	1877577	1878374	+	372.759	107.076	27.5119
SCO1757	1878448	1878741	+	345.628	36.6227	6.85431
SCO1758	1878820	1880298	-	936.604	306.212	207.432
SCO1759	1880373	1881035	-	136.006	40.4437	29.3607
SCO1760	1881032	1881727	-	181.805	154.94	127.418
SCO1761	1882015	1883100	-	137.171	35.646	28.0893
SCO1762	1883097	1883459	-	59.0085	14.1075	17.4718
SCO1763	1883621	1884016	+	13.2624	3.90024	5.61204
SCO1764	1884039	1884800	+	133.663	38.1638	75.5503
SCO1765	1884726	1885478	-	247.026	54.1024	49.3535
SCO1766	1885483	1886502	-	279.423	28.743	13.7523
SCO1767	1886499	1887218	-	123.803	6.99822	2.4991
SCO1768	1887312	1888427	-	853.096	359.309	278.086
SCO1769	1888427	1889098	-	646.603	223.689	288.786
SCO1770	1889095	1889889	-	160.6	34.6012	32.4664
SCO1771	1890421	1890978	-	71.605	19.5964	24.3844
SCO1772	1890975	1891997	-	2883.98	1039.24	971.812
SCO1773	1892493	1893608	-	586.082	5915.94	1509.69
SCO1774	1893751	1895799	-	762.663	56.9896	84.9474
SCO1775	1895948	1896583	-	519.431	191.009	243.143
SCO1776	1896671	1898320	-	864.127	365.461	299.234
SCO1777	1898870	1900708	+	998.21	246.447	132.532
SCO1778	1901295	1902941	+	42.8632	15.0049	16.2223
SCO1779	1902964	1904169	-	110.234	29.5135	13.7377
SCO1780	1904440	1906158	-	739.992	157.056	157.962
SCO1781	1906323	1907228	-	341.96	55.9449	101.264
SCO1782	1907225	1908040	-	710.744	127.618	168.682
SCO1783	1908048	1908395	-	9.24772	1.57278	7.46815
SCO1784	1908438	1908785	+	542.554	41.6788	36.8872
SCO1785	1908769	1909674	-	248.917	95.2327	424.715
SCO1786	1909671	1910798	-	241.493	86.8725	396.282
SCO1787	1910795	1911841	-	252.059	47.1042	489.049
SCO1788	1911986	1913017	-	258.257	95.7495	118.203
SCO1789	1913090	1914382	+	159.016	88.0442	182.369
SCO1790	1914468	1915100	-	158.55	59.2695	55.0311
SCO1791	1915097	1916356	-	410.349	155.325	138.05
SCO1792	1922128	1922769	-	400.782	36.3644	61.2497
SCO1793	1922916	1923698	+	1835.96	608.506	291.904
SCO1794	1923750	1924289	+	1048.8	249.767	273.19
SCO1795	1924446	1924952	+	1828.18	168.757	287.505
SCO1796	1925094	1926053	-	3338.51	2044.37	1123.27
SCO1797	1926231	1926662	-	1195.11	646.503	551.233
SCO1798	1926717	1927514	-	1072.66	547.329	552.907
SCO1799	1927668	1928447	+	62.7434	4.75008	16.2441
SCO1800	1928593	1928841	-	2451.57	700.61	134.864
SCO1801	1929011	1929643	-	250.461	24.7951	121.221
SCO1802	1929645	1930823	-	513.513	83.9536	323.64
SCO1803	1931041	1931736	+	101.712	2.3909	86.1314
SCO1804	1931736	1932812	+	63.2428	1.18752	82.9893
SCO1805	1933166	1933900	+	74.3215	35.646	21.8198
SCO1806	1934027	1936657	-	3246.86	831.429	903.537
SCO1807	1936844	1938898	+	220.861	43.0454	28.7542
SCO1808	1939010	1940242	+	440.875	127.86	119.408
SCO1809	1940314	1940832	-	720.571	263.616	248.616
SCO1810	1940925	1941131	-	135.847	24.3623	28.7833
SCO1811	1941315	1941431	-	28.409	11.4106	4.99819
SCO1812	1941516	1942781	-	63.9618	53.8282	41.2278
SCO1813	1942957	1943649	+	125.494	62.9748	27.4973
SCO1814	1943738	1944505	-	1235.16	498.226	489.493
SCO1815	1944511	1945215	-	1128.42	350.942	439.739
SCO1816	1945493	1947016	+	149.961	47.6005	125.057
SCO1817	1947013	1948407	+	124.129	38.5015	92.5394
SCO1818	1948453	1949721	+	1056.75	224.011	540.382
SCO1819	1949812	1950093	-	1277.23	6.27527	3.74865
SCO1820	1950275	1950754	+	295.774	70.5962	108.068
SCO1821	1951220	1952245	-	1045.28	360.863	610.415
SCO1822	1952378	1954012	-	412.912	86.4397	21.2423
SCO1823	1954009	1954383	-	232.851	16.1924	2.4991
SCO1824	1954737	1956275	+	1382.4	197.23	242.361
SCO1825	1956291	1956929	+	71.3253	7.92737	8.74684
SCO1826	1956980	1957987	+	81.7649	16.4825	19.3352
SCO1827	1958139	1959125	+	417.087	87.3371	155.017
SCO1828	1959189	1959422	+	801.665	18.198	21.2496
SCO1829	1959486	1960358	+	623.952	402.637	583.677
SCO1830	1960424	1962211	+	192.991	32.48	53.7889
SCO1831	1962217	1962972	+	45.7127	11.4582	8.15484
SCO1832	1963007	1963594	-	105.527	18.5199	8.77597
SCO1833	1963591	1964112	-	18.6353	2.35918	3.73408
SCO1834	1964268	1964651	-	161.599	22.3725	21.2205
SCO1835	1964648	1964833	-	331.767	42.6872	41.2351
SCO1836	1964896	1965378	-	918.322	123.11	91.1005
SCO1837	1965466	1966254	+	9.24772	1.1558	3.11295
SCO1838	1966275	1967078	-	619.093	192.607	81.8855
SCO1839	1967236	1967457	-	11260.4	1099.41	540.819
SCO1840	1967794	1969392	-	1126.51	484.207	407.032
SCO1841	1969468	1970052	+	519.978	122.149	273.197
SCO1842	1970085	1971428	-	55.2401	22.3884	23.062
SCO1843	1971753	1972880	-	70.2468	13.627	12.4882
SCO1844	1972995	1973717	-	38.3491	10.5925	13.7377
SCO1845	1973943	1975214	+	1633.29	97.2542	187.389
SCO1846	1975249	1975470	+	33.1693	1.18752	3.11295
SCO1847	1975869	1976852	+	90.986	24.2988	63.676
SCO1848	1976849	1978357	+	470.236	301.077	455.537
SCO1849	1978354	1982007	+	1126.89	962.662	1119.44
SCO1850	1982004	1984022	+	266.213	217.355	308.493
SCO1851	1984022	1984621	+	456.634	385.828	439.805
SCO1852	1984618	1986078	+	418.185	338.402	522.391
SCO1853	1986075	1986806	+	126.918	102.115	170.077
SCO1854	1986827	1987555	-	43.6954	5.10362	6.23317
SCO1855	1987618	1988463	+	279.143	133.333	231.123
SCO1856	1988469	1989701	+	100.866	41.9847	84.3627
SCO1857	1989779	1991530	+	111.578	138.425	176.647
SCO1858	1991527	1992444	+	174.262	100.885	136.193
SCO1859	1992485	1993504	+	63.4891	27.0433	41.1768
SCO1860	1994050	1995057	-	2451.86	1208.73	66.2698
SCO1861	1995204	1996295	-	145.647	33.8149	78.7871
SCO1862	1996351	1996833	-	24.3943	3.48325	21.2569
SCO1863	1996945	1998165	-	16.9708	0	36.2078
SCO1864	1998468	1998980	+	1691.63	21.5068	208.279
SCO1865	1999110	2000381	+	2187.94	45.5949	709.86
SCO1866	2000500	2000898	+	1659.95	50.2815	778.49
SCO1867	2000962	2001804	+	2954.67	83.0516	1349.04
SCO1868	2001886	2002980	-	269.855	121.025	81.8491
SCO1869	2003040	2003753	-	254.802	42.9932	53.1313
SCO1870	2003846	2004454	-	242.771	101.556	103.764
SCO1871	2004598	2006127	-	270.401	119.547	119.277
SCO1872	2006250	2007023	+	247.212	59.0746	46.2333
SCO1873	2007027	2007497	+	295.082	90.1291	105.079
SCO1874	2007606	2007818	+	2.79628	0.401127	0
SCO1875	2007938	2009392	+	773.402	281.417	141.141
SCO1876	2009469	2010041	+	25.6393	8.65031	8.14756
SCO1877	2010038	2010712	+	8.02934	2.37504	5.00548
SCO1878	2010725	2011522	-	78.3628	4.71835	14.3734
SCO1879	2011647	2012792	-	2.43677	0.401127	0
SCO1880	2012859	2014193	-	11.6845	5.13534	2.51366
SCO1881	2014258	2015061	-	6.31159	1.97391	1.88525
SCO1882	2015194	2016552	-	66.8713	16.6094	11.2387
SCO1883	2016628	2018172	-	21.9575	1.57278	3.14208
SCO1884	2018169	2019014	-	0.525966	1.97391	3.10566
SCO1885	2019011	2020168	-	4.01467	1.18752	0
SCO1886	2020165	2021061	-	19.3543	4.71835	3.76321
SCO1887	2021058	2021993	-	24.1746	5.55233	3.74865
SCO1888	2022115	2023845	-	58.4825	20.8473	24.9545
SCO1889	2023842	2024750	-	35.0269	15.8071	7.49001
SCO1890	2024747	2025415	-	31.6514	9.42084	6.25503
SCO1891	2025584	2026183	-	4.37418	1.55692	0
SCO1892	2026325	2027572	+	12.9029	5.10362	3.10566
SCO1893	2027561	2027953	-	422.866	34.7123	23.7706
SCO1894	2028038	2029210	-	11.0187	2.34331	3.12023
SCO1895	2029207	2030157	-	17.6366	4.73421	4.97634
SCO1896	2030392	2031201	+	26.8045	5.45716	5.62661
SCO1897	2031485	2032261	+	28.409	5.90587	18.7505
SCO1898	2032364	2033734	+	63.1896	17.3641	25.6121
SCO1899	2033731	2034675	+	27.164	16.4825	23.0693
SCO1900	2034672	2035550	+	51.8646	18.8258	49.3608
SCO1901	2035547	2036536	+	33.2825	12.9834	16.8653
SCO1902	2036555	2036944	+	58.6756	23.449	52.3791
SCO1903	2037030	2038229	+	1976.36	2991.33	1463.84
SCO1904	2038269	2038877	-	260.275	98.784	245.021
SCO1905	2038879	2040480	-	547.173	207.56	171.897
SCO1906	2040979	2042451	-	777.389	89.6645	48.0894
SCO1907	2042736	2044163	-	541.029	187.583	141.857
SCO1908	2044380	2046221	+	696.003	54.7937	70.5594
SCO1909	2046252	2046959	-	2175.75	2.34331	91.7872
SCO1910	2047117	2047614	-	67.81	2.7603	3.74136
SCO1911	2047611	2048108	-	165.887	1.20338	5.00548
SCO1912	2048176	2049129	+	21.405	7.09339	9.9891
SCO1913	2049114	2049380	-	15.1732	0.786392	0
SCO1914	2049519	2049689	+	109.295	11.7959	55.5211
SCO1915	2049745	2050473	+	214.849	70.211	136.186
SCO1916	2050524	2051513	-	768.74	344.746	403.524
SCO1917	2051523	2052116	-	38.1827	75.7679	51.8235
SCO1918	2052116	2052436	-	108.849	49.094	31.8963
SCO1919	2052555	2052887	-	1688.42	660.923	2480.89
SCO1920	2052884	2053354	-	1185.71	386.646	1352.47
SCO1921	2053372	2054628	-	2088.44	900.104	2554.4
SCO1922	2054625	2055389	-	2121.65	1461.77	3437.56
SCO1923	2055397	2055714	-	485.816	311.611	793.589
SCO1924	2055711	2056895	-	931.098	453.574	1138.02
SCO1925	2056956	2058377	-	6358.59	2372.3	6034.39
SCO1926	2058374	2059132	-	809.494	232.471	1141.64
SCO1927	2059304	2060092	+	30.899	4.6549	33.7305
SCO1928	2060169	2061092	+	562.041	102.859	203.778
SCO1929	2061089	2061898	+	119.728	63.4281	88.849
SCO1930	2061905	2062975	+	699.406	425.13	604.956
SCO1931	2062930	2063709	-	111.059	20.4621	12.4882
SCO1932	2063713	2064819	-	72.5772	114.612	74.9292
SCO1933	2064934	2065368	-	33.9483	82.059	58.1004
SCO1934	2065389	2066411	-	2290.86	938.796	1353.57
SCO1935	2066713	2068800	+	4840.64	2284.61	1242.81
SCO1936	2068835	2069953	+	3857.33	2335.86	1824.32
SCO1937	2069957	2071480	+	2796.32	947.604	521.266
SCO1938	2071477	2072532	+	601.962	193.437	155.039
SCO1939	2072529	2073314	+	319.922	114.623	104.984
SCO1940	2073377	2074144	-	220.488	88.1235	83.7052
SCO1941	2074235	2075203	-	415.01	144.907	121.206
SCO1942	2075313	2076968	-	918.349	524.804	355.478
SCO1943	2077084	2077419	-	778.462	518.697	377.313
SCO1944	2077633	2077941	-	1803.48	197.618	200.447
SCO1945	2078015	2078791	-	1956.48	823.824	493.783
SCO1946	2078797	2080008	-	1421.01	881.62	691.301
SCO1947	2080143	2081153	-	11923.7	2680.54	5077.81
SCO1948	2081381	2084380	-	2025.68	143.092	126.19
SCO1949	2084468	2084563	-	2.96274	0	0
SCO1950	2084575	2085561	-	541.982	150.042	168.25
SCO1951	2085558	2086649	-	398.711	112.47	123.815
SCO1952	2086657	2087673	-	758.428	450.054	592.009
SCO1953	2087670	2089856	-	1068.15	258.401	440.967
SCO1954	2090209	2091159	+	112.89	28.2784	52.4956
SCO1955	2091177	2091602	-	19.6872	3.93196	3.75593
SCO1956	2091825	2092931	+	672.755	64.8535	40.6067
SCO1957	2092928	2093836	+	131.359	8.24918	9.99639
SCO1958	2094274	2097318	-	2196.3	621.356	1766.4
SCO1959	2097542	2098228	+	592.568	490.04	975.098
SCO1960	2098289	2098945	+	722.043	164.313	207.381
SCO1961	2099149	2099622	-	217.751	60.1828	72.5102
SCO1962	2099713	2100813	-	132.165	9.51601	13.153
SCO1963	2100946	2101947	-	1042.42	378.941	433.023
SCO1964	2102200	2104215	-	806.111	320.619	190.128
SCO1965	2104340	2104918	-	2231.45	1190.53	1151.54
SCO1966	2105061	2107199	-	1229.28	645.718	1072.13
SCO1967	2107239	2108117	-	400.143	125.807	54.9874
SCO1968	2108409	2109278	+	1937.25	166.89	106.168
SCO1969	2109316	2109870	+	425.189	32.9333	71.7507
SCO1970	2109895	2110338	-	213.983	45.0034	77.421
SCO1971	2110465	2111370	+	113.243	21.9397	25.6121
SCO1972	2111367	2112302	+	77.5837	18.393	31.2606
SCO1973	2112316	2113110	-	208.583	63.8246	50.6541
SCO1975	2114500	2115132	-	28.0229	8.21746	16.2441
SCO1976	2115347	2115826	+	91.765	15.7596	15.6157
SCO1977	2115989	2117479	+	251.287	70.2155	96.9602
SCO1978	2117630	2117905	-	78.3894	11.0729	9.9891
SCO1979	2117906	2118766	-	211.493	62.125	44.9837
SCO1980	2119050	2119763	+	426.501	103.729	141.74
SCO1981	2119760	2120194	+	187.764	41.3411	41.8635
SCO1982	2120213	2120395	-	105.36	21.602	31.838
SCO1983	2120551	2121240	-	31.5914	7.80047	18.7141
SCO1984	2121378	2122775	-	36.5782	5.56819	18.7214
SCO1985	2122775	2124631	-	23.0361	5.90587	8.11114
SCO1986	2124799	2125581	-	26.3583	6.29114	31.2314
SCO1987	2125668	2126168	+	15.1466	6.32286	21.2715
SCO1988	2126165	2126716	+	27.69	11.7483	39.4227
SCO1989	2126802	2127773	-	499.79	91.3212	199.869
SCO1990	2127828	2128541	-	132.018	48.7563	110.414
SCO1991	2128658	2129218	+	95.5	27.2019	30.603
SCO1992	2129270	2129776	-	234.15	29.5769	30.5957
SCO1993	2129838	2130524	-	1544.05	440.144	345.358
SCO1994	2130596	2130952	+	57.4838	14.2026	32.5611
SCO1995	2130961	2131341	-	406.847	43.2198	173.059
SCO1996	2131391	2131993	-	375.828	79.8947	205.123
SCO1997	2132026	2132964	-	2242.95	240.921	799.842
SCO1998	2133121	2134629	-	42738.3	11577.1	9261.98
SCO1999	2135154	2135816	+	58.1762	20.8473	21.8416
SCO2000	2135883	2138879	+	41.7846	18.1187	19.9272
SCO2001	2138930	2140723	-	969.221	509.36	397.174
SCO2002	2141042	2141398	-	29.1014	4.26964	8.71042
SCO2003	2141659	2144382	-	2171.81	879.297	1535.36
SCO2004	2144639	2146918	+	577.667	309.489	297.385
SCO2005	2146962	2147501	+	164.002	152.306	104.326
SCO2006	2147859	2148404	+	169.655	12.2763	28.1185
SCO2007	2148401	2148997	+	56.4318	8.58686	11.2314
SCO2008	2149264	2150520	+	9881.64	2265.35	1195.67
SCO2009	2150635	2151567	+	1260.64	384.473	84.3336
SCO2010	2151573	2153399	+	1130.95	455.004	129.244
SCO2011	2153405	2154334	+	894.221	397.45	103.683
SCO2012	2154331	2155047	+	765.192	270.614	61.8344
SCO2013	2155123	2155779	-	1837.79	588.729	1041.35
SCO2014	2156337	2157773	-	2564.41	81.4312	298.05
SCO2015	2157990	2159798	+	210.567	13.2735	33.1094
SCO2016	2159817	2161229	-	177.438	102.6	13.0875
SCO2017	2161226	2162584	-	49.481	16.5142	3.74136
SCO2018	2162746	2165253	-	832.063	561.178	330.781
SCO2019	2165374	2165724	-	124.162	11.8276	13.1385
SCO2020	2165859	2166758	+	342.359	83.9332	77.5448
SCO2021	2166835	2167428	+	69.6942	29.9146	12.4809
SCO2022	2167476	2168234	-	231.207	61.2593	111.254
SCO2023	2168433	2169291	+	73.9552	11.4265	58.1659
SCO2024	2169305	2170222	+	67.5037	23.3334	66.1751
SCO2025	2170384	2171847	-	918.609	115.362	103.625
SCO2026	2171840	2176384	-	3112.4	1477.92	487.989
SCO2027	2176826	2177557	-	347.033	150.026	29.9819
SCO2028	2177792	2179321	+	62.1643	5.85829	7.48272
SCO2029	2179318	2180595	+	5.56596	0.786392	0
SCO2030	2180592	2181770	+	19.634	1.17166	0.628416
SCO2031	2181758	2183161	+	11.6845	0.385265	0
SCO2032	2183119	2184333	+	40.8991	1.94219	1.88525
SCO2033	2184330	2185154	+	9.58063	0	0
[truncated: 5,769 more rows]
