# Supplementary material for: Iron competition triggers antibiotic biosynthesis in Streptomyces coelicolor during coculture with Myxococcus xanthus
Source: ISME J. 2020 Jan 28;14(5):1111–24. doi: 10.1038/s41396-020-0594-6 (PMC7174319; doi:10.1038/s41396-020-0594-6)
Supplement: Supplementary file 6 — Dataset 5 [file 41396_2020_594_MOESM6_ESM.xlsx]

## Sheet: Sheet1
Supplementary Data 5. Normalized mRNA expression levels of S. subrutilus in the CTT media condition, and iron restricted CTT media condition. The expression of the genes was normalized using the DESeq package in R. Expression values for duplicate data were merged as a normalized value
Gene	Start	End	Strand	CTT normal media	CTT iron restricted media
CP968_16710	3801748	3802842	+	21.8767	11.9097
CP968_08220	1899989	1901461	-	234.014	257.991
CP968_00005	1	1142	-	380.738	299.141
CP968_00010	1310	1609	+	2.28301	1.40922
CP968_00015	3102	4325	+	83.7199	62.7318
CP968_00020	4370	4823	-	166.952	201.964
CP968_00025	8774	9583	-	103.498	96.8295
CP968_00030	9596	9880	-	48.4099	43.1274
CP968_00035	10711	11113	-	26.3834	4.54564
CP968_00040	11208	11456	-	238.749	87.5004
CP968_00045	11606	12082	-	497.763	203.542
CP968_00050	12413	12698	-	8.43281	9.74275
CP968_00055	13405	13716	-	85.3206	101.973
CP968_00060	13827	14429	-	81.1343	114.517
CP968_00065	14481	15236	-	63.0448	74.4822
CP968_00070	15298	16224	+	127.48	165.498
CP968_00075	16380	17225	-	85.6201	70.8276
CP968_00080	18428	19270	-	2983.15	863.43
CP968_00085	20587	22896	-	206.829	220.303
CP968_00090	22893	23603	-	66.1193	69.5663
CP968_00095	23771	24580	+	214.546	263.664
CP968_00100	24613	25341	+	86.5535	86.244
CP968_00105	25394	25498	-	1.64313	0.70231
CP968_00110	25581	26147	-	42.2191	13.9334
CP968_00115	26628	27113	+	41.3405	62.3676
CP968_00120	27152	28078	+	106.07	182.768
CP968_00125	28571	29775	-	97.086	61.5016
CP968_00130	30282	30722	-	1412.6	1371.24
CP968_00135	30726	34640	-	1882.99	1458.98
CP968_00140	35114	35608	+	121.75	116.225
CP968_00145	35669	36574	-	100.887	46.5804
CP968_00150	36705	37635	-	421.685	302.438
CP968_00155	37855	39039	-	332.33	193.797
CP968_00160	39309	39659	-	71.2419	60.7976
CP968_00165	40060	40557	+	366.244	387.687
CP968_00170	40674	42326	+	647.857	659.795
CP968_00175	43187	43537	-	2.78498	1.718
CP968_00180	43553	43942	-	1.62673	0.347281
CP968_00185	44092	44666	-	10.1632	6.73587
CP968_00190	44823	45647	+	1051.83	801.904
CP968_00195	46153	48990	-	388.019	307.159
CP968_00200	49208	49336	+	0	0
CP968_00205	49438	49926	+	1.34536	0
CP968_00210	50159	50632	-	175.653	85.656
CP968_00215	51392	51961	-	285.68	193.944
CP968_00220	52065	52973	+	227.971	117.685
CP968_00225	52980	55091	-	45.7117	28.9812
CP968_00230	55119	56141	-	54.9653	35.6754
CP968_00235	56138	56842	-	46.4668	34.2091
CP968_00240	57097	57660	-	58.3723	111.006
CP968_00245	57693	58400	-	95.6492	121.676
CP968_00250	58497	58832	+	1.70388	2.10378
CP968_00255	58898	59503	+	67.7647	40.6054
CP968_00260	59786	60175	-	563.379	289.987
CP968_00265	60388	60775	-	2511.66	1879.37
CP968_00270	61095	62084	-	4.80303	3.14417
CP968_00275	62298	62741	-	39.9666	20.5796
CP968_00280	63129	64268	-	65.8947	22.3841
CP968_00285	64373	65164	+	145.306	99.9519
CP968_00290	65516	66109	-	476.851	386.833
CP968_00295	66369	67829	+	54.4406	24.1791
CP968_00300	67967	68077	-	0	0
CP968_00305	68409	68879	+	65.7191	45.3196
CP968_00310	68908	69126	-	3.1599	0.70231
CP968_00315	69271	70269	-	61.9741	56.2255
CP968_00320	70396	72108	-	102.944	87.1611
CP968_00325	72365	73882	-	478.003	356.966
CP968_00330	73997	74845	-	1225.57	792.075
CP968_00335	75223	76227	+	1494.7	941.858
CP968_00340	76288	76899	+	534.015	310.496
CP968_00345	76896	77330	+	151.002	98.9175
CP968_00350	77599	78444	-	22.5393	35.0085
CP968_00355	78506	79807	-	63.8596	53.9147
CP968_00360	79808	79909	+	0	0
CP968_00365	79960	80637	-	178.65	111.966
CP968_00370	81199	82611	+	99.9882	94.0986
CP968_00375	82901	84172	+	16.7487	16.9913
CP968_00380	84176	85069	+	66.3433	57.5241
CP968_00385	85215	85379	+	94.8117	132.24
CP968_00390	85459	85719	+	250.678	321.868
CP968_00395	85824	85946	+	66.5397	87.463
CP968_00400	86048	86653	+	756.139	509.86
CP968_00405	86891	87508	+	465.949	340.233
CP968_00410	87489	88916	-	159.42	111.345
CP968_00415	89094	89348	+	701.679	532.993
CP968_00420	89874	90383	+	206.816	176.722
CP968_00425	90380	90832	+	84.8067	61.5507
CP968_00430	90978	91892	+	18.2703	12.9516
CP968_00435	91957	92454	+	613.245	480.258
CP968_00440	92560	93183	-	836.792	488.902
CP968_00445	93340	94758	-	333.116	243.588
CP968_00450	94764	95717	-	106.138	74.3762
CP968_00455	95750	99247	-	186.936	177.988
CP968_00460	99244	100224	-	9.7227	2.42951
CP968_00465	100365	101585	-	21.5074	7.72371
CP968_00470	101654	103789	-	3.77183	1.04499
CP968_00475	104206	105681	-	4.2075	1.42157
CP968_00480	105797	107344	+	47.4735	39.9956
CP968_00485	107421	107654	+	1.90809	0.694561
CP968_00490	107682	108269	+	11.8734	5.98731
CP968_00495	108266	108898	+	14.1735	14.0276
CP968_00500	109078	110028	-	2.67432	3.5084
CP968_00505	110025	110747	-	6.72752	4.17681
CP968_00510	110744	111481	-	8.02924	36.6434
CP968_00515	111478	112623	-	81.3099	59.521
CP968_00520	112677	113051	-	13.4393	15.6838
CP968_00525	113120	113962	-	3.66188	2.09458
CP968_00530	113955	114995	-	6.11629	7.42728
CP968_00535	115024	115266	+	0	0
CP968_00540	115235	115492	-	5.33295	5.98271
CP968_00545	115489	117039	-	7.66516	3.52995
CP968_00550	117036	117881	-	5.06799	3.49145
CP968_00555	117878	119131	-	19.9735	9.45552
CP968_00560	119169	120380	-	25.0265	13.9348
CP968_00565	120696	121598	+	921.289	974.904
CP968_00570	121810	122562	-	36.8936	36.0658
CP968_00575	122559	123545	-	23.6689	17.9094
CP968_00580	123557	123811	-	3.62908	2.47116
CP968_00585	124016	124909	+	56.6165	55.3758
CP968_00590	124921	126483	+	103.644	113.293
CP968_00595	126497	128023	+	298.811	284.896
CP968_00600	128142	128600	+	64.793	43.3483
CP968_00605	128492	129433	+	82.5774	49.3276
CP968_00610	129430	130086	+	35.5266	27.3049
CP968_00615	130236	131177	-	27.3643	13.2744
CP968_00620	131324	131509	+	19.7044	30.0308
CP968_00625	131506	131937	-	57.4867	58.206
CP968_00630	131994	132629	-	94.3844	103.906
CP968_00635	132845	133636	-	803.454	1150.06
CP968_00640	133975	134967	+	23.5705	7.32099
CP968_00645	135068	135874	-	28.4608	10.9604
CP968_00650	136039	136305	-	3.61197	1.7519
CP968_00655	136302	137876	-	532.437	283.766
CP968_00660	138098	139306	-	312.6	169.251
CP968_00665	139688	139879	+	2.09519	3.15797
CP968_00670	140103	140924	+	52.4117	38.6048
CP968_00675	141757	144042	-	11.4273	8.79485
CP968_00680	144194	145225	-	1.73739	1.40462
CP968_00685	145269	146261	-	6.77257	2.48351
CP968_00690	146483	147787	-	140.368	115.177
CP968_00695	148064	148264	+	2.1123	0.347281
CP968_00700	148870	149700	-	22.1808	19.283
CP968_00705	150695	151320	-	7.38937	8.39213
CP968_00710	151370	151606	+	0.579129	1.07889
CP968_00715	151743	152627	-	100.448	178.33
CP968_00720	154653	155174	-	74.1705	87.2272
CP968_00725	156054	156134	-	0.297765	0
CP968_00730	156387	157055	-	27.7172	16.0696
CP968_00735	157496	158170	-	558.738	646.016
CP968_00740	159040	160296	-	484.738	605.219
CP968_00745	160356	160694	-	0	0
CP968_00750	160802	161761	+	3.73903	5.94566
CP968_00755	162397	163176	+	575.761	694.187
CP968_00760	163925	164242	-	3452.79	3181.08
CP968_00765	165447	168350	-	5363.15	6473.2
CP968_00770	168541	169893	-	2498.54	3797.67
CP968_00775	169908	171017	-	318.274	547.125
CP968_00780	171717	172124	+	284.409	517.529
CP968_00785	172183	173730	-	165.164	98.6693
CP968_00790	173809	174411	+	322.159	190.89
CP968_00795	174436	174618	-	854.339	774.922
CP968_00800	174765	175568	-	124.386	134.147
CP968_00805	175892	176323	+	303.525	363.717
CP968_00810	176419	177390	+	115.828	123.13
CP968_00815	177484	177900	+	12.2762	20.6801
CP968_00820	177986	178855	-	200.283	174.038
CP968_00825	178963	179316	+	11.9341	9.47246
CP968_00830	179574	180095	-	24.8823	11.1566
CP968_00835	180212	180562	-	64.3627	31.1559
CP968_00840	180822	181739	-	1329.43	750.132
CP968_00845	181736	182620	-	1907.59	1006.5
CP968_00850	182617	183003	-	1879.56	1290.66
CP968_00855	183238	184296	+	2475.4	1553.79
CP968_00860	184411	184875	-	31.4786	17.116
CP968_00865	185524	185685	-	62.7307	38.0047
CP968_00870	185775	186704	-	748.113	285.386
CP968_00875	186925	187791	-	208.495	187.467
CP968_00880	187788	189137	-	183.059	148.341
CP968_00885	189669	190460	-	443.911	127.375
CP968_00890	190618	190944	-	3186.26	1164.93
CP968_00895	191473	191859	+	1460.85	582.492
CP968_00900	191934	192137	-	6.67831	4.5149
CP968_00905	192237	192461	-	0.562727	0
CP968_00910	192715	193215	+	448.165	346.718
CP968_00915	193160	194203	-	610.31	453.704
CP968_00920	194354	194905	+	341.732	290.16
CP968_00925	194969	196144	-	149.39	125.138
CP968_00930	196467	197105	+	280.809	229.438
CP968_00935	197242	197973	-	164.774	140.197
CP968_00940	198065	198637	-	565.978	310.482
CP968_00945	198672	199862	-	4.00328	0.359629
CP968_00950	199859	201289	-	13.8087	5.58434
CP968_00955	201522	202415	-	293.348	196.358
CP968_00960	202550	203944	-	184.786	110.941
CP968_00965	204029	204760	-	190.245	176.579
CP968_00970	204911	206278	+	2414.71	2013.2
CP968_00975	206352	206543	-	1.61032	1.04184
CP968_00980	206789	207409	+	1246.86	1016.75
CP968_00985	207489	208874	-	31.5307	30.4844
CP968_00990	209246	210172	+	146.91	159.431
CP968_00995	210213	210956	+	103.149	85.0154
CP968_01000	211066	211314	+	33.6729	24.2561
CP968_01005	211348	212463	-	12.1492	12.9579
CP968_01010	212620	213579	-	99.5317	123.663
CP968_01015	213772	217251	+	114.005	46.0521
CP968_01020	217369	217938	-	554.004	404.052
CP968_01025	217979	218248	-	66.8222	62.7813
CP968_01030	218353	218739	+	72.3333	59.91
CP968_01035	218779	219690	-	30.5916	28.9735
CP968_01040	219813	220433	+	19.8199	30.7363
CP968_01045	220516	220986	+	12.6012	12.5488
CP968_01050	221201	221611	-	85.1865	59.7405
CP968_01055	221726	222631	-	0.893296	0.359629
CP968_01060	222899	223630	-	2.65792	1.06194
CP968_01065	223739	225694	-	95.2412	34.0778
CP968_01070	225929	227524	-	254.769	125.222
CP968_01075	228045	228566	+	348.435	197.628
CP968_01080	228700	229383	-	958.762	723.974
CP968_01085	229435	230607	-	31.1707	9.83984
CP968_01090	230938	234375	-	284.889	466.994
CP968_01095	234810	236078	-	239.176	468.382
CP968_01100	236369	237220	-	1358.49	2190.28
CP968_01105	238019	238228	+	1.73739	2.45421
CP968_01110	239334	239573	-	382.364	309.427
CP968_01115	239725	240150	-	501.488	472.8
CP968_01120	240490	240678	-	123.138	63.695
CP968_01125	240795	240956	-	179.333	217.216
CP968_01130	241388	242161	+	5136.34	4066.93
CP968_01135	242756	244420	+	1880.1	1132.77
CP968_01140	245090	245851	-	125.359	90.8898
CP968_01145	246949	248658	-	34.8266	17.8893
CP968_01150	248746	249197	-	1.72028	2.09458
CP968_01155	250320	251234	+	57.8334	225.126
CP968_01160	252222	252593	-	18.4309	40.4604
CP968_01165	253105	254079	-	827.696	2292.76
CP968_01170	255602	256107	+	2.22226	1.38452
CP968_01175	256152	256547	+	0.579129	1.06194
CP968_01180	256690	257472	-	1195.61	332.023
CP968_01185	257537	257869	+	331.212	441.324
CP968_01190	258075	258242	+	57.3642	41.5125
CP968_01195	258787	259650	-	278.842	237.343
CP968_01200	259712	260416	-	292.618	223.605
CP968_01205	260578	261117	+	70.8461	63.9773
CP968_01210	261165	261743	-	22.91	23.787
CP968_01215	262275	263501	-	76.3023	23.0801
CP968_01220	263624	264559	-	14.4985	7.43188
CP968_01225	264801	266213	-	57.6902	55.4338
CP968_01230	266210	268084	-	208.977	154.282
CP968_01235	268290	269255	+	261.815	707.053
CP968_01240	269255	270445	+	68.5401	175.552
CP968_01245	270596	271351	+	28.1825	75.9764
CP968_01250	271428	272630	+	27.4428	55.6361
CP968_01255	272638	272913	+	1.54958	4.87912
CP968_01260	272937	273767	+	13.4017	22.7469
CP968_01265	273969	274850	-	102.781	140.801
CP968_01270	274947	275354	+	515.793	978.635
CP968_01275	276085	278673	+	419.096	140.116
CP968_01280	278857	279849	-	311.249	277.886
CP968_01285	280495	281358	-	244.094	251.058
CP968_01290	281462	282985	+	37.6839	42.2752
CP968_01295	283258	284037	-	26.4211	24.065
CP968_01300	284052	285272	-	53.807	55.4402
CP968_01305	285269	285946	-	32.0071	29.3408
CP968_01310	286298	286852	-	200.973	252.996
CP968_01315	287232	288371	-	2179.9	2579.22
CP968_01320	288459	289514	+	1017.15	5268.66
CP968_01325	289522	290640	+	1156.56	4719.35
CP968_01330	290845	291483	-	683.474	1959.1
CP968_01335	291648	292586	+	86.7923	402.485
CP968_01340	292583	293407	+	72.5029	346.382
CP968_01345	293531	293941	+	4.66027	8.87354
CP968_01350	295400	295786	-	8.44921	4.5241
CP968_01355	296897	297337	-	3.44126	0.359629
CP968_01360	298113	298835	+	25.3556	7.35174
CP968_01365	299174	299379	+	4.66513	2.79374
CP968_01370	299668	307893	+	1373.82	1548.71
CP968_01375	308105	308239	-	6.91604	2.80609
CP968_01380	308334	308483	+	4.3618	2.42951
CP968_01385	309219	309655	+	26.1847	24.196
CP968_01390	309949	310041	-	701.186	732.061
CP968_01395	310151	310609	-	4406.87	4326
CP968_01400	311317	311619	+	5.91208	2.09143
CP968_01405	311696	312282	+	7.94167	4.5086
CP968_01410	312325	313431	+	222.137	201.367
CP968_01415	313643	314059	-	38.8058	21.373
CP968_01420	314290	315053	-	33.3417	26.5946
CP968_01425	315299	317002	+	243.266	212.446
CP968_01430	317571	318254	-	11.0073	5.96406
CP968_01435	318226	319215	-	26.0678	5.29105
CP968_01440	319243	319830	-	13.3458	7.34714
CP968_01445	319801	320375	+	8.00728	1.04959
CP968_01450	320487	321236	+	176.209	64.2028
CP968_01455	321512	322309	-	970.242	788.851
CP968_01460	322818	323162	+	1252.93	1208.55
CP968_01465	323676	324344	-	3000.62	1905.12
CP968_01470	324474	324905	+	153296	153025
CP968_01475	325020	325415	+	21511.7	16085.5
CP968_01480	325516	325962	+	15574	13146.9
CP968_01485	326034	326207	-	3670.73	2607.13
CP968_01490	326336	326725	-	800.47	422.521
CP968_01495	326800	327162	-	50.1458	24.3287
CP968_01500	327939	328277	+	905.785	529.104
CP968_01505	328652	328930	-	4582.72	3809.51
CP968_01510	329068	329400	-	33.1458	35.402
CP968_01515	329534	330214	-	244.01	330.68
CP968_01520	330728	331213	+	24.1566	24.9567
CP968_01525	331257	331946	+	156.595	166.556
CP968_01530	331959	333671	-	622.352	640.981
CP968_01535	333915	334538	+	33.8786	61.3502
CP968_01540	334749	335606	+	63.0033	81.7595
CP968_01545	335982	336194	-	3.61197	1.39687
CP968_01550	336375	336491	-	0.297765	0
CP968_01555	337297	338775	+	29.1732	14.7066
CP968_01560	339711	340856	-	71.0552	55.1425
CP968_01565	341880	342752	+	10.1803	13.1834
CP968_01570	342797	343822	-	174.449	43.4839
CP968_01575	343960	344553	-	273.157	76.1338
CP968_01580	344824	346047	-	820.355	337.522
CP968_01585	347653	347856	+	197.404	89.9996
CP968_01590	348168	349679	+	35.7469	11.8804
CP968_01595	349725	350129	+	3.03354	0.689961
CP968_01600	350181	350495	+	3.50201	2.08683
CP968_01605	350915	351268	+	54.9317	61.119
CP968_01610	351941	352951	+	108.184	102.626
CP968_01615	353602	354219	+	180.076	154.074
CP968_01620	354338	355123	-	2.48722	0.359629
CP968_01625	355120	355830	-	8.92852	3.86028
CP968_01630	355872	356168	-	6.96039	1.7318
CP968_01635	356970	358301	-	338.283	228.237
CP968_01640	358931	359082	-	2.09519	2.08683
CP968_01645	359075	359233	+	0.374916	0.685362
CP968_01650	359661	360119	-	293.025	326.875
CP968_01655	360208	360597	-	2047.23	2473.04
CP968_01660	360725	361281	-	260.505	224.043
CP968_01665	361768	362349	+	200.091	148.576
CP968_01670	362632	363216	+	54.5185	46.2929
CP968_01675	363571	365517	-	208.718	134.218
CP968_01680	366495	367037	-	728.978	718.175
CP968_01685	367662	369083	+	219.442	246.095
CP968_01690	369142	370770	+	637.654	718.383
CP968_01695	371507	373175	+	35.108	25.9002
CP968_01700	373877	374170	-	85.4871	79.7919
CP968_01705	375100	375759	+	121.708	75.5688
CP968_01710	375729	377333	+	107.867	71.801
CP968_01715	377330	379069	+	95.7529	66.9377
CP968_01720	379156	380346	+	19.7215	17.1686
CP968_01725	380936	381310	-	74.4948	78.4011
CP968_01730	381661	382263	-	110.981	85.9354
CP968_01735	382473	382711	+	9.85047	8.76555
CP968_01740	382859	383743	+	116	105.166
CP968_01745	383952	384533	-	77.0825	86.5298
CP968_01750	384628	384957	-	134.364	156.464
CP968_01755	385845	386408	+	639.121	402.524
CP968_01760	386548	387102	-	30.1661	26.8757
CP968_01765	387851	388258	-	92.2506	97.8768
CP968_01770	388400	388780	+	440.995	411.268
CP968_01775	389111	389290	-	21.4794	12.2941
CP968_01780	389391	391217	-	12.3541	4.92682
CP968_01785	391709	392371	+	62.8514	50.9548
CP968_01790	392563	393648	+	35.1091	31.1622
CP968_01795	393706	393906	-	25.0101	21.674
CP968_01800	394188	395033	+	44.233	65.8554
CP968_01805	395211	395651	-	119.143	98.3996
CP968_01810	395983	397806	+	78.371	61.8006
CP968_01815	397890	398873	-	91.5586	48.6348
CP968_01820	399017	399457	-	125.749	83.3775
CP968_01825	399681	400982	-	39.5474	18.1317
CP968_01830	401014	401361	-	39.6063	38.7978
CP968_01835	401519	401824	-	21.5702	25.7891
CP968_01840	401921	402940	-	2.48722	0.70691
CP968_01845	402937	404400	-	14.465	11.939
CP968_01850	404397	405767	-	6.3198	4.55484
CP968_01855	405775	406569	-	26.884	11.5039
CP968_01860	406958	407830	+	97.5702	103.308
CP968_01865	407860	408108	+	8.99483	6.64942
CP968_01870	408147	408902	-	176.495	149.292
CP968_01875	409205	410377	+	10.181	11.5131
CP968_01880	410374	411537	+	9.61689	12.9579
CP968_01885	411556	412038	-	38.1032	23.4736
CP968_01890	412220	414376	-	39.7396	39.0695
CP968_01895	414378	415151	-	1.32896	1.03264
CP968_01900	415148	415453	-	0.562727	0
CP968_01905	415450	415779	-	0.595531	1.40147
CP968_01910	415918	416961	+	172.939	221.317
CP968_01915	417028	418506	-	260.632	183.683
CP968_01920	418511	420505	-	148.335	117.586
CP968_01925	420486	421388	+	73.4262	73.8404
CP968_01930	421433	421876	-	121.926	88.1889
CP968_01935	422372	425191	+	131.116	57.9527
CP968_01940	425304	426659	-	745.744	433.525
CP968_01945	427139	427474	-	22.8419	19.2462
CP968_01950	427829	431203	+	391.348	443.609
CP968_01955	431300	431479	-	1.90809	0.347281
CP968_01960	431810	433192	+	8.57	6.30214
CP968_01965	433342	439737	+	37.9918	22.3901
CP968_01970	439734	440549	+	9.38615	7.00905
CP968_01975	440599	441639	+	17.7485	13.2928
CP968_01980	441645	443507	+	14.3941	14.6173
CP968_01985	445206	448769	+	33.7571	23.4414
CP968_01990	449076	456173	+	204.225	139.969
CP968_01995	456170	456379	+	92.6387	80.3256
CP968_02000	456576	456998	+	0.672681	0
CP968_02005	457102	459513	+	2.44287	4.54104
CP968_02010	459555	460919	+	5.66352	2.11153
CP968_02015	460916	461284	+	0.374916	0
CP968_02020	461375	462631	+	1.81454	1.76885
CP968_02025	462642	463352	+	0.937643	0.347281
CP968_02030	463464	463871	-	42.2702	51.2909
CP968_02035	463868	465580	-	108.387	112.018
CP968_02040	465791	466891	+	678.487	1065.85
CP968_02045	466907	467086	-	10.0759	7.36868
CP968_02050	467444	469588	-	2.76858	3.15652
CP968_02055	469753	471084	+	17.879	12.5689
CP968_02060	471114	472223	-	1.21901	2.11613
CP968_02065	472223	473626	-	22.7784	27.8977
CP968_02070	473654	474865	+	130.087	113.198
CP968_02075	474849	475382	-	109.415	85.5264
CP968_02080	475379	477346	-	121.795	111.244
CP968_02085	477590	478831	-	46.7542	57.4638
CP968_02090	479047	479421	+	329.77	375.333
CP968_02095	479522	479893	-	268.62	315.697
CP968_02100	479958	481010	-	396.332	440.465
CP968_02105	481519	482025	+	83.8229	113.402
CP968_02110	482107	482895	-	767.218	450.296
CP968_02115	483084	484235	+	112.946	71.0806
CP968_02120	484354	484503	+	1693.32	1370.03
CP968_02125	484571	484957	-	111.928	91.7392
CP968_02130	485212	485682	-	797.241	508.575
CP968_02135	485938	486408	+	4566.27	3018.94
CP968_02140	486499	487410	+	3782.67	2470.47
CP968_02145	487413	487915	-	10.2023	3.49145
CP968_02150	488678	489922	+	781.394	534.685
CP968_02155	489924	490238	+	571.077	570.788
CP968_02160	490432	492510	-	113.582	153.663
CP968_02165	492705	493034	+	630.25	534.976
CP968_02170	493228	494466	+	379.126	194.166
CP968_02175	494566	494841	+	319.301	257.381
CP968_02180	495941	497230	+	274.296	235.864
CP968_02185	497286	498086	-	13.7472	9.09444
CP968_02190	498147	498653	-	33.63	32.5712
CP968_02195	498902	499273	-	68.3226	79.6959
CP968_02200	499446	500237	-	74.9956	78.1681
CP968_02205	500237	501514	-	416.859	454.06
CP968_02210	501656	502021	+	809.003	268.743
CP968_02215	502038	503723	-	55.2637	50.4806
CP968_02220	503795	504205	-	73.6196	52.0088
CP968_02225	504339	504815	+	160.126	140.23
CP968_02230	504859	505080	-	104.563	73.4714
CP968_02235	505329	506363	+	76.3369	49.2845
CP968_02240	506391	507806	-	1.23541	0
CP968_02245	508008	508460	-	0.65628	0.685362
CP968_02250	508670	508963	+	57.0168	64.1103
CP968_02255	509241	510365	+	5.85133	12.1846
CP968_02260	510391	511620	-	147.259	131.017
CP968_02265	511755	512561	-	2.45442	1.04499
CP968_02270	512716	513777	+	8.65272	2.44186
CP968_02275	513783	514343	+	2.47082	1.06194
CP968_02280	514340	515365	+	3.51841	3.47596
CP968_02285	515449	516756	-	12.5632	8.73481
CP968_02290	516999	518654	+	54.1561	61.0334
CP968_02295	518651	519136	+	107.298	74.4594
CP968_02300	519144	521057	-	14.3005	7.69297
CP968_02305	521054	524758	-	107.445	67.16
CP968_02310	524755	525906	-	117.588	61.5895
CP968_02315	526192	531075	-	492.97	267
CP968_02320	531240	532109	-	320.803	146.775
CP968_02325	532362	533048	+	967.483	655.43
CP968_02330	533045	533338	+	451.093	307.166
CP968_02335	533416	534489	-	297.708	198.454
CP968_02340	534548	535018	-	86.6377	55.9785
CP968_02345	535197	535394	-	225.731	197.437
CP968_02350	535643	537820	-	140.508	143.132
CP968_02355	537916	540501	-	251.835	246.744
CP968_02360	540419	542440	-	167.259	149.737
CP968_02365	542853	543437	+	626.833	350.556
CP968_02370	543446	544159	+	350.457	219.749
CP968_02375	544165	544767	+	180.106	123.6
CP968_02380	544913	545953	-	596.545	486.678
CP968_02385	546260	547321	+	199.914	69.946
CP968_02390	547302	548855	+	113.948	53.2465
CP968_02395	548857	549966	+	54.302	26.2829
CP968_02400	549966	550823	+	54.7509	34.1206
CP968_02405	550820	551599	+	36.2258	17.8229
CP968_02410	551596	552903	+	63.6498	40.8694
CP968_02415	552900	553514	+	36.023	24.8228
CP968_02420	553501	554259	+	32.322	28.3929
CP968_02425	554367	555797	-	42.1658	19.2399
CP968_02430	556125	556856	-	24.3989	15.4305
CP968_02435	557428	558720	+	22.0488	7.05215
CP968_02440	559157	559879	-	187.856	137.138
CP968_02445	559985	560620	+	47.5658	38.4583
CP968_02450	560755	561855	-	1137.52	421.311
CP968_02455	561885	562523	-	313.968	130.735
CP968_02460	563084	564070	+	79.2918	72.7986
CP968_02465	564189	564926	-	1498.66	865.925
CP968_02470	564972	565235	-	0	0
CP968_02475	565201	565419	+	0.281364	0.694561
CP968_02480	565833	568970	+	10.4002	3.88498
CP968_02485	569245	574902	+	11.917	4.53644
CP968_02490	574899	578168	+	8.47645	5.2419
CP968_02495	578350	581343	+	3.68912	2.42031
CP968_02500	581360	582022	-	234.746	217.875
CP968_02505	582141	582731	-	63.6086	46.2096
CP968_02510	582859	583857	+	721.424	653.272
CP968_02515	583893	584078	+	48.2877	39.5757
CP968_02520	584156	584533	-	806.245	612.618
CP968_02525	584662	585087	-	117.101	121.911
CP968_02530	585265	585660	-	28.8884	24.8707
CP968_02535	585657	587171	-	102.658	86.1218
CP968_02540	587171	587704	-	45.8113	34.9886
CP968_02545	587701	588702	-	350.364	225.916
CP968_02550	588800	590446	+	113.605	99.4641
CP968_02555	590443	591117	+	29.5139	23.4627
CP968_02560	591197	591436	-	124.869	103.409
CP968_02565	591638	591976	+	1623.51	1713.8
CP968_02570	592145	592936	-	1032.1	336.465
CP968_02575	593191	593997	-	9.86018	10.1518
CP968_02580	594067	594609	-	7.58315	18.5517
CP968_02585	594637	595428	-	4.3782	6.61868
CP968_02590	595437	595985	-	2.73507	4.91302
CP968_02595	595982	597259	-	12.7939	18.9127
CP968_02600	597256	598515	-	11.4705	24.6545
CP968_02605	598512	599537	-	12.5953	24.8443
CP968_02610	599537	600583	-	13.6216	20.2634
CP968_02615	600580	601635	-	21.5238	40.2625
CP968_02620	601632	602885	-	23.6249	32.8507
CP968_02625	602887	603693	-	14.2328	23.8272
CP968_02630	603699	604463	-	11.4485	12.9516
CP968_02635	604460	605470	-	36.7865	70.9602
CP968_02640	606209	606844	+	129.754	153.463
CP968_02645	607009	608616	+	16.1095	9.47101
CP968_02650	608755	609699	+	11.0013	5.2603
CP968_02655	609913	611124	+	442.137	630.751
CP968_02660	611357	612064	-	7.1967	4.89607
CP968_02665	612195	612665	+	28.6768	41.746
CP968_02670	612742	613440	-	10.1974	7.71911
CP968_02675	613571	614698	-	16.7058	15.7085
CP968_02680	614695	615354	-	15.0497	12.8731
CP968_02685	615611	616144	-	308.488	284.758
CP968_02690	616299	617627	+	8.60281	4.17367
CP968_02695	617779	618543	+	147.512	119.715
CP968_02700	618621	618809	+	42.6346	30.2896
CP968_02705	619024	619473	+	5039.87	3465.73
CP968_02710	619512	620324	+	3399.58	2324.66
CP968_02715	620413	621741	-	507.086	530.878
CP968_02720	621937	623316	+	243.281	277.273
CP968_02725	623279	624802	-	398.447	353.206
CP968_02730	624850	625629	-	141.695	126.116
CP968_02735	625628	626149	+	363.804	243.942
CP968_02740	626222	626464	-	78.0288	79.6164
CP968_02745	626591	627652	-	42.8877	34.3989
CP968_02750	627645	628790	-	33.9606	39.6314
CP968_02755	628787	629188	-	10.0916	11.8528
CP968_02760	629157	631538	-	16.2202	12.5735
CP968_02765	631538	632428	-	20.7963	12.5997
CP968_02770	632432	632830	-	6.66121	5.26805
CP968_02775	633069	633602	-	1.89169	1.76425
CP968_02780	633599	635128	-	8.50925	5.93937
CP968_02785	635125	635826	-	2.54797	4.19061
CP968_02790	635823	636482	-	3.70623	4.93457
CP968_02795	636524	637048	-	5.94488	4.86823
CP968_02800	637045	638829	-	84.3689	53.503
CP968_02805	638938	639993	-	22.4286	15.4876
CP968_02810	640511	641998	-	6.28629	3.15337
CP968_02815	642116	642628	+	87.7586	89.7974
CP968_02820	642685	643014	-	1.25181	0.70691
CP968_02825	643076	643477	-	2.12871	1.77345
CP968_02830	643562	645091	-	34.9744	21.7157
CP968_02835	645088	646197	-	15.264	10.1673
CP968_02840	646228	647190	-	34.0471	20.9671
CP968_02845	647195	648712	-	52.4826	25.5469
CP968_02850	648709	649164	-	32.2389	17.8338
CP968_02855	649244	650401	-	82.9901	34.0853
CP968_02860	650706	651002	-	11.9177	7.0122
CP968_02865	651107	652192	-	77.1185	62.9662
CP968_02870	652396	652974	-	5.49282	2.07908
CP968_02875	653259	654032	-	70.6514	96.8186
CP968_02880	654119	655186	-	98.2457	100.083
CP968_02885	655464	656141	+	874.214	784.784
CP968_02890	656210	658264	+	579.076	318.674
CP968_02895	658261	658497	-	64.7357	45.205
CP968_02900	658860	660650	-	18276.9	16749.8
CP968_02905	660650	661702	-	7832.44	6507.87
CP968_02910	662280	662738	+	711.301	668.411
CP968_02915	662754	663719	-	14933.2	6474.66
CP968_02920	663865	664380	+	1741.07	1296.54
CP968_02925	664478	665239	-	72.2969	66.342
CP968_02930	665428	666978	-	118.973	92.3717
CP968_02935	667086	668633	+	83.3413	59.5503
CP968_02940	668699	669412	+	53.8095	38.5539
CP968_02945	669583	671091	+	22.6991	17.9355
CP968_02950	672708	674150	+	147.049	169.046
CP968_02955	674147	674827	+	260.705	256.747
CP968_02960	675032	676351	+	444.551	521.429
CP968_02965	676440	676979	+	168.382	162.04
CP968_02970	677132	678178	+	57.3897	54.5017
CP968_02975	678175	679395	+	8.33784	4.19836
CP968_02980	679485	679907	-	298.117	242.059
CP968_02985	680006	680389	+	282.249	226.028
CP968_02990	681995	682594	-	221.682	127.271
CP968_02995	682591	682965	-	206.201	127.597
CP968_03000	683058	683480	-	24.6282	19.7075
CP968_03005	683477	684037	-	53.3612	49.7412
CP968_03010	684141	686240	-	97.4309	112.336
CP968_03015	686400	688262	+	109.859	92.9151
CP968_03020	688403	688780	+	217.874	117.111
CP968_03025	688845	689159	+	234.471	237.635
CP968_03030	689234	689587	-	857.761	731.635
CP968_03035	689895	691982	-	597.146	528.835
CP968_03040	692060	692770	-	119.5	112.443
CP968_03045	692907	693443	+	321.655	398.07
CP968_03050	693455	694852	+	968.12	722.197
CP968_03055	695049	696056	-	15.773	8.02015
CP968_03060	696139	697422	-	44.1231	21.6895
CP968_03065	697524	698333	-	9.94817	3.16112
CP968_03070	698697	700277	+	46.2424	52.4439
CP968_03075	700284	702269	-	22.8807	10.1239
CP968_03080	702429	703064	+	8.24571	7.00131
CP968_03085	703155	704801	+	41.6195	25.6762
CP968_03090	704863	705342	-	106.283	99.7697
CP968_03095	705339	706421	-	199.636	179.834
CP968_03100	706516	706650	-	36.6513	38.3718
CP968_03105	706766	707410	-	162.754	139.796
CP968_03110	707514	709049	-	76.4776	63.3302
CP968_03115	709212	711911	+	1308.94	1674.78
CP968_03120	711908	712774	+	264.068	368.609
CP968_03125	712911	715388	-	315.955	451.931
CP968_03130	715431	720005	-	2363.05	2179.44
CP968_03135	720266	720643	-	565.706	478.543
CP968_03140	720886	721194	-	785.445	674.252
CP968_03145	721830	722072	-	128.167	98.0374
CP968_03150	722253	722546	+	1016.79	780.02
CP968_03155	722659	723009	+	329.911	249.85
CP968_03160	723223	724272	+	498.093	451.954
CP968_03165	724524	724949	+	6563.74	5277.34
CP968_03170	724946	725407	+	5641.68	4416.94
CP968_03175	725404	725670	+	2397	1916.14
CP968_03180	725705	726172	-	24.144	21.0226
CP968_03185	726440	726715	+	91.1421	40.8338
CP968_03190	726764	727114	-	170.819	183.885
CP968_03195	727226	728320	-	209.176	217.167
CP968_03200	728362	731337	-	55.6868	45.1092
CP968_03205	731444	732610	-	71.0503	47.5668
CP968_03210	732709	733461	+	269.676	118.266
CP968_03215	733721	735151	+	53.8937	34.297
CP968_03220	735236	736378	-	92.4963	86.5668
CP968_03225	736440	737132	-	54.6805	39.0449
CP968_03230	737392	737580	-	42.6412	26.8203
CP968_03235	737830	738243	-	24.4568	13.9026
CP968_03240	738445	738849	+	79.5184	91.7835
CP968_03245	738923	739876	-	557.332	642.847
CP968_03250	739891	740841	-	1310.18	1455.03
CP968_03255	741131	742294	-	255.746	253.647
CP968_03260	742291	743334	-	273.513	259.006
CP968_03265	743349	745214	-	784.011	659.165
CP968_03270	745536	746672	+	201.878	143.691
CP968_03275	746789	747172	+	1051.45	367.461
CP968_03280	747677	748495	-	194.74	193.408
CP968_03285	748492	749568	-	518.106	518.657
CP968_03290	749785	750921	+	193.718	108.365
CP968_03295	750918	752076	+	57.3753	45.6402
CP968_03300	752073	752918	+	7.88578	6.32829
CP968_03305	752972	754138	-	11.3878	9.12833
CP968_03310	754264	755379	-	24.4973	18.8834
CP968_03315	755376	755984	-	15.4525	4.57179
CP968_03320	755968	756777	-	7.0595	3.88038
CP968_03325	756938	757507	-	37.4385	32.0852
CP968_03330	758192	758590	+	1113.08	688.819
CP968_03335	758644	759526	+	307.508	140.911
CP968_03340	759536	759889	-	28.3701	33.6532
CP968_03345	760028	760924	-	117.41	164.334
CP968_03350	760921	761949	-	390.189	378.526
CP968_03355	761946	762938	-	1244.53	1271.71
CP968_03360	763210	763512	+	182.038	137.724
CP968_03365	763577	763758	-	6.75547	8.05719
CP968_03370	764000	764914	+	1457.13	713.117
CP968_03375	765146	767008	+	994.268	486.252
CP968_03380	767009	770035	+	1020	500.797
CP968_03385	770128	770628	-	208.046	255.503
CP968_03390	770783	771793	-	34.1798	25.5053
CP968_03395	771997	773622	+	75.9214	38.3888
CP968_03400	773741	774898	-	72.3478	31.4153
CP968_03405	774959	776167	-	164.692	117.068
CP968_03410	776821	777153	-	63.8446	49.0978
CP968_03415	777150	777386	-	34.3477	27.0208
CP968_03420	777561	777803	-	92.6087	67.532
CP968_03425	777990	778622	-	53.8203	52.7774
CP968_03430	778760	780205	+	8.83426	6.2806
CP968_03435	780216	781874	+	15.2647	9.08669
CP968_03440	781871	782971	+	6.56765	7.36408
CP968_03445	783058	783726	+	99.4322	82.3463
CP968_03450	784033	784932	+	22.6566	11.2014
CP968_03455	784901	785800	-	13.3252	16.8813
CP968_03460	785901	786461	-	34.8158	30.7159
CP968_03465	786473	787600	-	39.6227	28.382
CP968_03470	787699	788379	+	270.705	237.198
CP968_03475	788567	789778	+	32.8739	27.9316
CP968_03480	789789	790499	+	11.2342	10.7877
CP968_03485	790451	792049	+	18.2491	18.5454
CP968_03490	792114	793103	-	1.62673	1.03724
CP968_03495	793100	794068	-	1.87529	3.52075
CP968_03500	794065	795597	-	6.63397	1.74415
CP968_03505	795594	796808	-	7.56605	6.67557
CP968_03510	797129	797578	+	839.713	969.855
CP968_03515	797642	797953	-	2.87854	5.94711
CP968_03520	798559	805719	+	91.6868	78.1361
CP968_03525	805776	810413	+	57.0811	44.9672
CP968_03530	810410	810733	+	7.14749	6.29754
CP968_03535	810737	811570	+	6.60187	5.2557
CP968_03540	811567	812778	+	6.85529	9.73815
CP968_03545	812811	813875	+	8.52566	5.96406
CP968_03550	814333	815616	-	504.937	412.13
CP968_03555	815811	816038	-	6.25905	1.04959
CP968_03560	816197	816397	+	19.7379	28.4346
CP968_03565	816755	816967	+	4.82014	8.35508
CP968_03570	816927	817568	-	214.638	160.011
CP968_03575	817775	818032	-	65.7936	33.6932
CP968_03580	818314	818577	-	372.174	349.372
CP968_03585	818877	819362	+	19.4729	22.4318
CP968_03590	819362	819583	+	7.47877	6.69107
CP968_03595	819666	820079	+	27.2331	45.7514
CP968_03600	820429	820674	+	1.34536	1.04959
CP968_03605	820869	821909	+	823.919	427.162
CP968_03610	821956	823470	-	54.8239	40.6299
CP968_03615	823861	824178	-	135.692	107.548
CP968_03620	824471	824785	+	20.3163	12.9932
CP968_03625	825122	826294	-	452.625	674.877
CP968_03630	826394	827059	-	170.243	148.465
CP968_03635	827056	828216	-	142.107	132.728
CP968_03640	828237	828776	-	25.2464	24.8429
CP968_03645	828927	829877	-	456.746	374.071
CP968_03650	829874	830680	-	678.759	523.801
CP968_03655	830950	831177	+	573.23	641.964
CP968_03660	831298	832518	+	43.3086	23.2174
CP968_03665	832629	833135	-	39.4813	36.9026
CP968_03670	833274	833705	+	67.2436	76.9507
CP968_03675	833702	834655	+	100.161	106.053
CP968_03680	835206	836795	+	51.9751	16.8058
CP968_03685	836827	837855	+	9.57255	4.18916
CP968_03690	837858	838790	+	10.9965	5.2649
CP968_03695	838787	839707	+	8.83982	3.13182
CP968_03700	839704	840573	+	5.86773	2.10378
CP968_03705	840660	842000	+	22.7058	8.03395
CP968_03710	842011	843762	+	14.9069	5.24335
CP968_03715	843759	844829	+	11.57	3.15652
CP968_03720	844865	845650	+	2.62583	1.7812
CP968_03725	845766	846281	+	9.93247	2.79374
CP968_03730	846632	847057	+	1.61032	0.70691
CP968_03735	847224	847622	-	31.8148	24.1021
CP968_03740	847720	848730	+	41.1081	24.1466
CP968_03745	848779	849552	-	5.2715	1.7565
CP968_03750	850071	851414	+	17.9185	11.6087
CP968_03755	851550	852635	-	7.18029	2.82304
CP968_03760	852659	853327	-	3.22065	1.74875
CP968_03765	853440	854222	+	71.7537	48.7347
CP968_03770	854326	854706	+	9.22628	5.28185
CP968_03775	854828	855253	+	5.2066	3.12262
CP968_03780	855330	857027	+	255.739	243.072
CP968_03785	857044	858435	-	26.6082	30.2655
CP968_03790	858576	858977	+	9.2926	10.5838
CP968_03795	859167	859565	+	693.012	2651.42
CP968_03800	859562	860407	+	2663.23	12677.6
CP968_03805	860365	861090	-	38.6753	51.9051
CP968_03810	861087	862748	-	249.486	262.045
CP968_03815	862909	864294	+	365.219	191.45
CP968_03820	864574	866346	+	1712.48	1446.94
CP968_03825	866423	867091	-	120.421	95.7753
CP968_03830	867650	868336	+	175.121	157.981
CP968_03835	868560	869900	+	1389.89	1503.91
CP968_03840	869878	871392	-	189.388	135.152
CP968_03845	871649	871930	+	74.7496	37.0611
CP968_03850	872019	872882	-	57.6477	30.1942
CP968_03855	872898	873263	-	6.20914	3.4699
CP968_03860	873378	873989	-	4.81943	8.01095
CP968_03865	874167	876863	-	49.4452	43.0594
CP968_03870	876995	878155	-	65.8348	102.77
CP968_03875	878152	879342	-	106.801	176.113
CP968_03880	879339	880313	-	142.761	176.41
CP968_03885	881027	881725	+	88.7156	138.395
CP968_03890	881928	882353	+	1157.58	646.954
CP968_03895	882680	882967	-	52.4533	48.741
CP968_03900	883185	883547	+	644.66	661.529
CP968_03905	884190	884450	-	70.0293	56.0836
CP968_03910	884756	885655	+	17.4426	13.248
CP968_03915	885733	886569	-	5.38216	2.11153
CP968_03920	886623	887387	-	84.0977	46.7778
CP968_03925	887575	888879	-	1825.63	1226.83
CP968_03930	889454	890119	+	8.77351	4.54879
CP968_03935	890234	890650	+	190.817	114.95
CP968_03940	890816	893233	+	837.927	630.953
CP968_03945	893279	893875	-	22.3905	24.0619
CP968_03950	893964	896312	-	326.149	652.401
CP968_03955	896905	898848	+	36.3979	33.8572
CP968_03960	899125	899355	+	9.83822	8.41827
CP968_03965	899421	899786	-	779.926	710.055
CP968_03970	899969	901084	+	1010.2	730.364
CP968_03975	901154	902608	-	147.178	83.1922
CP968_03980	902635	904203	-	28.6992	19.5056
CP968_03985	904529	905410	+	191.657	218.646
CP968_03990	905775	906128	+	7.41245	5.2695
CP968_03995	906184	907014	-	1243.99	1248.32
CP968_04000	907082	908545	-	23.332	15.3888
CP968_04005	908686	909507	+	382.251	383.372
CP968_04010	909531	910475	-	73.5477	88.78
CP968_04015	910633	912333	-	129.919	93.2797
CP968_04020	912314	912550	-	49.0633	38.7809
CP968_04025	912655	913149	-	274.713	291.78
CP968_04030	913266	913532	-	140.538	193.399
CP968_04035	913684	914595	-	30.32	17.1192
CP968_04040	914592	915560	-	113.797	70.5713
CP968_04045	915712	916335	+	232.583	193.602
CP968_04050	916506	917045	-	5693.11	9142.1
CP968_04055	917169	918260	-	244.415	353.679
CP968_04060	918478	919290	+	562.827	606.465
CP968_04065	919522	920337	+	86.0512	22.4596
CP968_04070	920447	920752	+	336.556	270.827
CP968_04075	920779	922380	-	111.487	67.8563
CP968_04080	922487	922921	-	0.595531	2.45106
CP968_04085	923068	924210	-	20.8455	10.4543
CP968_04090	924433	924894	+	207.833	202.902
CP968_04095	924967	925491	-	6.1655	5.92242
CP968_04100	925488	926117	-	28.7875	18.8926
CP968_04105	926189	926674	-	4.41171	2.77679
CP968_04110	926887	928311	-	145.835	158.022
CP968_04115	928524	929558	+	6.0112	2.83079
CP968_04120	929937	931073	-	313.171	294.237
CP968_04125	931188	931562	-	58.8157	23.0034
CP968_04130	931690	932043	-	124.507	45.3036
CP968_04135	932046	932978	-	852.481	234.6
CP968_04140	933159	934361	-	1453.2	422.858
CP968_04145	934484	935137	-	143.719	115.77
CP968_04150	935246	935941	+	162.298	167.908
CP968_04155	936190	937185	+	42.0875	31.5061
CP968_04160	937244	937681	-	615.095	523.251
CP968_04165	937773	938549	+	3.61197	1.03264
CP968_04170	938509	939399	-	6.56836	3.44521
CP968_04175	939597	939989	+	223.05	221.488
CP968_04180	940082	940774	-	14.9684	23.7701
CP968_04185	940951	941241	+	4.58312	26.7396
CP968_04190	941500	943754	+	39.5243	144.599
CP968_04195	943837	944202	-	3350.97	5446
CP968_04200	944471	944650	+	6.3526	4.20611
CP968_04205	944798	945007	+	3.03284	3.14417
CP968_04210	945019	946233	-	731.836	286.51
CP968_04215	946415	946939	+	11.6378	9.44317
CP968_04220	947060	948505	-	11373.2	9660.6
CP968_04225	948833	949189	+	146.526	287.933
CP968_04230	949209	950543	+	425.221	842.122
CP968_04235	950820	951008	+	15.4875	36.9827
CP968_04240	951234	951545	-	40.3534	39.852
CP968_04245	951558	953117	-	960.46	921.034
CP968_04250	953542	953631	-	0.281364	0
CP968_04255	953723	954082	+	16.4394	17.505
CP968_04260	954121	954378	-	169.659	104.71
CP968_04265	954435	954701	-	15.2211	10.4882
CP968_04270	954871	955116	+	59.8535	51.6086
CP968_04275	955212	956459	+	132.609	126.633
CP968_04280	956679	957905	+	3004.75	2019.02
CP968_04285	958052	958744	-	1.23541	0.719259
CP968_04290	958741	960069	-	5.00724	1.37072
CP968_04295	960545	961004	-	2.58077	2.11613
CP968_04300	961184	961423	-	10.4571	13.6447
CP968_04305	961598	962188	-	1.14186	1.04499
CP968_04310	962394	963773	+	20.9562	10.1084
CP968_04315	963800	964894	+	5.34865	2.13308
CP968_04320	964916	965428	-	294.892	291.914
CP968_04325	965427	967763	+	247.472	164.877
CP968_04330	968055	968324	+	3.21994	4.57954
CP968_04335	968346	969188	-	242.577	204.233
CP968_04340	969308	969796	-	67.9635	51.8806
CP968_04345	970125	971813	+	22.5277	22.6142
CP968_04350	971828	974881	+	16.6942	15.3842
CP968_04355	975119	976075	+	36.8775	25.218
CP968_04360	976129	976443	-	71.5673	95.6797
CP968_04365	976741	984726	+	29.5052	27.3388
CP968_04370	984723	995189	+	61.6785	60.5842
CP968_04375	995270	995470	+	0.672681	1.7473
CP968_04380	995566	996999	+	4.37961	4.83748
CP968_04385	997199	997435	+	1.31256	1.42617
CP968_04390	997587	998150	-	30.6949	43.916
CP968_04395	998417	999445	-	1209.62	1469.55
CP968_04400	999702	999929	+	3.1599	3.4699
CP968_04405	999873	1001365	-	32.1562	44.3332
CP968_04410	1001362	1002909	-	6.41406	8.41222
CP968_04415	1003006	1006332	-	27.8272	48.1918
CP968_04420	1006354	1009716	-	26.3562	43.2619
CP968_04425	1009575	1011353	-	12.4968	21.6861
CP968_04430	1011346	1011570	-	6.1327	8.74716
CP968_04435	1011682	1013949	-	45.5634	70.2591
CP968_04440	1013952	1014965	-	12.8281	10.09
CP968_04445	1014931	1016487	-	26.382	32.4649
CP968_04450	1016653	1023960	-	419.633	439.096
CP968_04455	1024272	1025267	-	96.7652	115.719
CP968_04460	1025575	1027029	+	5.91208	9.35842
CP968_04465	1027125	1028138	-	829.021	1060.56
CP968_04470	1028135	1029469	-	936.77	1200.25
CP968_04475	1029753	1030706	-	116.23	61.8966
CP968_04480	1030810	1031703	+	37.8867	39.8273
CP968_04485	1031736	1032101	+	53.2143	47.4493
CP968_04490	1032195	1032650	+	13106	7182.43
CP968_04495	1032697	1033626	-	479.284	356.683
CP968_04500	1033631	1034062	-	386.844	277.973
CP968_04505	1034140	1035678	-	887.048	724.947
CP968_04510	1035856	1037388	-	566.537	1201.33
CP968_04515	1037513	1038493	-	416.542	778.063
CP968_04520	1038909	1040348	+	158.095	310.21
CP968_04525	1040237	1041742	+	83.0076	214.02
CP968_04530	1041739	1043031	+	23.8204	55.2638
CP968_04535	1042951	1044330	-	112.551	861.312
CP968_04540	1044386	1045516	-	368.604	2992.64
CP968_04545	1045698	1046645	-	8627.85	54490.4
CP968_04550	1046892	1048256	+	12294.7	192044
CP968_04555	1048409	1049401	+	4266.1	73553.2
CP968_04560	1049447	1065076	+	7258.01	227177
CP968_04565	1065073	1065282	+	1170.7	30006
CP968_04570	1065549	1067417	-	204.806	3606
CP968_04575	1067414	1069111	-	346.622	3906.05
CP968_04580	1069229	1070368	+	670.24	9859.37
CP968_04585	1070338	1071483	+	342.067	5308.22
CP968_04590	1071591	1072406	+	71.3404	1798.12
CP968_04595	1072421	1073998	+	117.812	4028.63
CP968_04600	1074107	1074913	-	188.305	2612.8
CP968_04605	1075395	1076690	+	823.125	746.933
CP968_04610	1076775	1077347	-	8.55846	4.88372
CP968_04615	1077358	1078323	-	95.2967	59.4624
CP968_04620	1078401	1079063	+	115.595	107.248
CP968_04625	1079165	1079431	-	4293.48	2637.6
CP968_04630	1079445	1079978	-	6126.83	3965.37
CP968_04635	1080183	1080536	-	25003.8	20395.5
CP968_04640	1080697	1080858	-	131.357	144.736
CP968_04645	1081021	1081986	-	11.03	13.2158
CP968_04650	1081782	1082486	-	22.8329	23.7686
CP968_04655	1082522	1083157	-	142.349	164.993
CP968_04660	1083154	1083867	-	376.813	414.54
CP968_04665	1084343	1085431	-	812.035	896.437
CP968_04670	1085682	1086083	+	55.4467	45.4179
CP968_04675	1086237	1086932	+	59.2419	45.0876
CP968_04680	1086929	1088437	+	23.4926	24.6657
CP968_04685	1088512	1088964	+	5.22786	8.74401
CP968_04690	1088989	1090173	-	492.35	329.101
CP968_04695	1090248	1090619	-	783.396	595.111
CP968_04700	1090858	1091214	+	203.699	225.319
CP968_04705	1091311	1092564	-	110.45	111.299
CP968_04710	1092631	1093806	-	42.8801	42.002
CP968_04715	1094058	1095455	+	189.97	728.465
CP968_04720	1095554	1096465	-	80.9064	126.817
CP968_04725	1096580	1098298	-	4.66027	1.7565
CP968_04730	1098493	1099866	-	3.022	0.359629
CP968_04735	1099967	1101562	-	19.3507	15.8456
CP968_04740	1102199	1102876	+	3.23705	3.85108
CP968_04745	1102846	1103391	-	6.57322	3.15652
CP968_04750	1103388	1104794	-	37.36	26.7648
CP968_04755	1104924	1105355	-	410.239	375.971
CP968_04760	1105494	1107197	+	201.892	217.478
CP968_04765	1107371	1108255	+	6.62911	6.97056
CP968_04770	1108386	1110536	+	4.70948	4.19376
CP968_04775	1110540	1112144	-	10.0424	10.8248
CP968_04780	1112425	1113006	+	22.8978	56.3677
CP968_04785	1113106	1114431	-	280.897	239.809
CP968_04790	1114629	1114790	-	167.39	310.697
CP968_04795	1115219	1115719	+	65.8853	46.4477
CP968_04800	1115739	1116320	-	218.267	606.877
CP968_04805	1116611	1116853	-	22.12	49.1159
CP968_04810	1117056	1118045	-	49.2641	35.1194
CP968_04815	1118042	1118788	-	16.4837	9.12518
CP968_04820	1118905	1119924	-	29.6026	22.1617
CP968_04825	1119926	1121155	-	144.321	78.1591
CP968_04830	1121390	1122151	-	70.9152	64.9385
CP968_04835	1122411	1123190	-	16.6485	13.3051
CP968_04840	1123322	1124239	-	125.236	302.745
CP968_04845	1124425	1124775	+	321.434	323.639
CP968_04850	1125129	1126607	-	6.88253	3.83873
CP968_04855	1126867	1127628	+	42.1857	29.4626
CP968_04860	1127650	1127868	+	3.44126	1.7226
CP968_04865	1127865	1127954	+	246.9	129.22
CP968_04870	1127963	1129627	+	1446.06	639.596
CP968_04875	1129624	1131723	+	359.206	210.035
CP968_04880	1131730	1132407	+	53.4838	43.8818
CP968_04885	1132552	1135083	+	29.2843	18.4417
CP968_04890	1135171	1135557	+	145.247	175.947
CP968_04895	1135600	1137918	-	22.0429	14.9784
CP968_04900	1138083	1138538	+	214.348	134.125
CP968_04905	1138535	1139428	+	255.233	163.903
CP968_04910	1139388	1140248	+	392.823	370.614
CP968_04915	1140312	1141550	-	815.277	449.146
CP968_04920	1141673	1143178	-	100.271	85.2348
CP968_04925	1143462	1144874	-	774.125	613.913
CP968_04930	1145461	1148202	+	5865.61	4680.17
CP968_04935	1148199	1149122	+	916.948	757.395
CP968_04940	1149126	1150313	+	262.072	223.171
CP968_04945	1150310	1151962	+	599.231	514.271
CP968_04950	1151959	1152759	+	209.181	239.966
CP968_04955	1152993	1153412	-	1667.14	1224.32
CP968_04960	1153621	1155135	+	416.025	492.888
CP968_04965	1155921	1157297	+	38.0068	12.9424
CP968_04970	1157627	1157920	+	11.6856	9.12058
CP968_04975	1157923	1159158	+	19.7099	10.4681
CP968_04980	1159226	1160197	+	10.433	2.09918
CP968_04985	1160254	1160805	-	70.856	87.488
CP968_04990	1161014	1161406	-	16.6771	9.7982
CP968_04995	1162348	1163544	+	5.03448	4.21846
CP968_05000	1163639	1164097	+	118.033	117.903
CP968_05005	1164592	1165707	+	24.5765	22.0647
CP968_05010	1165904	1167358	+	2.69143	0.719259
CP968_05015	1167512	1168255	+	139.509	54.4336
CP968_05020	1168308	1169492	+	1126.6	428.366
CP968_05025	1169544	1170662	-	1403.9	3564.75
CP968_05030	1170810	1172087	-	27.5465	20.5506
CP968_05035	1172225	1173166	+	76.6912	67.1232
CP968_05040	1173298	1174527	+	53.0101	50.9514
CP968_05045	1174532	1175872	-	1.87529	2.44186
CP968_05050	1175698	1176975	-	7.27455	2.77679
CP968_05055	1177125	1177778	-	5.16225	1.06194
CP968_05060	1178071	1179120	-	109.939	79.754
CP968_05065	1179205	1179834	-	12.811	7.39338
CP968_05070	1180238	1180492	-	7.47806	8.12184
CP968_05075	1180643	1181752	-	666.677	556.295
CP968_05080	1181892	1182314	+	159.091	130.775
CP968_05085	1182382	1183260	+	70.4807	68.995
CP968_05090	1183318	1184526	-	125.905	112.138
CP968_05095	1184857	1185486	-	607.385	434.999
CP968_05100	1185564	1187300	-	28.2307	137.932
CP968_05105	1187349	1188449	-	48.9128	297.773
CP968_05110	1188567	1189067	+	55.9867	68.5813
CP968_05115	1189024	1190043	-	334.975	2039.54
CP968_05120	1190285	1190986	-	58.6122	64.1023
CP968_05125	1191151	1191714	+	990.217	899.209
CP968_05130	1191747	1192685	+	424.739	371.901
CP968_05135	1192708	1193850	-	24.9769	228.017
CP968_05140	1193995	1194804	-	39.2562	303.85
CP968_05145	1194808	1195626	-	26.3557	222.692
CP968_05150	1195593	1196603	-	25.6454	179.533
CP968_05155	1196597	1197787	-	92.084	727.347
CP968_05160	1197823	1198890	-	43.7673	394.293
CP968_05165	1198994	1200010	-	18.8885	168.989
CP968_05170	1200007	1200450	-	40.6353	387.626
CP968_05175	1200487	1201656	-	156.603	1374.9
CP968_05180	1201805	1202461	-	12.398	113.463
CP968_05185	1202562	1203344	-	28.7774	251.125
CP968_05190	1203337	1204428	-	95.7744	662.191
CP968_05195	1204418	1204924	-	55.2787	282.181
CP968_05200	1204981	1206024	-	385.16	1716.61
CP968_05205	1206306	1207583	+	77.2902	575.089
CP968_05210	1207667	1208626	+	59.0792	256.443
CP968_05215	1208816	1209520	-	1368.92	3547.51
CP968_05220	1210070	1210732	-	6.78898	1.76885
CP968_05225	1210729	1211406	-	8.5372	5.62453
CP968_05230	1211290	1212204	+	0.281364	0.347281
CP968_05235	1212250	1212924	+	3.67342	1.7565
CP968_05240	1213058	1214071	+	152.446	188.674
CP968_05245	1214068	1214967	+	43.824	40.3647
CP968_05250	1215152	1216117	-	465.47	503.35
CP968_05255	1216241	1216591	+	620.881	618.168
CP968_05260	1216671	1217864	+	1133.87	1726.54
CP968_05265	1217940	1218545	-	117.211	110.5
CP968_05270	1218542	1219870	-	65.0151	60.3578
CP968_05275	1219874	1220590	-	9.45844	8.0371
CP968_05280	1220590	1221561	-	18.6295	18.2535
CP968_05285	1221660	1222073	-	19.5884	35.5476
CP968_05290	1222460	1223521	+	105.819	135.789
CP968_05295	1223667	1224167	+	10.5601	12.3449
CP968_05300	1224279	1224584	+	2646.5	819.16
CP968_05305	1224776	1226983	-	353.998	27246.2
CP968_05310	1227059	1227595	-	256.003	26934.6
CP968_05315	1227924	1228472	+	216.49	407.122
CP968_05320	1228896	1230329	-	1230.46	1332.75
CP968_05325	1230528	1230920	-	4446.9	5415.43
CP968_05330	1231014	1232453	-	1194.45	713.796
CP968_05335	1232653	1233852	-	718.197	964.179
CP968_05340	1234057	1235109	-	336.008	426.278
CP968_05345	1235721	1236863	+	2.22226	1.03264
CP968_05350	1236940	1237635	+	1.42322	0.70231
CP968_05355	1237821	1239227	+	71.7115	132.94
CP968_05360	1239275	1239679	+	196.471	164.395
CP968_05365	1239639	1240178	-	43.4619	98.0552
CP968_05370	1240193	1240855	-	228.465	714.242
CP968_05375	1240976	1241440	+	241.945	299.782
CP968_05380	1241481	1242305	-	2507.45	761.613
CP968_05385	1242413	1243741	+	651.246	787.859
CP968_05390	1243738	1245126	+	760.349	1181.66
CP968_05395	1245126	1245902	+	312.424	547.897
CP968_05400	1245899	1246873	+	678.854	1268.58
CP968_05405	1246756	1247742	-	1.43962	1.7272
CP968_05410	1247739	1248425	-	12.2755	1.38767
CP968_05415	1248738	1250048	-	1378.3	512.357
CP968_05420	1250166	1250384	+	14.1721	10.8725
CP968_05425	1250507	1250998	-	106.705	81.7044
CP968_05430	1251073	1252062	+	45.8734	59.7589
CP968_05435	1252073	1254556	+	267.73	375.712
CP968_05440	1254691	1255188	-	11.4821	15.2469
CP968_05445	1255398	1257200	-	2053.21	2871.24
CP968_05450	1257506	1258252	-	2068.8	4795.87
CP968_05455	1258249	1260210	-	9268.6	18587.7
CP968_05460	1260213	1260917	-	4365.45	10203
CP968_05465	1261013	1261888	+	257.623	146.397
CP968_05470	1261903	1262547	-	448.71	612.304
CP968_05475	1262655	1263722	+	86.9835	81.8496
CP968_05480	1263882	1266020	-	1109.14	2184.91
CP968_05485	1266134	1266958	-	2117.63	2672
CP968_05490	1267286	1267984	+	1.31256	1.06194
CP968_05495	1268019	1268789	+	14.6535	13.6432
CP968_05500	1268992	1269585	+	5.50993	3.513
CP968_05505	1269741	1270241	-	16.5821	19.5455
CP968_05510	1270605	1271267	+	110.365	59.1072
CP968_05515	1271314	1272213	-	20.8169	15.0924
CP968_05520	1272350	1275652	-	158.954	118.104
CP968_05525	1275712	1276173	+	101.478	137.981
CP968_05530	1276235	1277428	-	103.881	86.1127
CP968_05535	1277731	1278288	+	10.4516	6.68187
CP968_05540	1278453	1278968	+	135.686	140.542
CP968_05545	1279018	1279419	-	46.883	63.5916
CP968_05550	1279446	1280306	-	25.5114	27.2802
CP968_05555	1280481	1282508	-	213.335	194.247
CP968_05560	1282552	1283850	-	55.5451	43.319
CP968_05565	1284039	1285493	+	127.118	188.868
CP968_05570	1285479	1286462	-	182.251	204.243
CP968_05575	1287180	1287677	+	6.75547	8.0463
CP968_05580	1287767	1289242	-	4236.25	2570.44
CP968_05585	1289490	1290485	+	76.4762	79.3938
CP968_05590	1290369	1291676	-	4082.22	4880.04
CP968_05595	1291860	1293308	+	1514.6	2537.5
CP968_05600	1293391	1293657	-	238.18	283.608
CP968_05605	1293821	1294240	-	1890.55	2903.35
CP968_05610	1294305	1295027	-	6.29186	4.54104
CP968_05615	1295038	1295292	-	18.2047	16.3583
CP968_05620	1295367	1296224	-	134.842	84.6618
CP968_05625	1296504	1296746	-	2.33292	1.41382
CP968_05630	1296693	1297817	+	99.4734	54.7315
CP968_05635	1299068	1300885	+	86.646	59.8637
CP968_05640	1300872	1302143	+	62.112	43.4807
CP968_05645	1302330	1303133	+	8.85693	9.83524
CP968_05650	1303226	1304575	+	20.3942	15.8008
CP968_05655	1304611	1305186	-	20.2727	18.1889
CP968_05660	1305206	1305997	-	67.7442	68.4198
CP968_05665	1306202	1307260	+	188.701	198.781
CP968_05670	1307192	1308070	-	17.642	38.5045
CP968_05675	1308067	1309029	-	104.167	187.496
CP968_05680	1309065	1310126	-	74.8938	128.555
CP968_05685	1310144	1311376	-	102.38	178.116
CP968_05690	1311386	1313017	-	95.0234	166.534
CP968_05695	1313010	1314188	-	131.132	241.606
CP968_05700	1314227	1315228	-	93.5415	167.131
CP968_05705	1315225	1316313	-	86.3409	154.693
CP968_05710	1316345	1316620	-	38.3119	55.8942
CP968_05715	1316617	1317432	-	112.102	202.101
CP968_05720	1317501	1320980	-	403.863	531.958
CP968_05725	1320995	1321294	-	26.0748	39.8614
CP968_05730	1321351	1324422	-	111.653	149.146
CP968_05735	1324419	1326320	-	224.42	294.132
CP968_05740	1326740	1327285	+	2451.63	3182.32
CP968_05745	1327287	1327976	+	324.128	382.662
CP968_05750	1328008	1329306	-	9326.21	13589.8
CP968_05755	1329303	1329878	-	18988.3	25497.4
CP968_05760	1330093	1331997	+	9177.18	12444
CP968_05765	1331994	1333733	+	4127.26	6924.26
CP968_05770	1333775	1334536	+	15654.7	33485.6
CP968_05775	1334703	1335359	+	7229.75	16116.7
CP968_05780	1335359	1336330	+	2102.94	5043.42
CP968_05785	1336421	1337065	+	773.248	2061.82
CP968_05790	1337078	1338352	-	8708.18	14485.6
CP968_05795	1338609	1340093	+	7828.28	15511.6
CP968_05800	1340119	1341357	+	5937.31	9574.89
CP968_05805	1341417	1342208	-	254.823	1145.61
CP968_05810	1342285	1343217	+	936.012	4025.46
CP968_05815	1343256	1344320	-	6763.46	9663.81
CP968_05820	1344685	1345746	+	25095.4	34226.4
CP968_05825	1345920	1346843	+	29424.6	47351.8
CP968_05830	1346922	1347968	+	51991.5	92705.8
CP968_05835	1348056	1348901	+	30294.1	53956.8
CP968_05840	1348911	1349510	+	21737.7	40079.2
CP968_05845	1349523	1350680	+	26622.6	54483.2
CP968_05850	1350695	1351723	+	9224.86	21697.1
CP968_05855	1351754	1352566	+	13293.5	33073.1
CP968_05860	1352581	1353684	+	3753.72	8349.5
CP968_05865	1353681	1355063	+	4365.43	10990.9
CP968_05870	1355172	1356308	+	10004	30608.5
CP968_05875	1356335	1357279	+	7458.67	22770.2
CP968_05880	1357444	1359129	+	889.017	2228.42
CP968_05885	1359255	1360052	+	28.5415	56.7454
CP968_05890	1360258	1360722	+	67.3279	127.801
CP968_05895	1360837	1361289	-	119.181	77.4893
CP968_05900	1361511	1361600	-	1.25181	2.46801
CP968_05905	1361736	1362149	-	59.1913	65.0095
CP968_05910	1362303	1364324	-	427.333	273.914
CP968_05915	1364734	1365186	+	1007.74	1208.48
CP968_05920	1365227	1366162	-	213.667	131.526
CP968_05925	1366177	1366818	-	103.753	56.5343
CP968_05930	1367069	1368709	+	61.624	49.0251
CP968_05935	1368721	1371078	+	37.3411	34.8384
CP968_05940	1371322	1371591	+	1.45602	1.04499
CP968_05945	1371663	1372238	+	211.743	205.464
CP968_05950	1372235	1373122	+	199.842	148.108
CP968_05955	1373256	1374335	+	242.511	200.529
CP968_05960	1374535	1374981	+	223.695	308.229
CP968_05965	1375006	1376280	-	79.1662	125.645
CP968_05970	1376416	1377174	-	82.1893	197.554
CP968_05975	1377269	1379530	+	1690.76	3630.36
CP968_05980	1379548	1380765	-	255.776	255.383
CP968_05985	1380764	1381354	+	174.687	127.319
CP968_05990	1381351	1381740	+	43.3911	21.1105
CP968_05995	1381860	1382927	+	42.5976	29.7528
CP968_06000	1382964	1383716	-	9.2926	8.37033
CP968_06005	1383934	1384437	-	158.026	151.317
CP968_06010	1384496	1384894	-	367.28	469.461
CP968_06015	1385149	1387074	-	1402.52	3814.92
CP968_06020	1387071	1388108	-	2648.61	6138.55
CP968_06025	1388105	1389061	-	2469.34	5036.06
CP968_06030	1389130	1390398	-	26822.8	33521.1
CP968_06035	1390716	1391318	-	2410.96	2527.81
CP968_06040	1391315	1392508	-	3409.44	3989.24
CP968_06045	1392716	1393483	+	496.119	257.594
CP968_06050	1394044	1394970	+	964.882	5042.8
CP968_06055	1395196	1395993	+	16.0816	86.6705
CP968_06060	1396121	1396864	-	0.893296	2.44961
CP968_06065	1396861	1397487	-	3.36411	3.86343
CP968_06070	1397484	1398290	-	0.937643	0.689961
CP968_06075	1398287	1399282	-	8.46491	3.49605
CP968_06080	1399879	1402068	+	47.9892	27.9009
CP968_06085	1402129	1403397	-	6.69542	7.33794
CP968_06090	1403486	1403881	+	135.639	131.043
CP968_06095	1403951	1404715	-	75.6893	74.5316
CP968_06100	1404774	1405142	+	8.01284	4.85588
CP968_06105	1405139	1405819	+	35.7189	19.5441
CP968_06110	1405986	1407104	+	114.365	111.526
CP968_06115	1407171	1407794	-	1.53317	1.39687
CP968_06120	1407795	1408949	+	7.29095	2.45421
CP968_06125	1409004	1410146	+	5.52076	1.76425
CP968_06130	1410249	1410325	-	0	0
CP968_06135	1410326	1410970	+	23.4381	18.5052
CP968_06140	1410981	1411373	-	109.394	134.948
CP968_06145	1411379	1412065	-	47.3459	69.4568
CP968_06150	1412062	1413519	-	216.533	205.151
CP968_06155	1413600	1414358	-	173.063	163.571
CP968_06160	1414377	1415129	+	898.639	961.473
CP968_06165	1415116	1416321	-	172.657	172.273
CP968_06170	1416318	1417247	-	29.5715	22.0322
CP968_06175	1417374	1417757	+	135.444	163.103
CP968_06180	1417834	1418391	+	735.305	366.058
CP968_06185	1418467	1419822	-	250.881	220.78
CP968_06190	1420873	1421334	+	45.5229	10.6332
CP968_06195	1421617	1423053	+	20.7233	3.15652
CP968_06200	1423113	1424057	+	4.77022	4.54564
CP968_06205	1424329	1426548	-	10712.4	17120.7
CP968_06210	1426803	1427156	-	1287.93	768.04
CP968_06215	1427475	1428290	-	969.871	1314.39
CP968_06220	1428864	1429388	+	18.2662	14.6434
CP968_06225	1429385	1430104	+	22.7271	17.7999
CP968_06230	1430227	1431309	-	650.185	796.822
CP968_06235	1431459	1431851	-	128.289	158.499
CP968_06240	1431861	1432778	-	29.7688	61.0555
CP968_06245	1432848	1433471	+	6.41335	237.213
CP968_06250	1433499	1434278	-	152.08	143.635
CP968_06255	1434457	1435107	+	42.4129	37.452
CP968_06260	1435821	1436339	+	6.78898	6.62788
CP968_06265	1436428	1436838	-	289.947	199.265
CP968_06270	1436986	1437444	-	0	1.05419
CP968_06275	1437578	1437889	+	12.8267	20.1709
CP968_06280	1438232	1438305	-	0	0.70231
CP968_06285	1438454	1439155	+	48.2884	116.932
CP968_06290	1439187	1440098	+	86.3818	187.296
CP968_06295	1440322	1440774	-	4.39531	3.14102
CP968_06300	1440771	1442621	-	80.1701	70.6234
CP968_06305	1442817	1444064	-	1134.78	1524.12
CP968_06310	1444278	1445063	-	642.756	877.95
CP968_06315	1445227	1446228	-	644.945	833.18
CP968_06320	1446715	1447533	+	1620.32	1701.44
CP968_06325	1447554	1448987	-	219.88	319.942
CP968_06330	1448984	1450015	-	444.326	628.901
CP968_06335	1450021	1450686	-	24.3545	47.1391
CP968_06340	1450686	1452581	-	169.028	237.639
CP968_06345	1452995	1454053	-	424.177	555.745
CP968_06350	1454143	1455522	-	270.619	372.246
CP968_06355	1455692	1456672	-	526.936	519.173
CP968_06360	1456669	1457598	-	621.188	506.06
CP968_06365	1457981	1458766	-	523.369	709.613
CP968_06370	1458759	1459688	-	627.961	910.807
CP968_06375	1459786	1460658	-	166.272	432.179
CP968_06380	1460667	1461446	-	144.516	326.061
CP968_06385	1461424	1462485	-	467.817	859.999
CP968_06390	1462473	1463225	-	759.816	1080.87
CP968_06395	1463222	1465027	-	556.541	750.137
CP968_06400	1465453	1466100	+	296.999	489.584
CP968_06405	1466233	1466832	+	833.105	1305.47
CP968_06410	1466860	1467384	-	114.253	101.895
CP968_06415	1467478	1468155	-	270.675	224.215
CP968_06420	1468235	1469086	+	240.35	170.782
CP968_06425	1469073	1469699	-	64.2812	94.9371
CP968_06430	1469759	1470778	-	161.733	259.411
CP968_06435	1470777	1472174	+	32.4103	33.0747
CP968_06440	1472226	1473863	+	839.025	981.246
CP968_06445	1473850	1474668	-	542.562	725.424
CP968_06450	1474747	1475928	-	1221.18	1588.6
CP968_06455	1475918	1476418	-	3352.02	4851.94
CP968_06460	1476699	1479143	-	2006.99	1856.77
CP968_06465	1479252	1480118	-	22.2963	21.3098
CP968_06470	1480516	1482066	+	3120.81	11337.9
CP968_06475	1482072	1482986	-	231.041	308.19
CP968_06480	1483180	1484175	+	51.0692	49.6628
CP968_06485	1484191	1484442	-	0.65628	2.48351
CP968_06490	1484470	1484802	+	24.838	17.085
CP968_06495	1484885	1485529	+	244.745	288.025
CP968_06500	1485568	1486737	+	186.73	212.061
CP968_06505	1486820	1487023	+	17.5921	24.5298
CP968_06510	1487020	1487232	+	22.3951	23.8473
CP968_06515	1487569	1488447	+	17.2336	17.7876
CP968_06520	1488501	1488812	+	16.4994	10.8354
CP968_06525	1489038	1489280	+	33.8402	26.5302
CP968_06530	1489330	1490985	-	40.1718	32.1406
CP968_06535	1491046	1492749	-	14.4165	9.12373
CP968_06540	1492780	1494459	-	38.2833	25.8494
CP968_06545	1494571	1496472	-	182.563	75.293
CP968_06550	1496558	1497331	+	149.486	152.899
CP968_06555	1497417	1499588	-	679.75	578.219
CP968_06560	1499858	1501072	-	336.237	393.741
CP968_06565	1501190	1502332	-	260.377	275.458
CP968_06570	1502435	1503562	-	136.89	247.953
CP968_06575	1503845	1505023	+	359.763	301.671
CP968_06580	1505115	1505792	-	39.327	43.4066
CP968_06585	1505819	1506118	+	473.633	438.012
CP968_06590	1506242	1507321	-	161.428	130.952
CP968_06595	1507689	1508105	+	94.5835	145.613
CP968_06600	1508303	1509943	+	3737.94	1108.98
CP968_06605	1510220	1511191	+	7047.55	12377.2
CP968_06610	1511273	1511521	-	12.9639	11.9591
CP968_06615	1511628	1512686	-	291.06	275.223
CP968_06620	1512762	1513841	+	63.1569	68.3481
CP968_06625	1513904	1514578	-	1.79814	1.04184
CP968_06630	1514828	1514920	-	0	0
CP968_06635	1515011	1515643	+	182.393	184.146
CP968_06640	1515640	1516161	+	109.016	92.5565
CP968_06645	1516323	1518419	-	48.3442	40.8846
CP968_06650	1518621	1519976	-	369.316	393.516
CP968_06655	1520089	1520958	-	1707.07	1928.08
CP968_06660	1521292	1521960	+	6119.41	8897.12
CP968_06665	1522025	1522582	+	1687.7	3043.83
CP968_06670	1522579	1523766	+	518.004	1014.83
CP968_06675	1523818	1524597	-	14.4377	10.1024
CP968_06680	1524682	1525254	-	2.14511	3.86488
CP968_06685	1525411	1526364	-	96.2618	128.675
CP968_06690	1526546	1526725	+	0	0
CP968_06695	1526740	1528287	+	26.1792	13.969
CP968_06700	1528385	1530100	-	10989.5	5441.1
CP968_06705	1530378	1532348	-	61.2844	23.3719
CP968_06710	1532613	1533179	+	19.5937	8.0078
CP968_06715	1533974	1534687	+	1.15826	1.05419
CP968_06720	1535404	1535610	+	205.083	209.612
CP968_06725	1535591	1536112	+	1219.67	1159.27
CP968_06730	1536109	1536939	+	279.712	307.716
CP968_06735	1537005	1537217	+	5.31584	7.25464
CP968_06740	1537706	1538014	+	19.5494	22.7176
CP968_06745	1538085	1538507	+	5.9784	4.54104
CP968_06750	1538820	1538907	-	3.22065	6.97201
CP968_06755	1539065	1539517	-	15.8166	87.9712
CP968_06760	1539665	1540606	-	223.614	1170.84
CP968_06765	1540812	1541648	+	305.837	304.512
CP968_06770	1541772	1542194	-	30.4973	23.3378
CP968_06775	1542213	1543265	-	4.46092	4.21991
CP968_06780	1543436	1544287	+	390.94	409.164
CP968_06785	1544471	1546294	+	257.068	325.273
CP968_06790	1546634	1547275	-	2691.18	1014.88
CP968_06795	1547534	1548817	+	35.7577	16.2345
CP968_06800	1548833	1551694	+	33.6182	15.7531
CP968_06805	1551691	1552464	+	7.66587	4.19836
CP968_06810	1552680	1552985	-	813.201	760.59
CP968_06815	1553130	1553915	+	429.273	346.733
CP968_06820	1553904	1554326	-	4.09754	5.61218
CP968_06825	1554602	1555624	+	196.535	264.512
CP968_06830	1555761	1557194	+	113.155	166.54
CP968_06835	1557301	1558146	-	229.686	181.032
CP968_06840	1558416	1559177	+	616.135	355.748
CP968_06845	1559394	1560965	+	3471.52	3338.17
CP968_06850	1561098	1562531	-	10.2418	8.41222
CP968_06855	1562607	1564769	-	170.917	191.717
CP968_06860	1564968	1565372	-	248.678	194.027
CP968_06865	1565546	1566322	+	126.028	144.205
CP968_06870	1566319	1566987	+	141.658	178.955
CP968_06875	1567256	1568668	-	58.6017	75.117
CP968_06880	1568881	1569114	-	72.6551	93.1843
CP968_06885	1569155	1570231	-	59.8259	63.9216
CP968_06890	1570286	1571503	-	77.5087	50.2397
CP968_06895	1571743	1572618	+	13.9256	12.5394
CP968_06900	1572762	1573589	-	6638.29	4848.95
CP968_06905	1573657	1575072	-	5085.39	4099.63
CP968_06910	1575224	1577206	-	114.71	124.585
CP968_06915	1577272	1578171	-	94.353	107.745
CP968_06920	1578395	1579117	+	22.5441	25.4711
CP968_06925	1579182	1581167	-	405.054	417.226
CP968_06930	1581181	1582539	-	873.74	718.974
CP968_06935	1582532	1583365	-	570.861	433.547
CP968_06940	1583616	1584059	-	1352.22	1225.97
CP968_06945	1584248	1585309	+	466.725	1166.83
CP968_06950	1585434	1587011	+	74.2532	106.197
CP968_06955	1587071	1587484	-	210.861	227.889
CP968_06960	1587498	1588055	-	36.9211	25.2086
CP968_06965	1588530	1590326	+	106.384	38.5876
CP968_06970	1590475	1591305	+	740.842	720.331
CP968_06975	1591709	1593046	+	69.1172	41.8926
CP968_06980	1593079	1595130	+	71.9699	55.1098
CP968_06985	1595205	1596158	+	684.361	621.544
CP968_06990	1596163	1596675	+	577.915	545.364
CP968_06995	1596678	1597883	+	1622.82	1636.54
CP968_07000	1598070	1598726	+	4681.53	4338.54
CP968_07005	1598719	1599570	+	7044.62	7022.28
CP968_07010	1599881	1601365	+	2783.53	2410.58
CP968_07015	1601381	1601887	+	1414.26	1667.37
CP968_07020	1601962	1602084	+	219.584	248.191
CP968_07025	1602359	1602871	-	179.692	233.019
CP968_07030	1602903	1604648	-	345.506	238.81
CP968_07035	1604792	1605940	+	595.429	710.941
CP968_07040	1606065	1608938	+	939.806	1223.06
CP968_07045	1608982	1611039	-	217.483	242.371
CP968_07050	1611079	1612386	-	9.60747	37.6819
CP968_07055	1612379	1613293	-	9.40812	24.051
CP968_07060	1613528	1614025	+	216.592	211.471
CP968_07065	1614022	1614552	-	245.335	294.204
CP968_07070	1614549	1615970	-	1720.97	1712.39
CP968_07075	1616073	1616930	-	1810.76	1991.88
CP968_07080	1617052	1618053	-	146.472	165.352
CP968_07085	1618075	1619475	-	267.654	308.475
CP968_07090	1619485	1620738	-	382.868	399.069
CP968_07095	1620777	1621619	-	429.778	462.194
CP968_07100	1621798	1623150	-	480.15	339.251
CP968_07105	1623196	1623576	-	300.43	211.586
CP968_07110	1623586	1623843	-	3.34771	2.41256
CP968_07115	1624049	1625545	+	359.076	462.475
CP968_07120	1625589	1625840	-	172.131	139.481
CP968_07125	1625905	1626672	+	471.054	182.153
CP968_07130	1626716	1628521	-	631.013	595.934
CP968_07135	1628623	1629348	+	343.727	253.744
CP968_07140	1629308	1630570	-	77.3415	67.5286
CP968_07145	1630628	1631149	-	22.6007	30.0633
CP968_07150	1631146	1632588	-	214.605	238.816
CP968_07155	1632598	1633281	-	144.608	182.035
CP968_07160	1633286	1635121	-	108.211	118.202
CP968_07165	1635046	1636158	-	7.80377	4.89292
CP968_07170	1636348	1637691	+	1057.6	1110.51
CP968_07175	1637799	1638146	-	269.158	310.987
CP968_07180	1638143	1638781	-	129.038	139.573
CP968_07185	1639023	1640627	+	41.4379	31.1511
CP968_07190	1640669	1641550	-	11.8898	16.4246
CP968_07195	1641547	1642191	-	14.0792	10.1949
CP968_07200	1642208	1643116	-	31.8644	33.5114
CP968_07205	1643127	1643870	-	30.6408	38.4677
CP968_07210	1644234	1644812	+	333.216	298.564
CP968_07215	1644847	1646010	+	107.295	113.059
CP968_07220	1646130	1646570	-	452.007	479.456
CP968_07225	1646660	1647445	-	896.207	849.924
CP968_07230	1647476	1648108	-	469.671	568.084
CP968_07235	1648178	1648756	-	171.939	163.323
CP968_07240	1648771	1649931	-	788.165	746.747
CP968_07245	1649948	1650817	-	726.97	673.926
CP968_07250	1650820	1651851	-	738.224	679.967
CP968_07255	1651848	1652858	-	1078.63	859.593
CP968_07260	1653010	1654014	+	129.855	164.145
CP968_07265	1654105	1655046	-	296.762	65.0827
CP968_07270	1655226	1655840	-	177.158	75.4729
CP968_07275	1656134	1657246	-	6439.9	2692.74
CP968_07280	1657249	1658592	-	3307.76	1196.69
CP968_07285	1658920	1659726	+	1754.24	1385.41
CP968_07290	1659799	1660491	-	253.581	63.0835
CP968_07295	1660488	1661573	-	743.051	155.29
CP968_07300	1661708	1662928	+	59.2632	53.3453
CP968_07305	1662925	1663554	+	46.773	48.3814
CP968_07310	1663589	1665076	-	565.448	449.76
CP968_07315	1665479	1666060	+	42.2513	44.0148
CP968_07320	1666313	1667932	+	1680.74	1333.94
CP968_07325	1668088	1668426	+	6.94398	4.20296
CP968_07330	1668600	1669991	-	487.588	218.759
CP968_07335	1670466	1671869	-	2130.32	1822.02
CP968_07340	1672056	1672979	-	3459.12	3749.7
CP968_07345	1672985	1673374	-	1112.2	1028.86
CP968_07350	1673377	1673886	-	1451.36	1349.06
CP968_07355	1674040	1674423	-	310.23	392.175
CP968_07360	1674420	1674671	-	28.6283	45.7204
CP968_07365	1674797	1675630	+	1191.99	577.221
CP968_07370	1675705	1676595	+	701.27	454.77
CP968_07375	1676825	1678282	+	4444.95	2048.37
CP968_07380	1678795	1679391	+	55.0833	78.9557
CP968_07385	1679486	1681264	-	1772.56	945.671
CP968_07390	1681643	1682404	+	233.313	198.805
CP968_07395	1682540	1683028	+	1023.07	977.167
CP968_07400	1683126	1684856	-	502.27	786.212
CP968_07405	1684902	1686257	-	137.262	143.936
CP968_07410	1686757	1687926	+	1095.02	1072.32
CP968_07415	1688303	1688785	+	99.8058	80.1455
CP968_07420	1688891	1689475	+	84.9823	107.051
CP968_07425	1689460	1690578	-	3.79907	1.76885
CP968_07430	1690777	1691148	-	3.40846	3.5423
CP968_07435	1691291	1691542	-	3.57916	2.43266
CP968_07440	1692112	1693029	+	69.9546	84.3855
CP968_07445	1693026	1693722	+	75.1887	79.6934
CP968_07450	1693753	1693995	-	6.3198	5.23561
CP968_07455	1694613	1695008	+	6.14424	4.86218
CP968_07460	1695005	1696719	+	23.7248	25.8293
CP968_07465	1697316	1697870	-	154.556	191.644
CP968_07470	1697867	1699144	-	447.745	514.252
CP968_07475	1699321	1699761	+	2.14511	0.685362
CP968_07480	1699766	1701085	+	9.79387	6.66492
CP968_07485	1701082	1702302	+	6.49121	5.59523
CP968_07490	1702299	1702835	+	0.579129	0.342681
CP968_07495	1702832	1703368	+	0.281364	1.03724
CP968_07500	1703365	1704462	+	1.83094	0.342681
CP968_07505	1704549	1705601	+	116.437	154.287
CP968_07510	1705610	1709683	-	808.081	2002.1
CP968_07515	1709872	1710813	-	4632.56	9699.99
CP968_07520	1710997	1711536	+	1036.21	1451.53
CP968_07525	1712226	1715780	+	1258.35	1130.78
CP968_07530	1716446	1717780	-	160.472	207.955
CP968_07535	1717777	1719771	-	187.089	192.674
CP968_07540	1719768	1720562	-	100.791	90.4207
CP968_07545	1720881	1722125	-	480.635	376.867
CP968_07550	1723269	1723496	+	18.596	12.3064
CP968_07555	1723722	1724063	+	65.4124	85.2314
CP968_07560	1724659	1725336	+	20.6591	27.7199
CP968_07565	1725333	1726181	+	10.5724	15.0447
CP968_07570	1726269	1727615	+	12.5132	13.3807
CP968_07575	1727608	1729032	-	145.694	177.293
CP968_07580	1729239	1730435	+	20.0629	20.8562
CP968_07585	1730438	1731682	+	4.43966	3.12722
CP968_07590	1732062	1733255	+	2416.78	3334.14
CP968_07595	1733273	1734094	+	933.883	1432.72
CP968_07600	1734087	1734479	+	643.089	943.628
CP968_07605	1734483	1735043	+	1078.75	1655.1
CP968_07610	1735054	1736442	+	1969.24	3175.94
CP968_07615	1736547	1737794	+	1633.76	3205.95
CP968_07620	1737791	1738588	+	688.316	1512.28
CP968_07625	1738980	1739258	+	124.091	80.2719
CP968_07630	1739331	1740728	-	336.332	343.845
CP968_07635	1740779	1744702	-	1032.59	841.315
CP968_07640	1744982	1747714	-	667.048	585.665
CP968_07645	1747826	1749655	-	1163.29	1352.85
CP968_07650	1749870	1750886	-	44.97	112.796
CP968_07655	1750883	1752313	-	61.7542	138.049
CP968_07660	1752562	1753500	-	132.447	139.215
CP968_07665	1753907	1755007	+	197.867	126.946
CP968_07670	1755135	1756160	+	159.543	102.037
CP968_07675	1756199	1757314	+	88.0828	53.8994
CP968_07680	1757311	1758075	+	26.6643	16.4571
CP968_07685	1758072	1759187	+	72.0893	49.5835
CP968_07690	1759220	1762525	+	545.362	363.805
CP968_07695	1762522	1763568	+	57.5499	41.6751
CP968_07700	1763694	1764317	-	172.531	193.915
CP968_07705	1764398	1766500	+	56.9984	60.6462
CP968_07710	1766419	1767441	+	18.8282	11.9698
CP968_07715	1767459	1768265	-	4.89729	3.11028
CP968_07720	1768338	1769204	-	8.78991	8.7549
CP968_07725	1769463	1770845	-	15.9482	10.9681
CP968_07730	1771058	1771657	-	30.3643	20.4469
CP968_07735	1771760	1772899	-	81.0245	43.1984
CP968_07740	1772904	1774160	-	144.86	63.5568
CP968_07745	1774160	1774930	-	45.1756	29.1969
CP968_07750	1774927	1776096	-	85.5279	39.3858
CP968_07755	1776526	1777125	-	48.0723	56.8583
CP968_07760	1778948	1780183	+	5.56997	7.40573
CP968_07765	1780295	1780879	-	5826.88	5905.27
CP968_07770	1780873	1788072	-	33529	13285.4
CP968_07775	1788468	1792832	+	30448.4	5676.77
CP968_07780	1792996	1793538	+	36.5372	38.6884
CP968_07785	1793863	1794696	+	11.9233	7.64502
CP968_07790	1794748	1795809	-	1188.53	1227.42
CP968_07795	1795864	1796212	-	0	0.719259
CP968_07800	1796435	1797436	+	131.014	143.197
CP968_07805	1797637	1798965	-	57.0926	134.5
CP968_07810	1799097	1800029	-	223.374	142.045
CP968_07815	1800654	1802027	+	169.696	192.275
CP968_07820	1802024	1802773	+	178.562	183.6
CP968_07825	1802763	1803569	+	67.4984	55.1561
CP968_07830	1803653	1805179	-	601.934	1016.72
CP968_07835	1805221	1805853	-	486.203	660.158
CP968_07840	1805865	1807274	-	126.49	190.865
CP968_07845	1807546	1811157	+	6505.77	8987.61
CP968_07850	1811387	1813603	+	233.861	275.31
CP968_07855	1813689	1814921	-	360.067	716.033
CP968_07860	1815064	1816215	-	148.974	630.786
CP968_07865	1816297	1817760	-	438.126	2526.62
CP968_07870	1818078	1820483	-	4393.06	13169.8
CP968_07875	1820486	1821094	-	1009.86	1556.76
CP968_07880	1821097	1821990	-	4443.84	4499.05
CP968_07885	1822245	1823924	+	705.317	523.307
CP968_07890	1824090	1824866	+	70.4964	103.939
CP968_07895	1824946	1825686	-	52.1817	116.087
CP968_07900	1825814	1826680	+	1198.43	16056.7
CP968_07905	1826899	1827957	+	221.47	502.258
CP968_07910	1827993	1828631	-	342.866	483.432
CP968_07915	1828663	1830405	-	275.764	215.578
CP968_07920	1830490	1832040	-	94.2197	82.5181
CP968_07925	1832223	1835990	-	77.6792	66.6568
CP968_07930	1836201	1837178	+	151.242	146.929
CP968_07935	1837203	1837688	+	22.1965	28.0626
CP968_07940	1837859	1838998	+	106.475	147.122
CP968_07945	1839045	1840697	-	414.108	275.377
CP968_07950	1840766	1841362	+	51.0859	55.5574
CP968_07955	1841462	1842589	-	6542.88	4302.02
CP968_07960	1842928	1843353	+	77.4214	61.2235
CP968_07965	1843260	1843928	-	68.8655	49.5994
CP968_07970	1844114	1845229	-	338.985	552.555
CP968_07975	1845247	1846890	+	959.519	1032.29
CP968_07980	1846960	1847523	+	589.148	952.304
CP968_07985	1848006	1849715	+	659.446	843.837
CP968_07990	1849712	1849891	+	53.786	52.6091
CP968_07995	1849888	1850589	+	179.497	232.512
CP968_08000	1850625	1851170	+	123.127	152.682
CP968_08005	1851167	1852108	+	243.279	277.658
CP968_08010	1852111	1853460	+	261.647	310.178
CP968_08015	1853676	1854806	+	158.153	168.342
CP968_08020	1854839	1855636	+	55.3266	48.4156
CP968_08025	1855623	1856528	+	54.1219	42.891
CP968_08030	1856534	1857295	+	18.2867	19.2971
CP968_08035	1857339	1858340	-	846.747	456.37
CP968_08040	1858430	1858987	-	436.141	250.021
CP968_08045	1858997	1860211	-	1766.19	804.991
CP968_08050	1860425	1861276	+	158.654	94.4414
CP968_08055	1861347	1862060	-	127.157	75.9825
CP968_08060	1862313	1863593	-	260.538	342.865
CP968_08065	1863868	1865982	+	1231.27	1426.85
CP968_08070	1865967	1867274	-	183.173	1124.57
CP968_08075	1867357	1869630	+	695.199	504.224
CP968_08080	1869705	1871141	+	99.0899	99.847
CP968_08085	1871182	1871745	-	533.118	632.11
CP968_08090	1871856	1873625	+	442.576	401.244
CP968_08095	1873660	1874799	-	87.4929	63.9078
CP968_08100	1874973	1875045	+	10.5943	8.0463
CP968_08105	1875137	1875892	-	238.292	200.227
CP968_08110	1876043	1878103	-	85.8937	50.7431
CP968_08115	1878404	1879426	+	804.889	431.365
CP968_08120	1879435	1880166	+	272	143.766
CP968_08125	1880166	1881635	+	95.4136	44.3727
CP968_08130	1882356	1883426	+	6.3198	3.88038
CP968_08135	1883507	1884394	+	3.73903	0.719259
CP968_08140	1884375	1884782	-	1009.98	1470.8
CP968_08145	1884827	1886221	-	722.341	877.509
CP968_08150	1886368	1886835	-	393.4	431.333
CP968_08155	1886971	1887753	-	312.887	297.246
CP968_08160	1887790	1888905	+	1648.68	1868.37
CP968_08165	1888974	1889399	+	3580.73	4785.66
CP968_08170	1889651	1891027	+	6.94398	4.54709
CP968_08175	1891107	1892024	+	334.898	337.528
CP968_08180	1892042	1892941	+	347.238	314.714
CP968_08185	1893011	1893232	-	517.949	680.356
CP968_08190	1893247	1893918	-	1034.48	1368.21
CP968_08195	1893990	1894742	+	447.054	391.241
CP968_08200	1894936	1896237	+	398.783	347.062
CP968_08205	1896159	1897259	+	39.0338	37.0057
CP968_08210	1897370	1899151	+	8.61992	10.4543
CP968_08215	1899252	1899965	-	4032.39	5068.79
CP968_12225	2850405	2852036	-	137.717	100.255
CP968_08225	1901631	1902614	+	26.2556	15.6867
CP968_08230	1902682	1904064	+	325.391	367.451
CP968_08235	1904169	1905233	-	1458.35	1809.72
CP968_08240	1905325	1905981	+	121.393	79.386
CP968_08245	1906268	1906930	+	41.8401	58.5286
CP968_08250	1907055	1908335	+	841.329	897.755
CP968_08255	1908580	1909806	+	4985.3	7967.76
CP968_08260	1909803	1911932	+	5665.57	10039.2
CP968_08265	1912092	1913153	+	556.464	599.461
CP968_08270	1913350	1915344	+	3540.38	1613.02
CP968_08275	1915399	1916904	+	1602.81	1021.06
CP968_08280	1916907	1917713	+	714.51	553.61
CP968_08285	1917726	1918532	+	392.86	309.797
CP968_08290	1918546	1920144	+	711.922	567.08
CP968_08295	1920193	1921080	-	880.406	804.843
CP968_08300	1921464	1922528	+	1778.7	1530.08
CP968_08305	1922598	1924094	-	879.876	790.17
CP968_08310	1924211	1926127	-	10728.1	9900.19
CP968_08315	1926380	1927666	-	556.751	328.767
CP968_08320	1927717	1928505	-	510.04	244.208
CP968_08325	1928701	1929762	-	3376.04	1935.82
CP968_08330	1929928	1931142	-	2079.47	3114.81
CP968_08335	1931741	1934461	+	85.5286	260.066
CP968_08340	1934523	1935458	-	357.716	208.45
CP968_08345	1935472	1936416	-	391.455	202.484
CP968_08350	1936460	1937911	-	1119.25	514.068
CP968_08355	1938253	1940967	-	21216.8	12781.4
CP968_08360	1941122	1942126	-	41.3936	28.958
CP968_08365	1942425	1944197	+	13.6264	11.8589
CP968_08370	1944592	1946121	+	990.628	1055.07
CP968_08375	1946634	1948905	+	780.921	800.572
CP968_08380	1949186	1950156	-	559.358	490.218
CP968_08385	1950902	1954354	+	5952.66	5661.86
CP968_08390	1954354	1956252	+	1723.79	2578.6
CP968_08395	1956318	1957874	+	345.983	746.41
CP968_08400	1958057	1959532	+	847.069	911.738
CP968_08405	1959596	1962376	+	5956.13	5336.35
CP968_08410	1962373	1963383	+	1216.4	1273.78
CP968_08415	1963376	1965385	+	2500.54	3042.33
CP968_08420	1965405	1965593	-	17.1906	33.6515
CP968_08425	1965650	1966144	+	245.989	260.005
CP968_08430	1966059	1968044	-	4831.08	5515.96
CP968_08435	1968465	1969386	+	56.0687	71.3073
CP968_08440	1969482	1970228	-	9.33624	14.3191
CP968_08445	1970609	1971004	+	3.8989	6.99671
CP968_08450	1971301	1972734	+	126.695	349.64
CP968_08455	1972772	1974319	-	226.012	180.41
CP968_08460	1974403	1976511	+	45.317	82.8729
CP968_08465	1976618	1977271	+	44.0317	57.5253
CP968_08470	1977341	1978060	-	841.441	718.383
CP968_08475	1978114	1979094	-	2.76858	8.04945
CP968_08480	1979091	1980095	-	54.6961	70.4599
CP968_08485	1980113	1981033	-	50.2782	49.803
CP968_08490	1981109	1982629	-	13.2694	30.7915
CP968_08495	1982610	1982921	-	6.30411	11.1781
CP968_08500	1983021	1984157	-	28.6078	53.4705
CP968_08505	1984260	1986674	-	18.9982	13.9627
CP968_08510	1986950	1988257	+	105.489	147.7
CP968_08515	1988344	1989279	+	627.021	589.389
CP968_08520	1989327	1989725	-	255.239	5.63688
CP968_08525	1989722	1990936	-	696.26	8.7733
CP968_08530	1991081	1992703	+	358.185	10.1193
CP968_08535	1992708	1993508	+	241.433	257.071
CP968_08540	1993536	1995809	-	1604.59	59.5578
CP968_08545	1995814	1996641	-	885.796	64.7685
CP968_08550	1996908	1997330	+	14.7683	11.3031
CP968_08555	1997331	1998365	-	726.516	6627.35
CP968_08560	1998507	1999733	-	594.531	594.597
CP968_08565	1999803	2000306	-	155.213	89.9069
CP968_08570	2000476	2003097	-	5238.1	2014.58
CP968_08575	2003094	2004683	-	3001.66	1210.06
CP968_08580	2004722	2005678	-	343.094	488.984
CP968_08585	2005701	2006624	-	1589.2	2151.79
CP968_08590	2006824	2007066	+	1.25181	0.685362
CP968_08595	2007219	2007704	-	131.843	152.14
CP968_08600	2007827	2008291	-	61.2079	62.9541
CP968_08605	2008288	2009433	-	16.2079	17.7876
CP968_08610	2009785	2010180	-	691.335	721.653
CP968_08615	2010339	2011088	+	493.005	12533.2
CP968_08620	2011307	2011867	-	23.8204	20.5627
CP968_08625	2011964	2012905	-	84.1777	46.2483
CP968_08630	2013459	2015318	+	1788.17	3922.86
CP968_08635	2015315	2017504	+	4595.72	9523.7
CP968_08640	2017517	2018503	+	805.002	1758.85
CP968_08645	2018563	2019564	-	1362.09	929.029
CP968_08650	2019688	2020137	+	70.7964	55.8398
CP968_08655	2020271	2021602	-	1388.2	1042.57
CP968_08660	2021707	2023758	-	2265.2	2510.73
CP968_08665	2023967	2024635	+	1884.25	1233.08
CP968_08670	2024632	2025297	+	1339.26	935.595
CP968_08675	2025461	2026234	-	2694.43	2578.17
CP968_08680	2026238	2026657	-	1648.27	1654.11
CP968_08685	2026682	2027368	-	207.042	236.622
CP968_08690	2027365	2029998	-	537.014	535.018
CP968_08695	2030162	2030947	-	5444.53	3581.42
CP968_08700	2030949	2031494	-	3267.7	2268.74
CP968_08705	2031494	2032078	-	431.883	429.272
CP968_08710	2032137	2032592	+	155.346	153.89
CP968_08715	2032660	2033586	-	3013.37	3434.95
CP968_08720	2033599	2033895	-	2246.45	2860.2
CP968_08725	2034278	2035525	-	2057.64	2688.38
CP968_08730	2035531	2036184	-	1661.69	1855.22
CP968_08735	2036440	2036619	+	1648.7	1833.74
CP968_08740	2036827	2037630	-	115.698	165.575
CP968_08745	2037721	2038875	-	998.994	1110.04
CP968_08750	2039045	2040298	+	595.171	967.439
CP968_08755	2040249	2041577	+	1011.28	890.107
CP968_08760	2041604	2042461	-	699.009	895.84
CP968_08765	2042951	2043994	+	6865.04	6191.12
CP968_08770	2044080	2044925	-	363.518	420.772
CP968_08775	2045101	2045892	+	560.443	435.695
CP968_08780	2045917	2046567	-	66.6471	134.052
CP968_08785	2046634	2047839	-	316.492	430.299
CP968_08790	2047839	2048438	-	920.323	1046.32
CP968_08795	2048498	2051338	-	693.647	928.114
CP968_08800	2051524	2051805	+	308.496	327.407
CP968_08805	2052050	2052727	-	142.851	129.699
CP968_08810	2052906	2053706	-	5914.82	6704.09
CP968_08815	2054062	2055429	-	3689.85	3540.11
CP968_08820	2055450	2056811	-	3080.78	3086.22
CP968_08825	2056997	2059453	+	4396.95	3400.96
CP968_08830	2059593	2061683	+	370.544	411.009
CP968_08835	2061757	2062947	-	704.757	773.647
CP968_08840	2062962	2064113	-	166.328	208.924
CP968_08845	2064178	2065410	+	65.362	63.0679
CP968_08850	2065489	2067081	-	7.52241	3.14417
CP968_08855	2067156	2068031	-	3.92684	6.67097
CP968_08860	2068060	2068968	-	6.5069	6.61238
CP968_08865	2069092	2070489	-	53.466	37.4363
CP968_08870	2070693	2071703	-	207.398	213.731
CP968_08875	2071891	2076177	-	56.7544	40.4621
CP968_08880	2076394	2078010	+	113.259	102.227
CP968_08885	2078007	2078705	+	32.8062	47.0742
CP968_08890	2078727	2080319	-	43.1101	47.1638
CP968_08895	2080316	2080855	-	87.6629	154.382
CP968_08900	2080979	2083099	-	2944.03	3627.05
CP968_08905	2083547	2083780	+	18791.2	19632.1
CP968_08910	2084001	2084924	-	165.529	149.718
CP968_08915	2085021	2086598	-	11995.5	8121.59
CP968_08920	2087078	2087965	-	46.5796	58.8819
CP968_08925	2088156	2089946	-	147.387	66.5298
CP968_08930	2090081	2090824	-	606.272	405.459
CP968_08935	2091057	2093045	-	16.7836	18.5592
CP968_08940	2093258	2094523	-	33.9647	24.173
CP968_08945	2094646	2096805	+	1024.14	941.731
CP968_08950	2097024	2097653	+	298.762	406.726
CP968_08955	2097811	2098449	-	667.48	702.122
CP968_08960	2098499	2099209	-	802.898	1016.99
CP968_08965	2099427	2100029	-	160.747	238.506
CP968_08970	2100172	2101725	+	1378.43	853.406
CP968_08975	2101780	2103618	-	39.0122	38.6789
CP968_08980	2103759	2104673	-	298.956	358.286
CP968_08985	2104685	2105344	-	158.975	126.718
CP968_08990	2105417	2106022	-	150.517	189.105
CP968_08995	2106055	2106897	-	429.114	807.362
CP968_09000	2107125	2110013	-	13196.8	66279.1
CP968_09005	2110156	2110668	-	1947.44	10164.7
CP968_09010	2111138	2111929	+	3023.6	4093.91
CP968_09015	2112007	2113977	-	1107.78	1362.66
CP968_09020	2114324	2115016	-	1.92449	1.41382
CP968_09025	2115047	2117329	-	5.97283	9.15448
CP968_09030	2118682	2119992	-	37.2479	21.6249
CP968_09035	2120519	2121688	+	990.387	817.89
CP968_09040	2121782	2123287	-	13769.4	10440.3
CP968_09045	2123469	2124914	-	33.7686	30.8455
CP968_09050	2124995	2127076	-	1369.3	1173.06
CP968_09055	2127217	2128092	-	1342.51	1177.83
CP968_09060	2128148	2128678	-	327.359	243.895
CP968_09065	2128811	2129749	-	1546.34	1822.09
CP968_09070	2129977	2130141	+	2458.52	2210.01
CP968_09075	2130166	2130420	+	11546.7	10149.2
CP968_09080	2130499	2131206	-	63.625	64.9078
CP968_09085	2131352	2132875	-	3508.04	3215.56
CP968_09090	2132993	2133988	+	1034.38	1456.17
CP968_09095	2133978	2134916	-	179.172	115.558
CP968_09100	2135502	2136767	+	122.421	207.339
CP968_09105	2136794	2138206	-	212.77	193.915
CP968_09110	2138219	2138923	-	358.021	322.012
CP968_09115	2139199	2139984	+	1508.11	1547.17
CP968_09120	2140104	2140952	+	5034.28	6307.89
CP968_09125	2141036	2141710	+	990.407	1553.74
CP968_09130	2141707	2142597	+	921.382	1691.44
CP968_09135	2142784	2144370	+	531.264	1054.22
CP968_09140	2144566	2145123	+	113.465	77.228
CP968_09145	2145114	2145512	+	85.7883	46.1926
CP968_09150	2145570	2146139	-	883.219	642.02
CP968_09155	2146143	2147267	-	9049.46	7073.42
CP968_09160	2147513	2148274	+	311.351	310.783
CP968_09165	2148222	2149505	-	375.169	466.681
CP968_09170	2149673	2149867	-	64.023	81.4708
CP968_09175	2149948	2150940	+	2.72424	2.43411
CP968_09180	2150909	2151217	-	8.57557	20.2602
CP968_09185	2151214	2151915	-	248.639	480.612
CP968_09190	2152034	2152867	-	201.351	257.256
CP968_09195	2152948	2157537	+	1806.56	1192.36
CP968_09200	2158078	2158884	+	73.4207	85.554
CP968_09205	2158963	2159784	+	40.0821	11.5532
CP968_09210	2159732	2160055	-	58.727	61.5694
CP968_09215	2160214	2160591	-	3002.78	4622.76
CP968_09220	2160701	2161210	-	112.807	196.992
CP968_09225	2161279	2161935	-	676.512	952.896
CP968_09230	2161932	2163425	-	4654.54	5160.7
CP968_09235	2163561	2164445	-	2306.85	2398.07
CP968_09240	2164634	2167429	-	2302.51	2404.74
CP968_09245	2167685	2168365	-	4113.89	4333.87
CP968_09250	2168640	2174087	-	7211.33	8982.05
CP968_09255	2174392	2176914	+	737.854	1047.94
CP968_09260	2176961	2177470	+	6256.53	1693.53
CP968_09265	2177526	2177601	-	0	0
CP968_09270	2177607	2177723	-	0.893296	0.694561
CP968_09275	2177795	2180945	-	121424	77625.7
CP968_09280	2181204	2182733	-	122886	356500
CP968_09285	2182907	2183120	+	5.45516	10.1394
CP968_09290	2183375	2185060	-	4652.36	7069.49
CP968_09295	2185175	2186074	-	2792.99	2864.91
CP968_09300	2186276	2187016	-	604.236	804.962
CP968_09305	2187252	2187491	+	459.601	502.654
CP968_09310	2187540	2188100	+	599.501	651.175
CP968_09315	2188151	2188603	-	597.223	592.938
CP968_09320	2188612	2189364	-	819.186	928.224
CP968_09325	2189388	2190767	-	1186.75	1334.82
CP968_09330	2190764	2192986	-	23087.3	19425.5
CP968_09335	2193316	2193603	-	12292.3	9250.98
CP968_09340	2193777	2195252	-	158.719	105.667
CP968_09345	2195449	2199402	+	1424.82	1516.06
CP968_09350	2199498	2199743	+	1143.53	873.125
CP968_09355	2199852	2200160	-	7595.5	5432.83
CP968_09360	2200206	2200541	-	4355.47	3388.82
CP968_09365	2200756	2202030	-	574.788	415.551
CP968_09370	2202042	2203622	-	1525.14	879.74
CP968_09375	2203881	2205152	+	777.86	798.616
CP968_09380	2205149	2205847	+	362.546	367.902
CP968_09385	2206085	2208529	+	5548.22	5440.37
CP968_09390	2208707	2209663	-	858.242	843.571
CP968_09395	2210044	2210952	-	2252.59	1076.06
CP968_09400	2210949	2211407	-	2421.51	1069.08
CP968_09405	2211441	2211734	-	1231.51	513.832
CP968_09410	2211923	2215054	-	29026.2	16864.2
CP968_09415	2215203	2215490	-	2626.89	1440.68
CP968_09420	2215669	2216673	-	2091.26	1991.51
CP968_09425	2216676	2217173	-	1632.72	1345.47
CP968_09430	2217328	2217876	+	27.1168	20.9761
CP968_09435	2217822	2218325	+	17.5498	15.6606
CP968_09440	2218342	2219244	+	85.4431	106.67
CP968_09445	2219287	2220264	+	449.117	591.795
CP968_09450	2220469	2222163	-	1881.05	1206.75
CP968_09455	2222206	2222745	-	107.468	100.315
CP968_09460	2222808	2223650	-	324.581	283.116
CP968_09465	2223834	2224991	-	9170.44	6489.81
CP968_09470	2225203	2226504	-	3860.99	3361.98
CP968_09475	2226501	2227754	-	1146.58	975.982
CP968_09480	2227775	2229091	-	342.579	213.913
CP968_09485	2229236	2231212	-	1886.21	2176.73
CP968_09490	2231401	2232846	-	8734.52	5321.29
CP968_09495	2233053	2234633	-	209.746	150.901
CP968_09500	2234827	2236946	-	148.691	135.93
CP968_09505	2237206	2238540	+	12300.2	5833.9
CP968_09510	2238672	2239454	+	508.046	533.607
CP968_09515	2239420	2241231	-	85.8348	69.9937
CP968_09520	2241314	2241784	-	57.3767	86.327
CP968_09525	2241933	2243351	-	161.657	179.064
CP968_09530	2243375	2244181	-	79.5293	80.1101
CP968_09535	2244181	2245110	-	72.7389	71.3247
CP968_09540	2245107	2246273	-	138.746	114.964
CP968_09545	2246397	2247647	-	275.619	276.964
CP968_09550	2247700	2249214	-	321.001	313.936
CP968_09555	2249346	2249957	+	652.379	338.047
CP968_09560	2250013	2250759	-	1132.82	1511.67
CP968_09565	2250870	2251895	+	1366.76	1403.79
CP968_09570	2251917	2252657	+	362.623	393.731
CP968_09575	2252670	2253848	-	214.755	162.267
CP968_09580	2253940	2255379	-	9884.99	14510.6
CP968_09585	2255549	2256052	+	221.828	603.325
CP968_09590	2256055	2257416	+	1228.19	2921.88
CP968_09595	2257618	2258388	+	3.86053	8.06954
CP968_09600	2258370	2259443	+	1.53317	0.70231
CP968_09605	2259470	2260561	+	468.715	944.763
CP968_09610	2260643	2261575	+	63.3489	107.135
CP968_09615	2261669	2262274	+	4.73671	6.28665
CP968_09620	2262557	2262784	+	9.88742	8.0463
CP968_09625	2262781	2264175	+	45.3546	29.1246
CP968_09630	2264224	2265468	+	59.1522	36.8776
CP968_09635	2265484	2266521	-	322.861	478.722
CP968_09640	2266523	2268139	-	630.775	899.341
CP968_09645	2268241	2269341	-	3565.03	5682.74
CP968_09650	2269598	2270710	-	3334.27	2770.18
CP968_09655	2270786	2271862	-	2655.91	2284.32
CP968_09660	2271862	2272419	-	6955.37	4996.97
CP968_09665	2272514	2273293	-	3693.98	2859.36
CP968_09670	2273456	2274292	-	1334.91	1063.58
CP968_09675	2274428	2275351	-	10083.3	11512.5
CP968_09680	2275603	2276133	+	15.8438	11.5099
CP968_09685	2276146	2276214	-	0	0
CP968_09690	2276237	2276794	-	438.502	501.498
CP968_09695	2276847	2277683	-	66.1897	59.7218
CP968_09700	2277893	2279098	-	15.4532	14.3392
CP968_09705	2279095	2280729	-	74.4825	47.5174
CP968_09710	2280729	2281100	-	218.445	119.311
CP968_09715	2281348	2281656	-	1609.63	1113.89
CP968_09720	2281712	2282233	-	94.1433	112.551
CP968_09725	2282295	2283074	-	406.251	463.07
CP968_09730	2283119	2284018	-	1604.83	1689.98
CP968_09735	2284132	2285088	-	160.909	166.124
CP968_09740	2285081	2285818	-	1035.98	718.422
CP968_09745	2285863	2286213	-	9547.09	7830.42
CP968_09750	2286346	2287167	-	384.69	318.061
CP968_09755	2287167	2287718	-	351.92	255.357
CP968_09760	2287800	2288039	-	1955.56	1921.68
CP968_09765	2288042	2288479	-	11799.5	12951.4
CP968_09770	2288648	2289244	-	3055.24	4118.92
CP968_09775	2289448	2290860	-	4588.91	4674.67
CP968_09780	2290992	2291714	+	95.6446	99.0367
CP968_09785	2291759	2293693	-	387.08	325.471
CP968_09790	2293899	2295470	-	7189.51	4505.01
CP968_09795	2295629	2298055	-	64.4443	59.0873
CP968_09800	2298073	2298411	-	69.7011	47.3333
CP968_09805	2298408	2299748	-	42.2873	31.9444
CP968_09810	2300077	2301567	-	1620.67	2420.48
CP968_09815	2301975	2302643	+	102.889	425.126
CP968_09820	2302745	2303965	-	3253.5	2757.98
CP968_09825	2304106	2305557	+	1864.55	1565.13
CP968_09830	2305618	2306604	+	212.279	161.682
CP968_09835	2306645	2308078	-	1137.66	542.716
CP968_09840	2308309	2312511	-	1088.69	671.286
CP968_09845	2312695	2312913	-	13821.8	8550.13
CP968_09850	2313263	2313544	-	83.9465	91.018
CP968_09855	2313683	2314720	+	235.89	184.345
CP968_09860	2314748	2315383	-	78.387	40.8553
CP968_09865	2315510	2315917	+	202.957	214.64
CP968_09870	2315890	2316750	-	566.158	707.874
CP968_09875	2316882	2317736	-	13991.8	12248.3
CP968_09880	2317756	2317929	-	9244.19	7743.02
CP968_09885	2317932	2318642	-	19664.5	17890.8
CP968_09890	2318712	2319803	-	1194.97	1325.69
CP968_09895	2319908	2320417	-	1231.39	1648.36
CP968_09900	2320417	2320995	-	382.965	383.877
CP968_09905	2321057	2323258	-	1500.05	1288.47
CP968_09910	2323285	2324928	-	330.95	278.24
CP968_09915	2325179	2325364	+	9834.9	11543.3
CP968_09920	2325476	2326315	-	140.803	115.432
CP968_09925	2326312	2327295	-	332.995	305.433
CP968_09930	2327526	2327759	+	419.159	436.079
CP968_09935	2327783	2328277	+	352.105	378.99
CP968_09940	2328422	2329579	-	2283.36	3046.25
CP968_09945	2329619	2330629	-	831.253	772.091
CP968_09950	2330626	2331378	-	1561.74	1491.8
CP968_09955	2331621	2332424	+	93.2712	127.867
CP968_09960	2332521	2333204	-	12755.9	7686.73
CP968_09965	2333350	2333577	-	873.409	618.533
CP968_09970	2333715	2334308	-	2935	1658.7
CP968_09975	2334312	2335745	-	8240.88	4743.72
CP968_09980	2335930	2336646	+	380.631	345.314
[truncated: 4,802 more rows]
