# Supplementary material for: Iron competition triggers antibiotic biosynthesis in Streptomyces coelicolor during coculture with Myxococcus xanthus
Source: ISME J. 2020 Jan 28;14(5):1111–24. doi: 10.1038/s41396-020-0594-6 (PMC7174319; doi:10.1038/s41396-020-0594-6)
Supplement: Supplementary file 7 — Dataset 6 [file 41396_2020_594_MOESM7_ESM.xlsx]

## Sheet: Sheet1
Supplementary Data 6. Normalized mRNA expression levels of S. kanamyceticus in the CTT media condition, and iron restricted CTT media condition. The expression of the genes was normalized using the DESeq package in R. Expression values for duplicate data were merged as a normalized value
Gene	Start	End	Strand	CTT normal media	CTT iron restricted media
CP970_21570	5066540	5067877	-	336.542	342.702
CP970_10055	2532666	2533802	-	2342.49	2663.87
CP970_00005	67	681	-	3.16282	3.87685
CP970_00010	750	1679	+	41.8931	49.9365
CP970_00015	1909	2784	+	149.629	106.175
CP970_00020	2806	3267	-	66.5292	54.319
CP970_00025	3353	4279	+	141.926	133.195
CP970_00030	4300	4890	-	411.425	290.826
CP970_00035	5018	6469	-	1375.34	791.281
CP970_00040	6466	7412	-	2450.2	1569.36
CP970_00045	7668	8678	+	55.7769	21.05
CP970_00050	8830	10176	-	130.139	156.914
CP970_00055	10420	11862	+	158.682	88.0119
CP970_00060	12008	12895	+	589.042	701.846
CP970_00065	12901	13857	-	559.107	386.964
CP970_00070	14050	15231	+	1578.12	2125.67
CP970_00075	15285	16682	+	1396.82	1313.07
CP970_00080	16724	18256	+	2270.72	2058.2
CP970_00085	18258	18725	-	223.165	205.446
CP970_00090	18965	21238	+	705.876	806.761
CP970_00095	21279	21734	-	61.2028	105.142
CP970_00100	21839	22873	-	37.4149	74.9385
CP970_00105	22863	23459	-	48.7272	85.4481
CP970_00110	23565	25268	+	28.1331	62.4959
CP970_00115	25265	25633	+	2.84277	4.25933
CP970_00120	25644	26051	-	164.486	177.788
CP970_00125	26129	26677	-	58.8699	49.5463
CP970_00130	26829	28451	-	15.6581	15.3135
CP970_00135	28660	29211	-	44.8807	50.4845
CP970_00140	29285	29749	+	57.9992	44.5744
CP970_00145	29814	30299	-	20.1796	19.5898
CP970_00150	30530	31393	+	41.741	27.928
CP970_00155	31444	33411	-	4343.75	4747.58
CP970_00160	33507	34148	-	127.028	83.1426
CP970_00165	34199	34945	-	28.5182	13.8439
CP970_00170	34969	36603	-	53.8175	35.256
CP970_00175	36615	38189	-	401.339	235.704
CP970_00180	38201	39586	-	183.147	107.659
CP970_00185	39740	41104	+	28.5987	18.5935
CP970_00190	41108	42040	+	14.7568	8.52714
CP970_00195	42037	42870	+	13.1914	8.56873
CP970_00200	42867	44921	+	25.618	22.6057
CP970_00205	44960	47107	+	58.4769	48.0976
CP970_00210	47119	48888	-	143.253	104.564
CP970_00215	49412	50566	+	1914.71	2246.99
CP970_00220	50744	51772	+	186.755	218.759
CP970_00225	51762	52148	-	263.542	252.344
CP970_00230	52260	52862	+	93.0217	95.586
CP970_00235	52974	53711	+	98.5541	80.4063
CP970_00240	53749	54999	-	16.9383	17.3586
CP970_00245	54998	55450	+	3.66292	4.65029
CP970_00250	55499	56143	-	68.0998	90.1289
CP970_00255	56174	57628	+	25.3813	23.1487
CP970_00260	57630	58493	-	340.823	187.041
CP970_00265	58598	59936	-	14.2307	12.9181
CP970_00270	60247	61029	+	106.281	92.8286
CP970_00275	61129	62685	-	753.061	623.521
CP970_00280	62781	63137	-	236.213	217.05
CP970_00285	63375	64790	-	118.154	59.6169
CP970_00290	64841	65200	-	18.5946	10.9633
CP970_00295	65244	65618	-	29.582	15.6221
CP970_00300	65615	69690	-	223.512	99.634
CP970_00305	69743	76348	-	309.857	122.067
CP970_00310	76407	82022	-	263.985	98.9544
CP970_00315	82081	87144	-	176.158	74.0726
CP970_00320	87242	93016	-	307.067	135.076
CP970_00325	93210	104018	-	389.051	162.731
CP970_00330	103940	109747	-	210.443	94.9575
CP970_00335	109834	125012	-	304.711	151.254
CP970_00340	125262	126524	+	436.06	332.257
CP970_00345	126582	127031	+	123.232	85.9731
CP970_00350	127102	128825	+	218.167	185.502
CP970_00355	128899	131886	-	2636.9	2490.58
CP970_00360	132414	133445	+	78.0599	44.6075
CP970_00365	133491	134303	-	1462.17	1084.38
CP970_00370	134441	136273	-	450.835	301.036
CP970_00375	136524	139871	+	19.973	9.52339
CP970_00380	140038	141387	-	337.392	255.883
CP970_00385	141576	142895	+	598.065	451.558
CP970_00390	142906	143922	+	74.8205	40.8456
CP970_00395	143954	144793	+	58.9307	46.005
CP970_00400	144790	146232	+	178.858	140.131
CP970_00405	146239	148398	-	69595.5	44921.5
CP970_00410	148604	149211	+	38.1721	24.0668
CP970_00415	149189	150385	-	3687.8	1527.58
CP970_00420	150502	151260	+	7491.26	3181.58
CP970_00425	151271	151897	+	7332.42	3260.63
CP970_00430	151925	152533	-	47.7193	58.8792
CP970_00435	152642	154132	+	534.691	283.82
CP970_00440	154219	154410	+	16.1455	10.2968
CP970_00445	154515	155543	+	956.094	691.778
CP970_00450	155597	156169	-	137.966	136.934
CP970_00455	156315	156560	-	30.1619	15.2888
CP970_00460	156617	157843	-	81.5322	54.5243
CP970_00465	157840	158700	-	218.561	171.314
CP970_00470	158697	159086	-	27.1461	15.5686
CP970_00475	159612	159974	+	6.13033	4.65029
CP970_00480	159986	160218	-	448.748	255.464
CP970_00485	160245	160922	-	1666.77	954.462
CP970_00490	161201	162427	+	113.154	64.1798
CP970_00495	162521	163033	+	235.04	157.763
CP970_00500	163059	163346	+	109.849	104.703
CP970_00505	163311	164021	-	19198.4	30238.7
CP970_00510	164161	164817	-	889.996	933.246
CP970_00515	164817	165902	-	1467.82	1682.39
CP970_00520	166038	166832	+	36.1094	37.9388
CP970_00525	166834	167421	-	152.358	161.68
CP970_00530	167790	168770	+	167.057	159.437
CP970_00535	168793	169239	-	83.0283	62.0311
CP970_00540	169304	170239	-	72.7698	60.2545
CP970_00545	170518	171384	+	39.1727	31.9691
CP970_00550	171381	172234	+	37.7967	33.6887
CP970_00555	172269	172757	+	2163.99	2069.18
CP970_00560	172864	174081	+	649.696	654.228
CP970_00565	174101	175114	+	86.0208	39.7093
CP970_00570	175145	175876	-	2141.58	5044.65
CP970_00575	175957	176370	-	100.644	78.0899
CP970_00580	176586	178151	+	2151.49	2268.63
CP970_00585	178172	178717	-	231.883	232.729
CP970_00590	178853	180202	+	114.239	269.516
CP970_00595	180236	180745	-	22.1805	20.5351
CP970_00600	180995	181408	-	258.911	215.897
CP970_00605	181495	181980	+	327.852	509.342
CP970_00610	181985	183268	+	508.065	670.132
CP970_00615	183370	184065	+	1178.49	385.544
CP970_00620	184185	184787	+	683.999	66.2046
CP970_00625	184877	186418	+	184.546	62.4054
CP970_00630	186433	187935	+	175.082	54.6453
CP970_00635	187952	188428	-	18.3516	12.4855
CP970_00640	188668	189603	+	935.26	728.657
CP970_00645	189641	190411	-	3.98297	2.46925
CP970_00650	190601	193087	+	44.8423	43.6558
CP970_00655	193100	194857	-	45.6183	42.7634
CP970_00660	195090	195671	+	41.5015	28.9476
CP970_00665	195752	196339	+	23.9525	13.7666
CP970_00670	196378	196788	-	119.845	54.5134
CP970_00675	196874	198268	-	1252.22	582.523
CP970_00680	198433	198684	+	3.77077	1.37449
CP970_00685	198705	199157	-	52.3517	58.5566
CP970_00690	199259	200587	+	9.29038	11.3092
CP970_00695	200558	200728	-	29.5015	20.2231
CP970_00700	200837	201634	-	403.31	404.863
CP970_00705	201949	203052	-	779.141	1283.44
CP970_00710	203058	203837	-	548.14	802.823
CP970_00715	203918	205000	-	571.47	781.301
CP970_00720	205472	207150	-	172.562	228.159
CP970_00725	207303	207959	-	21.1294	22.9279
CP970_00730	207956	208324	-	4.75616	2.48964
CP970_00735	208383	209186	+	80.0238	72.7115
CP970_00740	209218	210336	-	140.52	140.262
CP970_00745	210458	210955	-	9.82194	11.3423
CP970_00750	210950	211177	+	13.9148	13.4656
CP970_00755	211593	211946	+	5.23171	2.89332
CP970_00760	212076	212531	+	4.27018	3.56825
CP970_00765	212550	213140	-	167.725	261.786
CP970_00770	213306	214223	-	98.5499	74.8842
CP970_00775	214291	214770	+	85.2161	111.855
CP970_00780	214830	215180	-	88.1908	79.3174
CP970_00785	215299	216126	+	9.55858	9.58113
CP970_00790	216123	217051	+	12.0267	7.0822
CP970_00795	217074	217742	+	21.1705	18.5731
CP970_00800	217646	218350	+	22.3214	19.5074
CP970_00805	218581	219738	+	112.764	134.785
CP970_00810	219633	220433	-	187.467	255.652
CP970_00815	220478	221808	-	75.2843	82.0322
CP970_00820	221895	222481	+	231.933	299.488
CP970_00825	222442	223130	+	90.0984	111.405
CP970_00830	223140	224033	-	534.922	580.09
CP970_00835	224267	225877	+	10.404	6.50235
CP970_00840	225915	226844	+	130.874	102.918
CP970_00845	226841	227578	-	6.533	5.65845
CP970_00850	227702	228523	+	115.295	123.419
CP970_00855	228658	229680	+	336.091	121.487
CP970_00860	229700	230986	-	12.194	7.07877
CP970_00865	231214	231723	-	3.19082	3.55129
CP970_00870	231754	232182	-	22.0453	14.2229
CP970_00875	232527	233501	+	3.66154	3.18153
CP970_00880	233508	234722	-	17.7592	8.15233
CP970_00885	234937	235386	+	53.9644	33.9154
CP970_00890	235420	236466	-	60.8948	42.232
CP970_00895	236537	237436	-	63.7068	53.5829
CP970_00900	237478	238227	-	24.8974	14.9267
CP970_00905	238291	239607	-	19.0304	10.9922
CP970_00910	239640	240731	-	28.5665	8.83574
CP970_00915	240800	242041	-	13.8329	10.5808
CP970_00920	242550	242996	+	11.9434	6.30875
CP970_00925	243107	244456	+	97.7626	47.393
CP970_00930	244459	245522	+	36.7019	16.0708
CP970_00935	246138	246527	+	2.81684	3.55129
CP970_00940	246569	246910	-	121.254	115.858
CP970_00945	246989	248344	+	7.38322	7.70363
CP970_00950	248424	249152	-	41.1576	61.8252
CP970_00955	249227	249604	+	414.815	496.903
CP970_00960	249648	251969	-	131.328	74.3378
CP970_00965	251958	252521	+	168.277	217.876
CP970_00970	252658	253392	+	100.761	115.41
CP970_00975	253389	254198	+	48.02	44.4547
CP970_00980	254279	255595	+	49.7133	46.2209
CP970_00985	255633	256277	+	73.8288	91.9457
CP970_00990	256274	257338	-	315.73	109.084
CP970_00995	257420	259855	-	153.877	45.8903
CP970_01000	259852	260703	-	79.5686	42.8739
CP970_01005	260772	261491	-	39.2975	19.3593
CP970_01010	261923	263341	+	868.54	109.146
CP970_01015	263401	264894	-	5348.68	7555.48
CP970_01020	265130	266317	+	1739.38	2436.04
CP970_01025	266410	269550	-	15.8234	4.65453
CP970_01030	269602	270465	-	4.35487	1.4076
CP970_01035	270489	271709	-	10.808	6.67933
CP970_01040	271718	272731	-	3.1362	1.74506
CP970_01045	272728	273729	-	3.05082	0
CP970_01050	273761	275245	-	2.44148	1.79008
CP970_01055	275511	276653	+	327.587	221.627
CP970_01060	276794	277627	+	2329.16	503.804
CP970_01065	277670	278491	+	1434.54	259.861
CP970_01070	278507	279187	-	178.791	163.75
CP970_01075	279266	279847	+	181.869	87.307
CP970_01080	280161	282095	+	1476.81	531.781
CP970_01085	282251	283132	+	112.391	35.0229
CP970_01090	283364	285718	-	70.0884	48.9237
CP970_01095	285914	286414	-	1831.74	1432.74
CP970_01100	286712	286954	-	977.909	542.855
CP970_01105	287062	288228	-	20.5304	10.6547
CP970_01110	288261	289316	-	15.7135	8.98008
CP970_01115	289341	290303	-	18.727	13.5107
CP970_01120	290395	291195	-	44.3409	33.2316
CP970_01125	291416	293035	+	63.9273	23.1198
CP970_01130	293059	294228	-	110.934	90.198
CP970_01135	294356	294958	+	522.26	596.677
CP970_01140	295028	295657	-	113.421	157.778
CP970_01145	295737	296582	-	160.225	202.612
CP970_01150	296759	298051	+	725.52	622.1
CP970_01155	298023	298700	-	116.39	95.4693
CP970_01160	298829	299179	+	522.892	476.504
CP970_01165	299217	300742	-	1290.32	886.56
CP970_01170	300796	301548	-	1982.57	1815.24
CP970_01175	301846	304254	+	1293.67	762.593
CP970_01180	304303	305853	-	65.3524	46.155
CP970_01185	305850	306962	-	21.663	20.2681
CP970_01190	307276	308826	-	310.428	263.258
CP970_01195	308949	309584	-	141.368	160.161
CP970_01200	309687	310649	+	109.7	81.4192
CP970_01205	310719	312173	-	41.3425	33.4459
CP970_01210	312327	312953	+	248.388	274.601
CP970_01215	312967	315204	-	421.086	235.909
CP970_01220	315186	315389	-	21.455	14.49
CP970_01225	315429	316898	-	185.91	77.3665
CP970_01230	317036	318226	-	27.9427	23.8907
CP970_01235	318459	318968	+	100.047	106.919
CP970_01240	319003	319380	-	22.4922	8.82383
CP970_01245	319538	320227	+	13.6466	19.2803
CP970_01250	320383	321381	+	8.22307	7.47316
CP970_01255	321770	322204	+	53.2431	55.6492
CP970_01260	322242	323768	-	1033.83	173.477
CP970_01265	323927	324985	-	21.9893	20.6922
CP970_01270	325105	325452	+	15.523	15.9884
CP970_01275	325516	327150	-	79.1656	58.1974
CP970_01280	327333	327956	-	63.1127	55.0898
CP970_01285	328025	329479	+	5.46638	5.24286
CP970_01290	329839	330651	+	14.6496	4.22622
CP970_01295	330785	332047	+	434.666	254.617
CP970_01300	332028	332521	-	51.977	53.265
CP970_01305	332659	333285	-	43.2418	41.1135
CP970_01310	333528	334550	+	216.787	136.374
CP970_01315	334793	335587	+	223.228	163.855
CP970_01320	335629	336279	-	20.6196	29.3632
CP970_01325	336424	339177	-	182.238	177.194
CP970_01330	339270	340307	+	49.4619	55.8301
CP970_01335	340374	341276	+	216.926	60.4426
CP970_01340	341270	342997	-	4.06213	1.39912
CP970_01345	342994	344745	-	11.2359	5.68389
CP970_01350	344777	345793	-	12.9554	7.43662
CP970_01355	345882	347153	-	25.3643	17.4495
CP970_01360	347355	348284	+	329.798	265.785
CP970_01365	348575	348898	+	11.4972	7.83182
CP970_01370	348898	350277	+	21.7211	22.5981
CP970_01375	350148	350825	-	724.904	696.945
CP970_01380	350828	352624	-	244.076	259.948
CP970_01385	352711	354258	-	224.217	112.966
CP970_01390	354369	355145	-	191.022	205.167
CP970_01395	355339	356660	-	2336.88	2794.57
CP970_01400	357004	357393	-	14.9983	26.4868
CP970_01405	357527	358414	+	66.7698	61.7895
CP970_01410	358428	358949	-	56.2016	25.3921
CP970_01415	359331	360049	+	1627.21	2330.22
CP970_01420	360049	360402	+	529.395	650.628
CP970_01425	360409	361158	+	167.11	175.741
CP970_01430	361155	362051	+	153.439	164.873
CP970_01435	362141	363019	+	90.8785	130.884
CP970_01440	363058	363873	-	152.873	109.663
CP970_01445	364420	366045	+	313.228	336.095
CP970_01450	366336	366427	+	0	0
CP970_01455	366757	367512	+	31.4317	36.5824
CP970_01460	367556	367759	+	13.9141	12.7457
CP970_01465	367839	368468	+	46.4453	51.8089
CP970_01470	368465	369202	+	43.1052	48.7117
CP970_01475	370094	371386	+	66.2517	58.4247
CP970_01480	371388	371717	+	10.1945	5.63382
CP970_01485	372677	374032	+	41.9637	41.484
CP970_01490	374023	374898	+	15.4563	11.9714
CP970_01495	374873	376531	-	175.775	238.154
CP970_01500	376534	377811	-	360.777	509.818
CP970_01505	378055	378873	-	7000.23	11263.7
CP970_01510	378870	379745	-	4122.57	6308.76
CP970_01515	379784	380914	-	5350.83	8671.46
CP970_01520	380911	382071	-	5268.63	8746.22
CP970_01525	382068	383567	-	7498.39	13613.5
CP970_01530	384734	387052	+	5934.13	37599.7
CP970_01535	387310	387765	+	164.842	695.294
CP970_01540	387942	388946	+	180.029	419.108
CP970_01545	388943	390142	-	512.389	554.919
CP970_01550	390307	392549	+	202.08	231.456
CP970_01555	392651	393616	+	935.983	705.913
CP970_01560	394877	395287	+	190.615	140.511
CP970_01565	395325	395855	-	53.0343	65.9203
CP970_01570	396181	397452	+	2466.01	1958.23
CP970_01575	397909	398108	+	9.20984	7.09492
CP970_01580	398136	398588	-	5.2884	4.62991
CP970_01585	398711	399100	-	361.644	530.541
CP970_01590	399550	400344	-	34.5832	25.5806
CP970_01595	400520	403422	+	563.601	418.785
CP970_01600	403568	404731	-	246.619	129.93
CP970_01605	404740	404973	+	3.05358	3.6056
CP970_01610	404939	405907	-	25.1487	20.2724
CP970_01615	406663	407535	+	1014.21	338.27
CP970_01620	408168	409184	+	2867.26	1901.79
CP970_01625	409272	410561	+	1676.41	1011.87
CP970_01630	410558	411280	+	1184.97	745.474
CP970_01635	411359	412183	+	1322.49	806.195
CP970_01640	412152	413717	+	3771.53	2221.19
CP970_01645	413701	414405	-	93.4821	19.4165
CP970_01650	414425	415657	-	243.194	52.2113
CP970_01655	415700	416968	-	355.135	65.353
CP970_01660	417434	418597	+	684.759	184.456
CP970_01665	418584	419213	+	403.768	107.474
CP970_01670	419331	420710	+	257.073	57.1718
CP970_01675	420747	421127	-	226.486	211.435
CP970_01680	421157	421834	-	152.736	133.133
CP970_01685	421835	423019	-	237.089	231.95
CP970_01690	423248	424744	+	60.2986	37.7307
CP970_01695	424771	425424	+	30.0358	30.0254
CP970_01700	425674	426876	+	73.967	97.2752
CP970_01705	426919	427383	-	31.195	29.9358
CP970_01710	427536	428204	-	289.046	332.838
CP970_01715	428156	429447	-	508.485	540.73
CP970_01720	430057	431187	-	455.687	703.532
CP970_01725	431307	431711	+	328.219	297.339
CP970_01730	432400	433097	+	5.52307	4.57217
CP970_01735	433642	434013	-	124.191	147.932
CP970_01740	434397	434561	+	1.22074	1.06589
CP970_01745	434968	435705	-	17.3396	19.2438
CP970_01750	435978	436523	-	42.3784	31.8902
CP970_01755	436627	437502	+	37.0354	50.6484
CP970_01760	438086	438166	-	0.638717	0.703799
CP970_01765	438488	439882	-	26.4641	26.6804
CP970_01770	439762	441003	-	61.303	84.7774
CP970_01775	441000	441905	-	71.0794	65.6693
CP970_01780	442875	443606	-	11.8487	11.2515
CP970_01785	443603	446713	-	152.985	121.358
CP970_01790	446710	448050	-	54.9491	54.8376
CP970_01795	447977	449077	-	79.8388	59.6195
CP970_01800	449279	449545	+	3.66223	2.88484
CP970_01805	449596	449862	+	9.84925	7.07029
CP970_01810	450299	450583	+	27.8137	28.9476
CP970_01815	451140	451910	+	10.8374	10.9183
CP970_01820	451861	455037	+	31.6067	35.8452
CP970_01825	455082	456347	+	8.0171	9.5353
CP970_01830	456440	457660	+	10.8381	12.5237
CP970_01835	457746	458435	-	2.4401	3.19768
CP970_01840	458827	459108	+	204.985	211.589
CP970_01845	459124	459893	-	6.85443	4.27629
CP970_01850	459890	461317	-	23.846	19.2022
CP970_01855	461371	461586	-	16.3549	14.7459
CP970_01860	461776	462105	-	69.6779	99.3686
CP970_01865	462243	463031	-	3.02351	2.47349
CP970_01870	463122	464303	+	36.6088	44.9423
CP970_01875	464326	464556	-	102.584	42.3929
CP970_01880	465221	465932	+	13.9401	16.6183
CP970_01885	466069	467097	+	169.447	217.865
CP970_01890	467170	469086	+	163.225	191.9
CP970_01895	469083	470066	+	54.9455	67.8593
CP970_01900	470063	471115	+	114.854	148.089
CP970_01905	471189	474587	+	176.682	208.824
CP970_01910	474664	474885	+	8.25245	15.403
CP970_01915	474930	475790	+	42.6321	55.8781
CP970_01920	475793	476483	+	20.565	29.7287
CP970_01925	476689	478341	+	562.361	779.457
CP970_01930	478483	479889	+	411.683	643.863
CP970_01935	479895	480827	+	199.857	330.377
CP970_01940	480848	482449	+	165.066	335.376
CP970_01945	482600	483151	-	388.282	90.3331
CP970_01950	483333	483881	-	605.97	210.977
CP970_01955	484162	484500	-	281.851	334.029
CP970_01960	484691	485830	-	327.164	463.676
CP970_01965	485918	486976	+	1741.52	4515.69
CP970_01970	486984	488102	+	1878.57	4597.54
CP970_01975	488368	488850	-	44.361	6048.72
CP970_01980	489071	490516	+	511.468	1988.54
CP970_01985	490847	492118	+	179.896	40010.5
CP970_01990	492246	493841	+	174.062	27855.3
CP970_01995	494003	495415	-	159.339	155.938
CP970_02000	496010	498778	+	1481.34	1581.18
CP970_02005	498778	499716	+	325.316	350.46
CP970_02010	499720	500823	+	112.563	94.0372
CP970_02015	500907	502598	+	179.264	170.405
CP970_02020	502595	503443	+	99.9977	97.5334
CP970_02025	503626	504105	+	35.0799	39.2653
CP970_02030	504576	504905	+	2.81684	1.77393
CP970_02035	504918	504998	-	0	0
CP970_02040	505507	505698	+	833.381	1308.67
CP970_02045	506006	506458	-	4.29956	4.94274
CP970_02050	507003	507416	+	4.27294	2.41999
CP970_02055	507909	509201	+	11.8466	16.342
CP970_02060	509473	511194	-	4.9089	4.25166
CP970_02065	511394	512626	+	15.3015	17.4079
CP970_02070	513348	513965	+	87.6551	81.8467
CP970_02075	514175	515095	+	288.988	194.11
CP970_02080	515204	516379	+	202.542	310.419
CP970_02085	516544	517143	-	2260.84	2171.41
CP970_02090	517458	518072	-	342.985	363.016
CP970_02095	518072	518920	-	592.872	571.846
CP970_02100	519354	520028	-	457.82	278.279
CP970_02105	520306	520443	+	1.27467	1.09476
CP970_02110	520580	520963	-	65.7132	72.1852
CP970_02115	521070	521638	+	8.01433	7.32115
CP970_02120	521686	522330	+	10.8599	7.32963
CP970_02125	522473	523816	-	145.598	90.0083
CP970_02130	523838	524395	-	144.223	87.5521
CP970_02135	524581	524895	-	36.3994	25.8688
CP970_02140	525084	525986	+	655.743	619.244
CP970_02145	526035	526940	-	113.339	63.6349
CP970_02150	526937	527302	-	167.279	91.2411
CP970_02155	527686	528246	-	202.418	184.52
CP970_02160	528274	530361	-	392.499	396.671
CP970_02165	530895	532175	+	4102.51	2386.47
CP970_02170	532096	534573	+	3568.38	2126.59
CP970_02175	534570	535906	+	2906.14	1726.43
CP970_02180	535903	537063	+	3413.39	1776.88
CP970_02185	537142	537809	+	922.612	445.932
CP970_02190	537787	538875	-	944.837	665.67
CP970_02195	538886	539986	-	997.965	637.036
CP970_02200	539979	540239	-	644.112	444.937
CP970_02205	540236	541087	-	994.642	646.517
CP970_02210	541108	542145	-	1218.74	737.654
CP970_02215	542149	552941	-	9531.15	7107.42
CP970_02220	552946	553428	-	145.987	101.867
CP970_02225	554281	557697	-	1704.11	1371.95
CP970_02230	557791	558219	-	58.5295	31.9394
CP970_02235	558256	559332	-	461.617	358.698
CP970_02240	560278	560931	-	357.047	266.258
CP970_02245	561130	562452	-	1173.64	990.799
CP970_02250	562540	562986	-	257.621	163.558
CP970_02255	562996	564150	-	781.139	595.182
CP970_02260	565360	567360	-	1369.82	1001.77
CP970_02265	567475	567906	-	257.441	156.775
CP970_02270	567701	570040	-	3897.96	2679.09
CP970_02275	570037	575901	-	10459.3	6273.11
CP970_02280	575980	576978	+	9000.2	4992.92
CP970_02285	576975	581495	+	10899	5810.15
CP970_02290	581498	583506	+	5759.42	3005.08
CP970_02295	583558	584796	+	2245.41	1146.4
CP970_02300	586120	586665	+	1018.8	502.696
CP970_02305	586711	587148	+	530.683	264.275
CP970_02310	587239	588693	+	2173.25	1092.54
CP970_02315	588790	589458	+	1110.47	656.51
CP970_02320	590554	591636	+	774.657	445.831
CP970_02325	591798	593159	+	1845.81	1184.3
CP970_02330	593383	600720	+	7181.08	4889.83
CP970_02335	600717	601883	+	4682.23	2848.38
CP970_02340	601880	602662	+	1746.12	971.05
CP970_02345	602678	605437	-	7170.77	4861.81
CP970_02350	605518	606285	-	5561.72	3252.79
CP970_02355	606282	606653	-	2214.06	1352.46
CP970_02360	606876	607712	-	368.701	291.118
CP970_02365	608060	608290	-	5.57492	0.699559
CP970_02370	608607	608909	+	7.46515	4.26357
CP970_02375	608911	609867	-	341.655	18.0421
CP970_02380	610380	610790	+	40.1702	31.557
CP970_02385	610887	611000	-	5.25487	2.8806
CP970_02390	611176	611346	-	6.10371	8.54753
CP970_02395	612494	612691	-	0.318667	0.703799
CP970_02400	612764	613474	+	31.344	30.3464
CP970_02405	613564	614517	-	7.46376	10.9267
CP970_02410	614602	615174	+	444.84	531.125
CP970_02415	615338	615748	+	989.745	1249.84
CP970_02420	615949	616578	-	535.862	155.666
CP970_02425	616776	618011	-	120.404	84.8262
CP970_02430	618262	618903	+	1.56879	3.90148
CP970_02435	618970	620271	-	2.41348	2.16065
CP970_02440	620331	621004	-	22.0159	15.4454
CP970_02445	620958	621698	-	123.684	95.4854
CP970_02450	621821	622447	-	163.522	115.111
CP970_02455	622692	623060	+	191.975	242.604
CP970_02460	623057	623989	+	54.7075	42.7422
CP970_02465	624021	624425	-	14.4022	23.4531
CP970_02470	624474	624862	+	1.85877	5.64654
CP970_02475	624987	626084	+	50.0108	39.5742
CP970_02480	626184	627164	+	106.511	86.9002
CP970_02485	627250	628263	-	679.999	1043.75
CP970_02490	628476	630029	-	181.96	144.291
CP970_02495	630191	631144	-	618.924	446.545
CP970_02500	631145	632020	-	1915.43	1621.34
CP970_02505	632093	633058	-	368.496	177.425
CP970_02510	633142	634752	-	167.541	253.685
CP970_02515	634873	635782	-	506.008	209.523
CP970_02520	635957	636802	-	233.931	167.801
CP970_02525	636843	637259	-	342.986	300.327
CP970_02530	637417	637752	-	215.396	205.027
CP970_02535	637944	639086	+	18.6375	21.9597
CP970_02540	639548	641581	+	63.8348	81.9095
CP970_02545	641611	645429	-	523.293	263.771
CP970_02550	645603	646013	+	1.51141	3.5844
CP970_02555	646107	647060	-	183.207	160.333
CP970_02560	647187	647555	+	15.7408	39.9402
CP970_02565	647639	648253	+	94.1027	102.005
CP970_02570	648334	649218	+	198.338	241.426
CP970_02575	649287	649841	+	359.229	361.269
CP970_02580	649927	650565	-	193.705	208.533
CP970_02585	650637	650996	-	226.903	226.483
CP970_02590	651367	652098	+	86.5668	59.1093
CP970_02595	652158	653264	-	193.107	124.749
CP970_02600	653396	654289	-	227.013	153.245
CP970_02605	654368	654787	-	104.308	73.2995
CP970_02610	654881	655816	+	26.2785	15.7206
CP970_02615	655889	656896	+	38.9173	18.9098
CP970_02620	656788	657894	-	66.0339	52.1829
CP970_02625	658095	658466	-	170.121	174.209
CP970_02630	658575	659414	+	315.743	262.644
CP970_02635	659612	660250	+	119.148	109.709
CP970_02640	660277	660708	+	186.911	245.359
CP970_02645	660777	661019	-	7.11502	9.1078
CP970_02650	661411	662457	+	5357.8	11921.4
CP970_02655	662484	663503	+	1353.54	2717.74
CP970_02660	663500	664561	+	836.616	1860.29
CP970_02665	664636	664983	+	169.185	337.181
CP970_02670	665041	666483	-	84.679	68.1067
CP970_02675	666492	667235	-	105.776	79.7123
CP970_02680	667424	668680	+	4.32825	5.00815
CP970_02685	668723	670024	-	3407.95	3579.34
CP970_02690	670248	670847	+	23.3452	28.3839
CP970_02695	670909	671427	+	3.0802	7.83949
CP970_02700	671447	671821	-	28.6177	28.145
CP970_02705	671818	672330	-	155.412	164.857
CP970_02710	672515	673405	-	475.956	342.024
CP970_02715	673618	674043	+	680.1	627.538
CP970_02720	674146	674613	+	1105.13	538.733
CP970_02725	674690	675790	+	517.685	325.979
CP970_02730	675821	676078	-	27.2736	26.9305
CP970_02735	676093	677334	-	54.8595	104.005
CP970_02740	677331	678608	-	121.51	220.818
CP970_02745	678661	680118	-	71.8326	120.337
CP970_02750	680159	680770	-	45.9705	124.859
CP970_02755	680786	681544	-	133.614	327.729
CP970_02760	681541	682365	-	241.561	640.243
CP970_02765	682551	683402	+	710.562	756.325
CP970_02770	683354	684283	+	510.559	446.709
CP970_02775	684340	685227	+	383.352	323.911
CP970_02780	685285	685824	+	461.44	277.321
CP970_02785	685845	687452	-	196.075	471.758
CP970_02790	687445	688563	-	54.7362	211.657
CP970_02795	688560	688967	-	88.7463	286.501
CP970_02800	689185	690189	+	154.343	436.762
CP970_02805	690282	690602	+	13142.1	10103.5
CP970_02810	690760	691236	+	257.328	258.44
CP970_02815	691256	692680	-	1001.89	610.648
CP970_02820	692846	693229	+	1912.14	2154.24
CP970_02825	693234	694268	-	528.233	539.793
CP970_02830	694428	695858	+	85.0368	64.2418
CP970_02835	695865	696935	-	10.2246	11.3135
CP970_02840	697034	697465	+	266.228	258.064
CP970_02845	697450	698298	-	189.486	98.633
CP970_02850	698459	699871	+	2818.88	1386.27
CP970_02855	699868	701199	+	2365.71	1192.85
CP970_02860	701199	701954	+	916.165	434.142
CP970_02865	701951	702913	+	2184.84	1095.68
CP970_02870	702932	704083	-	27.004	24.0006
CP970_02875	704448	704657	+	179.543	59.2315
CP970_02880	704947	705432	-	269.513	308.837
CP970_02885	705545	706561	+	540.514	438.92
CP970_02890	706665	707837	-	17.6856	14.1737
CP970_02895	707915	708664	-	6.53507	6.44462
CP970_02900	708661	709944	-	27.4515	16.7091
CP970_02905	710184	710747	-	2.20544	3.22231
CP970_02910	710925	712256	-	115.159	63.4845
CP970_02915	712310	712843	-	28.3626	17.264
CP970_02920	712852	714399	-	294.953	133.768
CP970_02925	714545	715741	-	40.9965	19.001
CP970_02930	715750	716928	-	86.1691	46.035
CP970_02935	716936	723310	-	288.902	109.958
CP970_02940	723363	737264	-	436.231	171.239
CP970_02945	737312	741934	-	131.003	67.3486
CP970_02950	741931	748140	-	125.217	54.3724
CP970_02955	748059	753074	-	67.2412	38.8611
CP970_02960	753354	754655	-	268.525	145.479
CP970_02965	754670	755323	-	319.45	226.368
CP970_02970	755573	757690	-	515.803	280.097
CP970_02975	757739	757963	-	50.6209	26.0013
CP970_02980	758001	758846	-	66.0799	40.9357
CP970_02985	758859	760220	-	123.58	91.0949
CP970_02990	760217	760906	-	61.4876	36.3516
CP970_02995	760900	761973	-	244.099	149.502
CP970_03000	762071	764506	-	125.009	83.5892
CP970_03005	764682	765818	-	10.2806	10.4777
CP970_03010	766008	767114	+	96.0334	62.3409
CP970_03015	767095	768189	+	14.4934	12.3836
CP970_03020	768361	770763	+	323.6	360.659
CP970_03025	770797	771675	+	411.079	387.405
CP970_03030	771705	773219	-	934.194	5492.26
CP970_03035	773300	774046	-	2401.57	15041.2
CP970_03040	774043	776001	-	10982.5	61907
CP970_03045	776005	776712	-	5011.62	23328.8
CP970_03050	776808	777683	+	34.6941	34.7385
CP970_03055	777777	780593	+	69.2002	64.6455
CP970_03060	780573	781334	-	689.734	1096.17
CP970_03065	781341	783485	-	5287.74	8003.89
CP970_03070	783482	784294	-	4902.31	8003.7
CP970_03075	784519	785490	-	57.4013	84.1222
CP970_03080	785726	786316	+	1.91339	0.728428
CP970_03085	786333	787097	+	12.0547	7.77833
CP970_03090	787267	787485	+	18.877	10.597
CP970_03095	787654	788958	+	64.7565	38.2456
CP970_03100	789156	789677	+	8.04579	9.3014
CP970_03105	789780	790271	-	2.4401	3.94226
CP970_03110	790620	791333	+	7.5885	9.49452
CP970_03115	791376	792221	-	0.902075	1.0124
CP970_03120	792302	795604	-	143.403	115.615
CP970_03125	795704	796165	+	418.488	469.69
CP970_03130	796256	797680	+	551.886	422.02
CP970_03135	797711	799351	-	113.331	90.1196
CP970_03140	799387	800322	-	29.4917	24.1211
CP970_03145	800319	801188	-	28.4228	22.174
CP970_03150	801433	802593	-	30.0358	21.8731
CP970_03155	802692	805607	+	195.468	125.451
CP970_03160	805594	806877	-	14.1488	17.6349
CP970_03165	807168	807689	+	987.767	383.098
CP970_03170	807834	808472	+	207.284	111.049
CP970_03175	808488	809348	-	31.7259	24.3542
CP970_03180	809358	811523	-	105.329	90.6056
CP970_03185	811784	812752	-	161.343	75.7396
CP970_03190	813340	814362	-	67.1545	25.7202
CP970_03195	814742	817609	-	677.098	144.123
CP970_03200	818032	819231	-	9.72451	7.21039
CP970_03205	819360	820787	+	278.52	337.068
CP970_03210	820943	821800	-	4.32894	5.76625
CP970_03215	821785	822099	-	1.24805	0
CP970_03220	822096	823103	-	6.73966	2.83558
CP970_03225	823100	823855	-	6.0049	3.22655
CP970_03230	823852	825192	-	11.8166	5.69156
CP970_03235	825241	826236	-	5.60361	5.38296
CP970_03240	826277	827881	-	13.5913	8.48212
CP970_03245	827890	828969	-	21.4284	12.1158
CP970_03250	829171	829881	+	82.1493	60.5551
CP970_03255	829963	832980	-	507.231	574.542
CP970_03260	833107	834363	-	95.8841	82.3249
CP970_03265	834419	835324	-	77.4022	66.0531
CP970_03270	835321	836229	-	90.2729	77.5734
CP970_03275	836349	837644	-	412.97	386.662
CP970_03280	837962	838975	+	72.6734	61.073
CP970_03285	838972	839943	-	45.7884	32.5447
CP970_03290	840240	841820	-	28.9139	19.1826
CP970_03295	841859	843799	-	57.5455	35.8894
CP970_03300	844835	846322	-	2682.6	2443.96
CP970_03305	846394	847764	-	581.107	108.463
CP970_03310	847936	850278	-	581.266	241.925
CP970_03315	850440	853067	-	900.645	624.32
CP970_03320	853284	854297	+	74.1537	95.1212
CP970_03325	854442	855521	+	83.0373	71.6541
CP970_03330	855523	857028	+	49.2034	36.8287
CP970_03335	857025	857993	+	14.8428	4.61719
CP970_03340	857990	859036	+	5.89566	6.41575
CP970_03345	859094	860314	-	727.681	109.786
CP970_03350	860335	861504	-	905.016	286.898
CP970_03355	861553	862461	-	88.2887	80.4003
CP970_03360	862576	863400	+	1958.12	1572.39
CP970_03365	863729	864988	-	4539.09	882.4
CP970_03370	865109	866089	-	383.737	267.703
CP970_03375	866222	866401	-	33.6839	22.3753
CP970_03380	867070	867732	-	107.969	134.906
CP970_03385	867726	868064	-	109.231	157.69
CP970_03390	868078	868158	-	9.00663	14.6385
CP970_03395	868277	868846	+	142.807	206.239
CP970_03400	868915	869673	-	7031.42	13796.5
CP970_03405	869751	881138	-	18245.1	32510.2
CP970_03410	881190	901361	-	38507.6	64631
CP970_03415	901439	926113	-	52617.2	83407.2
CP970_03420	926192	945388	-	45038.2	59604
CP970_03425	945442	957876	-	33032.1	37754.5
CP970_03430	958693	959631	-	56.4992	72.5096
CP970_03435	959825	960241	+	21.0831	28.8742
CP970_03440	960244	961350	+	121.367	125.401
CP970_03445	961334	962380	-	568.195	549.366
CP970_03450	962581	963801	-	53.0066	31.8121
CP970_03455	963957	965837	-	128.156	130.306
CP970_03460	965952	966809	-	249.26	208.618
CP970_03465	966881	968167	-	96.8536	86.2173
CP970_03470	968160	968912	-	59.8446	65.7567
CP970_03475	969281	970171	+	87.0869	65.6756
CP970_03480	970303	970740	-	608.1	533.64
CP970_03485	970770	971321	-	99.7164	106.698
CP970_03490	971491	971964	+	20.1475	16.2808
CP970_03495	972064	973500	+	519.715	112.285
CP970_03500	973524	973793	+	20.6531	2.13603
CP970_03505	973819	975021	-	178.942	242.261
CP970_03510	975238	975999	+	2914.57	1387.98
CP970_03515	976048	977061	-	262.946	337.87
CP970_03520	977058	977300	-	1.85877	1.0124
CP970_03525	977348	977587	+	2.44079	0.728428
CP970_03530	977632	978582	-	22.8368	24.2931
CP970_03535	978653	979501	+	66.6229	71.5052
CP970_03540	979552	980154	-	129.659	184.358
CP970_03545	980361	980606	+	1.5681	2.10292
CP970_03550	980971	981369	-	94.239	96.938
CP970_03555	982067	982684	+	172.419	173.405
CP970_03560	982775	983641	+	856.637	349.184
CP970_03565	983788	985515	+	1863.37	984.505
CP970_03570	985549	986232	-	570.987	122.28
CP970_03575	986367	987401	-	325.039	59.2702
CP970_03580	987398	988498	-	693.11	128.495
CP970_03585	988495	989118	-	534.203	58.4798
CP970_03590	989169	990503	-	496.866	57.6809
CP970_03595	990500	991255	-	518.63	53.6355
CP970_03600	991257	992063	-	1294.43	166.03
CP970_03605	992060	992524	-	1389.67	162.73
CP970_03610	992521	993648	-	2651.86	325.554
CP970_03615	993757	994350	-	1184.93	115.362
CP970_03620	994355	994876	-	2566.66	262.112
CP970_03625	994893	995624	-	4022.72	440.393
CP970_03630	995638	998331	-	3485.16	387.487
CP970_03635	998428	998697	-	205.283	26.0993
CP970_03640	998703	1000997	-	2332.54	262.291
CP970_03645	1001001	1001510	-	756.615	97.8426
CP970_03650	1001679	1002542	+	476.7	69.6393
CP970_03655	1002589	1004979	+	2162	266.16
CP970_03660	1005010	1005864	+	254.461	42.2733
CP970_03665	1005979	1006404	-	2890.68	541.74
CP970_03670	1006675	1008261	+	266.166	295.833
CP970_03675	1008369	1008554	+	3.37087	5.63806
CP970_03680	1008532	1008720	+	2.46948	2.83135
CP970_03685	1008834	1010147	+	387.239	186.451
CP970_03690	1010992	1011354	+	4.99359	3.58864
CP970_03695	1011570	1011872	-	187.48	181.373
CP970_03700	1012124	1012930	-	236.6	225.242
CP970_03705	1012975	1018860	-	30.9071	36.7913
CP970_03710	1019737	1021191	+	95.7707	95.8633
CP970_03715	1021315	1021791	-	2421	779.479
CP970_03720	1022906	1024315	+	715.002	538.982
CP970_03725	1024405	1024881	+	15.7148	10.0086
CP970_03730	1025029	1026237	+	221.929	148.532
CP970_03735	1026418	1027332	+	113.843	112.522
CP970_03740	1027346	1028226	-	36.9863	34.059
CP970_03745	1029371	1029571	+	0	0.732667
CP970_03750	1029571	1030788	+	16.4649	21.6842
CP970_03755	1030889	1030962	-	0	0.337465
CP970_03760	1031070	1031618	+	70.0062	93.5838
CP970_03765	1031886	1033871	+	57.486	67.7528
CP970_03770	1033887	1034648	-	103.568	100.042
CP970_03775	1034731	1035045	-	56.3942	65.0028
CP970_03780	1035140	1036015	+	63.9181	51.4307
CP970_03785	1036000	1037517	-	4084.58	3209.45
CP970_03790	1037630	1038817	-	7988.6	6417.49
CP970_03795	1039075	1039380	-	84.2407	69.4758
CP970_03800	1039664	1040908	-	175.111	197.91
CP970_03805	1040908	1042359	-	366.379	435.116
CP970_03810	1042356	1043819	-	334.533	347.862
CP970_03815	1044123	1045109	+	362.375	465.153
CP970_03820	1045268	1046692	+	1398.82	1806.87
CP970_03825	1046711	1047265	-	385.367	447.809
CP970_03830	1047327	1048061	-	351.695	349.683
CP970_03835	1048160	1048525	-	318.657	303.989
CP970_03840	1048703	1050061	-	3826.42	4150.91
CP970_03845	1050168	1051670	-	13.6795	11.412
CP970_03850	1051670	1052140	-	4.30164	5.61343
CP970_03855	1052340	1053482	+	31.6993	28.7702
CP970_03860	1053475	1053789	-	11.2632	11.9884
CP970_03865	1054002	1054697	+	307.366	324.114
CP970_03870	1054702	1055721	-	68.6821	44.6528
CP970_03875	1055718	1056779	-	59.1865	39.5361
CP970_03880	1056818	1057687	-	38.5026	20.8284
CP970_03885	1057680	1058624	-	47.3699	22.45
CP970_03890	1058621	1059877	-	53.5821	36.8592
CP970_03895	1059943	1061073	-	45.7199	26.939
CP970_03900	1061371	1061508	+	46.1674	39.3684
CP970_03905	1061590	1063497	+	178.456	85.1514
CP970_03910	1063494	1063757	+	7.17517	1.77393
CP970_03915	1063754	1064182	+	2.5241	0.362094
CP970_03920	1064210	1066153	-	16.8108	10.5681
CP970_03925	1066461	1067552	+	435.91	414.227
CP970_03930	1067623	1068549	+	56.6057	52.1175
CP970_03935	1068602	1069189	-	369.505	291.128
CP970_03940	1069540	1069887	+	7.93724	4.95465
CP970_03945	1070021	1071115	+	93.8958	73.0775
CP970_03950	1071155	1071811	-	310.85	172.311
CP970_03955	1072038	1072505	+	63.7415	124.927
CP970_03960	1072688	1072993	+	20.7371	15.5108
CP970_03965	1072990	1073872	+	40.5462	29.0053
CP970_03970	1073906	1075138	+	76.0602	68.2002
CP970_03975	1075231	1075965	+	331.734	367.577
CP970_03980	1076014	1076856	-	60.0964	78.1964
CP970_03985	1077075	1078178	-	298.906	262.93
CP970_03990	1078327	1078551	-	0.902075	2.50236
CP970_03995	1078846	1081275	+	678.994	367.756
CP970_04000	1081959	1082135	-	21.85	40.8825
CP970_04005	1082530	1083147	-	388.595	1002
CP970_04010	1083300	1085699	+	155.234	372.526
CP970_04015	1085737	1087305	+	47.4266	89.0855
CP970_04020	1087358	1088986	-	52.3068	55.2087
CP970_04025	1088746	1089876	-	22.4839	16.6752
CP970_04030	1089873	1091726	-	125.659	103.948
CP970_04035	1091736	1092335	-	13.2495	10.9387
CP970_04040	1092328	1095087	-	42.2201	35.7005
CP970_04045	1095023	1098205	-	26.2357	16.8246
CP970_04050	1098215	1102195	-	47.1387	38.1989
CP970_04055	1102074	1102358	-	2.76153	4.18121
CP970_04060	1102355	1104175	-	30.6731	17.0585
CP970_04065	1104141	1105202	-	25.2741	21.832
CP970_04070	1105211	1106323	-	15.1608	20.5402
CP970_04075	1106725	1107738	+	84.7288	68.7197
CP970_04080	1107841	1108122	+	19.5184	13.0501
CP970_04085	1108146	1109348	+	67.4956	50.9782
CP970_04090	1109352	1110695	+	50.7715	54.7934
CP970_04095	1111234	1111872	+	52.6354	21.1778
CP970_04100	1112782	1113708	+	1719.24	736.158
CP970_04105	1113932	1114696	+	3630.03	5580.1
CP970_04110	1114674	1114865	-	1.19343	3.21807
CP970_04115	1114856	1116007	-	4.6483	8.5441
CP970_04120	1116331	1116657	+	536.423	505.354
CP970_04125	1116721	1117488	-	2.09551	2.10292
CP970_04130	1117608	1118457	+	5.78366	11.0168
CP970_04135	1118558	1118631	-	0.291358	0
CP970_04140	1118770	1119492	+	37.1263	43.0882
CP970_04145	1119585	1120520	+	30.3417	38.0432
CP970_04150	1120465	1121820	-	145.778	112.774
CP970_04155	1121886	1122266	-	237.2	222.326
CP970_04160	1122348	1123346	-	75.869	57.5297
CP970_04165	1123678	1127145	+	130.149	38.1544
CP970_04170	1127154	1128059	+	21.2085	4.23894
CP970_04175	1128070	1128609	-	19.891	20.6718
CP970_04180	1128606	1129169	-	70.692	88.1812
CP970_04185	1129242	1130036	-	15.8942	16.9558
CP970_04190	1130093	1131121	-	10.4831	3.52667
CP970_04195	1131193	1132053	-	6.24026	3.22231
CP970_04200	1132372	1133073	+	87.5933	42.2116
CP970_04205	1133112	1134011	-	688.209	886.095
CP970_04210	1134155	1135354	-	3561.03	4032.34
CP970_04215	1135394	1136422	-	3519.53	4051.77
CP970_04220	1136561	1137745	-	434.564	323.814
CP970_04225	1137890	1139980	-	17.6317	24.15
CP970_04230	1140115	1141581	-	5.34026	4.4898
CP970_04235	1141808	1142899	+	25.9598	20.0173
CP970_04240	1143065	1145515	+	12.0281	9.64229
CP970_04245	1145603	1147486	+	69.8299	44.1919
CP970_04250	1147493	1148029	-	47.5029	22.3591
CP970_04255	1148026	1148619	-	78.7443	34.5649
CP970_04260	1148597	1148968	-	35.5288	14.2391
CP970_04265	1148971	1149405	-	39.3549	11.3296
CP970_04270	1149506	1151389	-	78.6769	23.5646
CP970_04275	1151956	1153194	-	2582.34	1862.55
CP970_04280	1153380	1153958	+	146.156	163.32
CP970_04285	1154008	1154607	+	151.378	123.783
CP970_04290	1154627	1155361	-	173.556	138.769
CP970_04295	1155501	1156436	-	975.509	778.903
CP970_04300	1156433	1157311	-	1720.09	1399.72
CP970_04305	1157429	1158319	-	1213.11	921.369
CP970_04310	1158394	1159929	-	1661.63	1230.59
CP970_04315	1159926	1160810	-	1094.34	643.674
CP970_04320	1160807	1161784	-	3569.03	2305.49
CP970_04325	1161786	1162532	-	4106.42	2764.81
CP970_04330	1163360	1164664	+	19.0163	9.33794
CP970_04335	1164775	1165572	-	322.873	451.821
CP970_04340	1165730	1167820	-	124.256	74.2869
CP970_04345	1168002	1168799	+	437.208	410.627
CP970_04350	1168805	1168930	-	423.14	413.215
CP970_04355	1169008	1169643	-	1288.46	1274.43
CP970_04360	1169723	1171132	-	2453.51	1377.34
CP970_04365	1171129	1173039	-	3282.95	1759.29
CP970_04370	1173065	1174231	-	3957.06	2325.17
CP970_04375	1174236	1175258	-	4076.62	2720.64
CP970_04380	1175264	1175917	-	865.259	524.665
CP970_04385	1175917	1177911	-	3326.77	2078.87
CP970_04390	1178016	1179146	-	1514.94	1056.8
CP970_04395	1179143	1180552	-	1058.95	790.17
CP970_04400	1180677	1181615	-	1227.29	1123.66
CP970_04405	1181624	1182520	-	1529.66	1528.26
CP970_04410	1182868	1183641	-	966.788	1170.5
CP970_04415	1183646	1184593	-	1616.18	1834.35
CP970_04420	1184689	1185561	-	571.542	791.656
CP970_04425	1185582	1186361	-	879.38	1215.56
CP970_04430	1186339	1187403	-	1917.98	2459.7
CP970_04435	1187391	1188143	-	3530.57	4454.53
CP970_04440	1188140	1189933	-	932.613	1092.63
CP970_04445	1190192	1191175	+	246.957	466.847
CP970_04450	1191356	1192294	+	658.819	890.761
CP970_04455	1192535	1193050	+	132.974	123.907
CP970_04460	1193242	1194501	+	1013.41	966.762
CP970_04465	1194644	1195237	+	1147.98	1493.85
CP970_04470	1195251	1195763	-	318.431	235.28
CP970_04475	1195857	1196504	-	84.3994	133.164
CP970_04480	1196585	1197337	+	265.4	263.546
CP970_04485	1197358	1197990	-	229.174	235.029
CP970_04490	1197998	1198984	-	117.89	127.431
CP970_04495	1199097	1199987	+	125.285	145.416
CP970_04500	1200325	1202772	+	2673.07	3755.06
CP970_04505	1202817	1204469	-	954.569	853.957
CP970_04510	1204511	1205542	-	496.764	266.253
CP970_04515	1205686	1207419	-	1680.47	786.702
CP970_04520	1207494	1208774	-	1507.55	602.366
CP970_04525	1208771	1210774	-	1787.96	646.532
CP970_04530	1211022	1212542	+	11147.1	10579.6
CP970_04535	1212605	1213486	-	17.2977	3.50628
CP970_04540	1213982	1214812	-	3722.97	1939.98
CP970_04545	1214883	1215440	-	276.52	201.912
CP970_04550	1215507	1217900	-	23.2626	19.0221
CP970_04555	1218002	1218766	-	8.97586	3.82335
CP970_04560	1218877	1220085	+	48.216	33.1454
CP970_04565	1220103	1220756	+	66.5151	59.6084
CP970_04570	1221290	1221769	-	122.547	181.724
CP970_04575	1221823	1223298	-	3540.28	6255.62
CP970_04580	1223458	1225263	-	137.999	57.6859
CP970_04585	1225411	1226139	+	342.191	346.427
CP970_04590	1226298	1228481	-	3087.56	3110.66
CP970_04595	1228724	1229938	-	1569.03	1384.08
CP970_04600	1230031	1231173	-	1286.73	845.575
CP970_04605	1231195	1232220	-	717.667	420.727
CP970_04610	1232220	1233359	-	1146.08	621.349
CP970_04615	1233482	1233949	+	28.287	26.6222
CP970_04620	1234058	1235263	+	366.818	380.475
CP970_04625	1235285	1235977	-	173.454	168.039
CP970_04630	1236131	1236646	+	29957.4	58421.3
CP970_04635	1236731	1238182	+	23438.9	28975.1
CP970_04640	1238196	1239014	-	603.824	450.62
CP970_04645	1239232	1239708	+	22.9986	23.7167
CP970_04650	1239678	1240268	-	20.0172	22.6066
CP970_04655	1240320	1240871	+	174.169	128.87
CP970_04660	1240930	1241379	+	181.197	204.756
CP970_04665	1241439	1241738	+	190.022	305.847
CP970_04670	1241840	1242949	-	392.393	349.795
CP970_04675	1243173	1243589	+	693.886	656.882
CP970_04680	1243670	1244467	-	64.2955	36.6967
CP970_04685	1244689	1246332	+	759.153	405.463
CP970_04690	1246343	1248655	+	512.94	391.416
CP970_04695	1248694	1249467	+	72.943	61.8464
CP970_04700	1249630	1250604	+	9830.79	17119.2
CP970_04705	1250611	1251435	-	373.933	804.833
CP970_04710	1251470	1251799	-	78.7854	244.241
CP970_04715	1251792	1252553	-	342.163	990.309
CP970_04720	1252616	1253074	+	168.513	180.586
CP970_04725	1253132	1255603	+	527.658	289.135
CP970_04730	1255649	1255936	-	1564.73	894.321
CP970_04735	1256045	1256842	-	2663.19	1047.45
CP970_04740	1257082	1258320	+	86.4711	62.9577
CP970_04745	1258352	1259392	-	405.666	306.103
CP970_04750	1259525	1260589	-	18.3371	7.82334
CP970_04755	1260593	1261459	-	14.6047	7.72059
CP970_04760	1261460	1262173	-	4.0642	1.39912
CP970_04765	1262170	1263021	-	4.64761	2.12331
CP970_04770	1263275	1264261	-	20.0963	10.0536
CP970_04775	1264272	1265378	-	7.14095	4.9385
CP970_04780	1265819	1266595	+	435.381	436.362
CP970_07470	1899707	1902838	-	70.8412	76.8762
CP970_04785	1266741	1267061	+	325.925	247.982
CP970_04790	1267399	1268424	-	26.2239	21.227
CP970_04795	1268707	1271250	+	66.3015	34.1043
CP970_04800	1271274	1273451	+	65.5248	48.1294
CP970_04805	1273504	1273845	-	31.9316	14.8843
CP970_04810	1273949	1275811	+	327.775	86.5296
CP970_04815	1275862	1276893	-	119.824	53.1741
CP970_04820	1276968	1278038	+	7.38045	8.21007
CP970_04825	1278165	1279967	+	46.1968	38.3356
CP970_04830	1280006	1280950	+	146.408	88.4925
CP970_04835	1280984	1281451	-	138.998	117.65
CP970_04840	1281613	1282368	+	303.009	165.261
CP970_04845	1282368	1283039	+	182.105	119.355
CP970_04850	1283036	1283839	+	169.072	111.468
CP970_04855	1283839	1284399	+	90.5999	42.5245
CP970_04860	1284396	1285745	+	122.378	86.7555
CP970_04865	1285742	1286890	+	81.6361	64.7011
CP970_04870	1286878	1287537	-	132.784	126.337
CP970_04875	1287668	1289119	+	6.18495	2.83558
CP970_04880	1289155	1290087	-	19.5178	14.7493
CP970_04885	1290109	1290873	-	37.8708	19.0213
CP970_04890	1290942	1291724	+	51.8916	34.8863
CP970_04895	1291721	1292593	+	40.9616	23.8117
CP970_04900	1292590	1293360	+	34.0056	19.9807
CP970_04905	1293357	1294448	+	21.6246	19.3639
CP970_04910	1294500	1297148	-	117.939	93.0514
CP970_04915	1297287	1298444	-	263.966	245.728
CP970_04920	1298491	1299138	-	370.077	408.472
CP970_04925	1299242	1300024	-	64.8201	59.4225
CP970_04930	1300121	1301308	+	65.765	48.8706
CP970_04935	1301308	1302300	+	14.1768	8.13194
CP970_04940	1302461	1303630	+	297.364	219.961
CP970_04945	1303740	1304657	+	2088.86	1747.28
CP970_04950	1304858	1305442	-	261.025	169.984
CP970_04955	1305594	1306430	+	148.477	100.799
CP970_04960	1306427	1307242	+	25.9374	18.8486
CP970_04965	1307478	1308356	-	410.511	487.042
CP970_04970	1308507	1311059	-	425.144	294.02
CP970_04975	1311146	1313203	-	294.865	254.67
CP970_04980	1313753	1316485	+	248.242	564.846
CP970_04985	1316591	1317796	+	516.768	268.776
CP970_04990	1317819	1318376	+	740.445	520.641
CP970_04995	1318373	1319023	+	399.724	281.287
CP970_05000	1319020	1321578	-	8.44569	7.51475
CP970_05005	1321896	1322819	+	148.607	191.117
CP970_05010	1322855	1323571	+	86.4676	98.9663
CP970_05015	1323639	1324028	-	139.098	150.185
CP970_05020	1324036	1325364	-	718.506	679.047
CP970_05025	1325474	1326343	+	880.419	958.918
CP970_05030	1326413	1327717	+	236.536	215.813
CP970_05035	1327749	1328315	-	200.217	327.203
CP970_05040	1328403	1329536	+	203.34	70.2589
CP970_05045	1329533	1330030	-	59.1788	83.512
CP970_05050	1330027	1330983	-	90.1917	109.421
CP970_05055	1331221	1332117	-	114.44	122.819
CP970_05060	1332201	1333067	-	19.2803	14.6261
CP970_05065	1333183	1334445	-	70.9556	51.468
CP970_05070	1334958	1338308	-	721.45	315.913
CP970_05075	1338371	1340935	+	24.3251	26.6388
CP970_05080	1341022	1341729	+	8.01571	6.81943
CP970_05085	1341731	1344298	+	17.3984	18.3056
CP970_05090	1344430	1345617	+	67.2771	37.5248
CP970_05095	1345614	1346624	+	25.0135	11.9553
CP970_05100	1346716	1347414	+	28.6954	16.3412
CP970_05105	1347486	1347683	+	20.8632	15.074
CP970_05110	1347742	1349724	+	53.5569	26.149
CP970_05115	1349687	1350331	-	6.07571	7.88532
CP970_05120	1350349	1351239	-	9.26722	8.49827
CP970_05125	1351236	1354328	-	21.2946	22.4126
CP970_05130	1354384	1355940	-	8.36584	7.11531
CP970_05135	1355966	1356628	-	1.59472	1.42799
CP970_05140	1356670	1357809	-	4.35833	6.04941
CP970_05145	1358122	1359969	+	47.8181	47.7474
CP970_05150	1359971	1360819	-	2319.5	3109.56
CP970_05155	1360913	1362568	-	2993.12	1446.27
CP970_05160	1362667	1363260	-	62.0655	42.1785
CP970_05165	1363331	1364257	+	78.3043	62.1757
CP970_05170	1364226	1366130	-	209.754	136.569
CP970_05175	1366181	1367566	-	12.8566	9.89315
CP970_05180	1367873	1370680	+	1491.41	1070.96
CP970_05185	1370696	1371175	-	13.7721	7.76985
CP970_05190	1371184	1372266	-	32.1904	19.2812
CP970_05195	1372421	1375201	+	782.42	379.58
CP970_05200	1375177	1376196	-	5.57423	4.60952
CP970_05205	1376186	1377166	-	4.67354	3.88876
CP970_05210	1377224	1378483	-	2.49679	1.09476
CP970_05215	1378480	1379712	-	5.3648	3.11955
CP970_05220	1379736	1381541	-	6.32357	3.13994
CP970_05225	1381585	1382622	-	8.94579	1.79856
CP970_05230	1382792	1384189	-	159.308	21.3263
CP970_05235	1384256	1385053	-	5.86697	2.78209
CP970_05240	1385634	1386344	+	485.752	475.845
CP970_05245	1386821	1387903	+	75206.7	9840.07
CP970_05250	1387911	1390052	+	8855	1540.05
CP970_05255	1390049	1391215	+	1732.64	352.224
CP970_05260	1391212	1392330	+	2321.03	494.771
CP970_05265	1392364	1393224	+	3017.25	510.259
CP970_05270	1393248	1394201	-	2687.66	691.603
CP970_05275	1394215	1395216	-	10588.3	3291.09
CP970_05280	1395482	1397002	+	348.753	218.885
CP970_05285	1397047	1397808	-	98.9858	96.581
CP970_05290	1397807	1399081	+	22.0671	27.63
CP970_05295	1399051	1401363	-	87.7236	43.0063
CP970_05300	1401515	1402720	-	5.20164	2.48964
CP970_05305	1403351	1404097	+	29.6891	17.9801
CP970_05310	1404168	1405343	+	274.011	115.645
CP970_05315	1405340	1405666	+	50.8634	13.832
CP970_05320	1405647	1407215	+	117.048	59.1301
CP970_05325	1407212	1408120	+	147.207	75.3894
CP970_05330	1408162	1409166	+	410.835	192
CP970_05335	1409297	1409968	+	375.95	274.168
CP970_05340	1410062	1410448	+	320.557	469.253
CP970_05345	1410533	1410790	-	258.318	189.528
CP970_05350	1410920	1411327	+	719.221	884.827
CP970_05355	1411417	1411504	-	2.12213	2.10716
CP970_05360	1411643	1412986	+	58.3026	46.1862
CP970_05365	1413035	1414606	-	1497.01	1708.98
CP970_05370	1414650	1415522	-	12.9001	14.9921
CP970_05375	1415535	1416659	-	22.9719	13.4741
CP970_05380	1416825	1418510	+	100.404	73.6366
CP970_05385	1418526	1419755	+	68.0897	50.4956
CP970_05390	1419759	1421912	+	180.544	169.574
CP970_05395	1422031	1423419	+	74.4278	49.4051
CP970_05400	1423421	1424800	+	152.211	76.1646
CP970_05405	1424879	1425916	-	114.308	92.5807
CP970_05410	1426053	1427429	-	47.5786	33.2824
CP970_05415	1427426	1428595	-	21.4992	13.593
CP970_05420	1428599	1429447	-	28.1442	19.5235
CP970_05425	1429456	1430106	-	14.0759	5.61343
CP970_05430	1430103	1430948	-	22.8747	21.1531
CP970_05435	1431584	1432768	-	44.4052	21.4583
CP970_05440	1432765	1433910	-	47.9246	26.8078
CP970_05445	1434057	1435451	-	197.827	101.499
CP970_05450	1435468	1437930	-	168.048	50.6657
CP970_05455	1438110	1439108	-	46.7698	14.3588
CP970_05460	1439144	1440421	-	47.6263	14.2357
CP970_05465	1440569	1441609	-	111.308	41.3566
CP970_05470	1441626	1442645	-	40.0358	8.60103
CP970_05475	1442642	1444159	-	32.5481	9.58456
CP970_05480	1444330	1445511	-	616.541	353.488
CP970_05485	1445713	1446264	-	748.958	570.773
CP970_05490	1446418	1447095	-	747.891	864.964
CP970_05495	1447190	1448137	-	650.561	1021.43
CP970_05500	1448366	1449703	-	360.02	232.554
CP970_05505	1449922	1450893	+	11.0427	2.49388
CP970_05510	1450890	1452818	+	22.3892	18.779
CP970_05515	1452822	1454906	+	22.392	14.2026
CP970_05520	1454903	1455763	+	10.1686	5.71619
CP970_05525	1455771	1456619	+	540.432	506.411
CP970_05530	1456695	1457150	-	50.0467	47.151
CP970_05535	1457255	1458178	+	24.1927	18.5816
CP970_05540	1458336	1460216	+	63.5471	32.6883
CP970_05545	1460227	1461480	+	509.762	312.242
CP970_05550	1461416	1462486	-	45.2498	59.3692
CP970_05555	1462614	1463483	+	49.8653	60.193
CP970_05560	1463505	1464680	-	8.76712	7.08301
CP970_05565	1465515	1466033	-	11.9161	3.19768
CP970_05570	1466030	1466647	-	25.2068	11.6501
CP970_05575	1466661	1467335	-	30.9189	14.0828
CP970_05580	1467349	1467924	-	24.7474	9.2267
CP970_05585	1468006	1469109	-	25.1774	12.8442
CP970_05590	1469106	1469432	-	3.71754	3.53514
CP970_05595	1469620	1470246	-	7.489	6.05365
CP970_05600	1470477	1471043	-	90.5943	60.6208
CP970_05605	1471178	1472164	-	76.9209	72.8547
CP970_05610	1472300	1473811	+	5.54761	4.96313
CP970_05615	1473934	1474545	-	110.581	144.353
CP970_05620	1474796	1476619	+	124.965	71.2604
CP970_05625	1476735	1478003	+	7.14095	2.44462
CP970_05630	1478059	1480830	+	5.84174	2.79824
CP970_05635	1480827	1481621	+	3.48218	3.87685
CP970_05640	1481635	1482723	-	252.526	464.649
CP970_05645	1482725	1483705	-	106.625	206.069
CP970_05650	1483874	1484986	-	44.7826	88.1561
CP970_05655	1484983	1485261	-	12.7795	28.4213
CP970_05660	1485248	1485946	-	71.397	153.914
CP970_05665	1485943	1486851	-	88.3192	272.178
CP970_05670	1486862	1487002	-	140.238	897.766
CP970_05675	1487347	1488138	+	658.192	928.466
CP970_05680	1488189	1492529	-	409.203	258.398
CP970_05685	1492519	1493547	-	187.311	118.548
CP970_05690	1493638	1495365	-	229.084	130.727
CP970_05695	1495428	1495757	-	142.423	87.5153
CP970_05700	1495866	1496777	-	191.06	146.242
CP970_05705	1497016	1497588	+	60.0311	83.5738
CP970_05710	1497640	1498818	+	74.3877	96.8276
CP970_05715	1498802	1499542	-	365.771	245.264
CP970_05720	1499548	1499853	-	698.09	552.162
CP970_05725	1499946	1500788	+	587.729	535.375
CP970_05730	1500785	1501207	-	19.8924	25.0962
CP970_05735	1501460	1505143	+	380.222	252.265
CP970_05740	1505176	1506798	+	322.349	199.878
CP970_05745	1506795	1507391	+	46.4222	28.9726
CP970_05750	1507388	1508113	+	96.7749	61.1672
CP970_05755	1508203	1510065	-	3500.42	1149.44
CP970_05760	1510216	1510641	-	3477.76	4967.19
CP970_05765	1510954	1512585	+	577.67	49.4547
CP970_05770	1512626	1514017	-	120.99	335.301
CP970_05775	1514101	1516293	-	673.492	768.217
CP970_05780	1516875	1517339	-	176.473	214.496
CP970_05785	1517432	1518142	+	134.632	176.054
CP970_05790	1522471	1522782	-	21.7197	16.9266
CP970_05795	1522808	1523725	-	52.0911	39.9887
CP970_05800	1523803	1524474	-	33.8438	20.0176
CP970_05805	1524471	1525313	-	47.092	36.4085
CP970_05810	1525310	1526491	-	111.899	81.1136
CP970_05815	1526564	1527310	-	47.2959	27.1699
CP970_05820	1527307	1528941	-	246.51	149.835
CP970_05825	1529085	1532033	-	796.47	418.299
CP970_05830	1534799	1535275	-	23.5315	48.0815
CP970_05835	1535431	1536699	-	48.4085	95.092
CP970_05840	1536738	1537265	-	146.674	202.702
CP970_05845	1537299	1537595	-	161.212	185.545
CP970_05850	1538213	1538665	-	221.755	336.715
CP970_05855	1539086	1539397	+	17.9307	12.7703
CP970_05860	1539773	1540366	+	20.9044	28.0719
CP970_05865	1541623	1542351	+	8.60258	8.23126
CP970_05870	1542351	1542701	+	1.59541	1.79008
CP970_05875	1542698	1543102	+	3.07951	2.83135
CP970_05880	1543165	1544241	+	15.747	22.3999
CP970_05885	1545499	1548024	+	613.386	320.364
CP970_05890	1548061	1548504	-	1072.54	826.47
CP970_05895	1548973	1549569	-	3083.67	2513.29
CP970_05900	1549698	1550357	-	5452.42	4748.99
CP970_05905	1551042	1552244	+	80.8208	85.4942
CP970_05910	1553424	1554851	+	54.3393	54.5949
CP970_05915	1554955	1555557	+	0	0.337465
CP970_05920	1555568	1556545	+	2.41348	1.4076
CP970_05925	1556595	1556933	+	0.610717	0
CP970_05930	1557156	1558238	+	5.83966	2.52275
CP970_05935	1558255	1559868	+	4.0362	3.19344
CP970_05940	1559920	1561398	+	4.96559	5.28445
CP970_05945	1561395	1562831	+	8.10317	9.26405
CP970_05950	1562939	1563214	+	0.929384	0.67493
CP970_05955	1563214	1563483	+	0.902075	1.37449
CP970_05960	1563512	1564960	+	8.33507	8.45326
CP970_05965	1564957	1565460	+	1.80277	2.80672
CP970_05970	1566068	1566817	-	282.346	199.554
CP970_05975	1566840	1567469	-	139.818	85.6785
CP970_05980	1567622	1568368	-	874.261	673.336
CP970_05985	1568376	1569542	-	1146.9	1121.57
CP970_05990	1569733	1570176	+	7.83359	9.19783
CP970_05995	1570376	1570774	+	5.54761	5.30484
CP970_06000	1570866	1571363	+	8.94579	7.8726
CP970_06005	1571737	1572225	+	3.71615	2.13603
CP970_06010	1571994	1572779	+	36.4226	32.6848
CP970_06015	1573058	1573258	+	0.957384	2.13179
CP970_06020	1573255	1574352	+	10.9684	12.1447
CP970_06025	1574659	1574961	-	105.81	95.8607
CP970_06030	1575035	1576204	-	172.576	140.753
CP970_06035	1576201	1577160	-	49.6181	46.0392
CP970_06040	1577164	1577418	-	14.5508	21.5483
CP970_06045	1577532	1578635	+	132.236	102.659
CP970_06050	1578656	1579237	+	631.352	701.031
CP970_06055	1579306	1583742	-	1001.71	1352.89
CP970_06060	1584563	1585264	-	196.029	224.326
CP970_06065	1585261	1585539	-	24.7453	23.3803
CP970_06070	1585741	1586349	-	0.928693	3.86837
CP970_06075	1586346	1586744	-	1.88746	1.46109
CP970_06080	1586830	1587258	-	0.319359	1.34986
CP970_06085	1587322	1587972	-	0.318667	0.362094
CP970_06090	1588044	1589438	-	1.88677	4.2882
CP970_06095	1589769	1590188	-	1.5961	3.55977
CP970_06100	1590309	1591193	-	5.577	6.30108
CP970_06105	1591290	1591649	-	33.0165	58.796
CP970_06110	1591710	1592342	-	88.9385	173.857
CP970_06115	1592852	1593961	-	1.5681	0.699559
CP970_06120	1594330	1595532	-	2.09413	1.40336
CP970_06125	1595683	1596105	-	1.88539	1.37873
CP970_06130	1596171	1597919	-	33.5712	44.7013
CP970_06135	1598013	1598342	-	1.5401	4.60952
CP970_06140	1598548	1599288	-	8.6572	11.3177
CP970_06145	1599782	1600075	+	16.0014	12.823
CP970_06150	1600511	1601152	+	19.1697	14.869
CP970_06155	1601284	1601667	-	5.57492	5.98744
CP970_06160	1603328	1603627	+	8908.65	7203.75
CP970_06165	1604545	1604682	-	14.312	15.7664
CP970_06170	1604746	1606242	-	542.303	623.022
CP970_06175	1606576	1607334	+	53.157	65.0394
CP970_06180	1607360	1607569	+	2.78953	2.80672
CP970_06185	1608597	1611359	+	353.275	166.026
CP970_06190	1611388	1613052	+	327.558	215.618
CP970_06195	1613049	1613708	+	144.289	117.495
CP970_06200	1613705	1614901	+	428.324	315.409
CP970_06205	1614898	1615635	+	100.523	80.7904
CP970_06210	1615635	1616354	+	120.098	100.285
CP970_06215	1616359	1616757	+	41.7811	36.2523
CP970_06220	1619949	1620245	+	30.3323	31.3795
CP970_06225	1620351	1620590	-	0	1.06589
CP970_06230	1620972	1621277	-	2.78677	4.24318
CP970_06235	1621372	1621665	+	14.1495	18.5442
CP970_06240	1623310	1624365	+	71.5463	101.51
CP970_06245	1624743	1625519	+	288.781	272.457
CP970_06250	1625519	1626133	+	174.612	193.204
CP970_06255	1626175	1627236	-	86.0295	56.027
CP970_06260	1627344	1628591	-	10.6511	8.21855
CP970_06265	1628836	1629492	+	26.2336	32.9153
CP970_06270	1629567	1630403	-	330.469	283.191
CP970_06275	1630667	1631107	+	146.375	89.872
CP970_06280	1631166	1631807	-	224.947	178.06
CP970_06285	1631804	1632043	-	202.758	191.87
CP970_06290	1632163	1633782	-	1021.91	835.71
CP970_06295	1633942	1635498	+	202.068	105.365
CP970_06300	1635580	1636389	+	133.672	68.9506
CP970_06305	1636486	1636656	+	54.8848	34.6612
CP970_06310	1636670	1636774	-	0	0
CP970_06315	1636952	1637500	+	24.0561	16.1238
CP970_06320	1637507	1639357	-	77.3985	39.174
CP970_06325	1639747	1640841	+	15.1636	8.85613
CP970_06330	1640900	1641490	+	107.183	122.039
CP970_06335	1641811	1642167	+	264.026	239.819
CP970_06340	1642193	1642957	+	200.324	190.062
CP970_06345	1643656	1644936	+	9.32046	8.15233
CP970_06350	1644966	1646264	+	42.8526	24.3839
CP970_06355	1646323	1648290	-	1075.2	925.143
CP970_06360	1648340	1649236	-	828.997	722.152
CP970_06365	1649270	1649815	-	184.006	191.94
CP970_06370	1649859	1650341	-	13.066	5.25982
CP970_06375	1650495	1650797	-	5.605	3.23079
CP970_06380	1650818	1651063	-	22.9712	14.976
CP970_06385	1651398	1652342	-	479.131	471.562
CP970_06390	1652339	1654336	-	1773.24	1582.26
CP970_06395	1654363	1655733	-	2544.3	2569.22
CP970_06400	1655726	1656559	-	1841.16	2062.95
CP970_06405	1656679	1656780	+	0	0
CP970_06410	1657106	1658269	-	26.7441	20.9838
CP970_06415	1658342	1659175	-	2.14943	1.03702
CP970_06420	1659168	1660172	-	4.93551	1.34986
CP970_06425	1660169	1661023	-	2.81546	3.58016
CP970_06430	1661020	1661979	-	3.69023	2.09868
CP970_06435	1661976	1663649	-	13.3546	9.97128
CP970_06440	1663669	1664682	-	11.4993	15.577
CP970_06445	1664735	1666483	-	13.7859	12.0708
CP970_06450	1666480	1667190	-	1.56879	1.43223
CP970_06455	1667341	1667922	-	378.694	562.452
CP970_06460	1668704	1669732	-	2.73353	0.362094
CP970_06465	1669914	1670525	+	3.66292	6.54737
CP970_06470	1670721	1671875	+	101.374	111.594
CP970_06475	1671908	1672783	+	19.891	19.8449
CP970_06480	1672801	1673232	-	263.753	168.456
CP970_06485	1673235	1674131	-	69.7183	57.143
CP970_06490	1674215	1674574	+	238.658	291.763
CP970_06495	1674680	1675465	+	245.799	265.104
CP970_06500	1675467	1676372	-	30.3186	27.3188
CP970_06505	1676623	1677615	+	36.1638	11.7375
CP970_06510	1677652	1678491	+	13.1016	9.12395
CP970_06515	1678557	1679756	+	8.04648	4.61376
CP970_06520	1679753	1680862	+	2.52687	2.13603
CP970_06525	1680864	1681637	+	0.901384	2.13603
CP970_06530	1681653	1682651	+	12.9288	15.577
CP970_06535	1682653	1683504	-	98.4594	78.589
CP970_06540	1683504	1684271	-	343.317	261.759
CP970_06545	1684500	1685705	+	37.2147	21.9928
CP970_06550	1685702	1686715	+	11.5245	4.94274
CP970_06555	1686833	1687807	+	1.85808	1.42375
CP970_06560	1687812	1688921	+	3.69023	2.78209
CP970_06565	1688939	1690483	+	2.49679	3.5844
CP970_06570	1690615	1691733	+	4.32687	2.13179
CP970_06575	1691953	1693173	-	1517.48	1295.49
CP970_06580	1693253	1694089	+	989.137	888.214
CP970_06585	1694155	1694583	-	76.966	49.3397
CP970_06590	1694691	1695413	-	98.2199	60.0802
CP970_06595	1695608	1698106	-	3711.34	1652.65
CP970_06600	1698248	1700683	-	178.103	147.694
CP970_06605	1700887	1701330	-	2311.91	2238.16
CP970_06610	1701452	1702699	-	164.277	219.519
CP970_06615	1702765	1702959	-	176.514	210.587
CP970_06620	1703052	1703525	+	3459.32	5081.98
CP970_06625	1703591	1704757	-	4797.16	2249.04
CP970_06630	1704759	1705286	-	7298.64	3715.93
CP970_06635	1705404	1705847	-	10084.3	7168.86
CP970_06640	1706314	1707423	+	2440.48	364.291
CP970_06645	1707362	1708549	+	5696.49	970.684
CP970_06650	1708648	1709889	+	4486.73	637
CP970_06655	1709442	1711073	+	6414.84	893.354
CP970_06660	1711081	1712607	+	2943.62	460.261
CP970_06665	1712726	1714009	+	3966.36	552.235
CP970_06670	1714051	1715223	+	3713	516.75
CP970_06675	1715220	1716341	+	1862.95	280.612
CP970_06680	1716490	1717746	+	2815.32	430.98
CP970_06685	1717743	1718492	+	1169.46	175.431
CP970_06690	1718489	1719748	+	4226.99	663.585
CP970_06695	1719907	1720764	+	1154.34	170.576
CP970_06700	1720739	1721848	+	2005.1	257.954
CP970_06705	1721974	1722807	+	2489.08	2206.43
CP970_06710	1722890	1724134	+	1479.32	970.757
CP970_06715	1724193	1725200	+	1174.32	664.388
CP970_06720	1725235	1725633	+	431.543	391.296
CP970_06725	1725657	1726226	-	73.2482	52.2749
CP970_06730	1726581	1728362	+	23.8937	51.1663
CP970_06735	1728349	1729284	+	654.601	806.343
CP970_06740	1729676	1731019	+	173.59	148.452
CP970_06745	1731042	1733090	+	166.39	238.411
CP970_06750	1733087	1734052	+	510.001	930.733
CP970_06755	1734057	1734569	+	415.436	721.69
CP970_06760	1734572	1735777	+	1164.75	1623.18
CP970_06765	1735948	1736604	+	2757.42	4239.42
CP970_06770	1736591	1737445	+	3181.93	5021.36
CP970_06775	1737547	1738593	-	109.518	37.2859
CP970_06780	1738590	1739765	-	114.791	28.5452
CP970_06785	1739874	1740722	+	68.1329	48.8248
CP970_06790	1740916	1741671	-	16.2941	17.4164
CP970_06795	1741668	1742270	-	2.49679	3.90148
CP970_06800	1742424	1743629	-	683.086	523.37
CP970_06805	1743787	1745511	+	26.9234	35.371
CP970_06810	1745585	1745989	+	76.2843	59.4765
CP970_06815	1745923	1748232	+	445.656	299.034
CP970_06820	1748229	1749242	+	345.712	233.005
CP970_06825	1749245	1753054	+	268.063	173.679
CP970_06830	1753101	1753601	+	202.14	234.899
CP970_06835	1753604	1754104	-	404.972	383.889
CP970_06840	1754141	1755640	-	458.151	390.55
CP970_06845	1755725	1757134	-	1403.23	1148.06
CP970_06850	1757257	1758084	-	646.044	874.994
CP970_06855	1758190	1760031	-	310.194	359.274
CP970_06860	1760166	1761230	+	574.762	716.283
CP970_06865	1761196	1761924	-	444.816	573.895
CP970_06870	1761998	1762666	-	100.638	77.6781
CP970_06875	1762663	1763844	-	264.316	172.631
CP970_06880	1764084	1764965	+	8.59912	3.87685
CP970_06885	1764982	1765980	-	2702.55	434.497
CP970_06890	1766250	1767551	+	79.175	71.4688
CP970_06895	1767831	1768262	-	62.464	45.422
CP970_06900	1768454	1771234	+	1256.03	989.598
CP970_06905	1771582	1772244	+	816.177	735.845
CP970_06910	1772327	1773106	-	42.4717	41.4136
CP970_06915	1773103	1773960	-	46.6268	50.3685
CP970_06920	1774277	1775224	+	14.284	15.153
CP970_06925	1775221	1775571	+	5.28356	4.96313
CP970_06930	1775555	1777318	+	4.06351	5.32946
CP970_06935	1777315	1777581	+	1.24874	1.07013
CP970_06940	1777585	1778412	+	3.02351	1.37873
CP970_06945	1778409	1780145	+	4.32756	1.76545
CP970_06950	1780009	1780455	+	2.14874	0.67493
CP970_06955	1780452	1782869	+	7.84051	6.40384
CP970_06960	1783334	1783768	-	2.5241	0.362094
CP970_06965	1783765	1784481	-	3.1362	1.79432
CP970_06970	1784493	1785704	-	2.81546	5.04974
CP970_06975	1785694	1785942	-	0.928693	3.17305
CP970_06980	1785939	1787237	-	7.72574	3.22231
CP970_06985	1787234	1788667	-	9.6132	8.15657
CP970_06990	1788677	1789795	-	9.84856	11.8276
CP970_06995	1789881	1790672	-	8.39384	6.70819
CP970_07000	1790718	1791176	-	7.08979	5.31331
CP970_07005	1791173	1792345	-	27.1063	22.8944
CP970_07010	1792338	1799654	-	46.652	43.9498
CP970_07015	1799750	1800724	-	4.99151	6.42423
CP970_07020	1800805	1802286	-	15.2469	13.815
CP970_07025	1802361	1803206	-	4.00889	2.10716
CP970_07030	1803203	1804540	-	9.37715	7.00407
CP970_07035	1804639	1806636	-	16.1728	8.60951
CP970_07040	1806701	1807609	-	10.8367	2.15641
CP970_07045	1807609	1808526	-	29.947	22.0471
CP970_07050	1808668	1809732	-	16.3276	7.15265
CP970_07055	1809746	1811014	-	8.71043	3.94226
CP970_07060	1811011	1812657	-	23.096	16.9104
CP970_07065	1812847	1813110	-	9.44658	6.3461
CP970_07070	1813111	1813797	+	97.4692	121.324
CP970_07075	1813813	1815219	-	87.2563	69.1837
CP970_07080	1815526	1816605	-	13.9387	15.3916
CP970_07085	1816756	1817415	+	406.601	312.125
CP970_07090	1817461	1818411	+	683.268	500.75
CP970_07095	1818416	1819762	+	1824.24	1963.62
CP970_07100	1819922	1820542	+	21.4038	24.412
CP970_07105	1820572	1820832	+	11.2773	15.9765
CP970_07110	1820940	1821293	-	3.77077	3.55977
CP970_07115	1821477	1821740	-	0.638717	0.366334
CP970_07120	1821773	1822204	+	16.6715	10.5766
CP970_07125	1822201	1822626	+	14.2027	14.3011
CP970_07130	1822623	1824137	+	31.2482	22.5273
CP970_07135	1824210	1825604	-	3111.47	1765.3
CP970_07140	1825651	1826934	-	3888.46	2167.16
CP970_07145	1826931	1827773	-	4216.54	2240.07
CP970_07150	1827966	1829429	-	1779.34	1498.91
CP970_07155	1829534	1829785	-	246.57	249.593
CP970_07160	1829834	1830601	+	2496.02	3616.77
CP970_07165	1830636	1831862	-	2446.78	1303.45
CP970_07170	1832023	1832490	+	7.75443	5.2471
CP970_07175	1832504	1834333	-	5419.34	2636.03
CP970_07180	1834438	1835193	+	146.472	183.775
CP970_07185	1835328	1836515	+	1499.57	2282.6
CP970_07190	1836632	1838248	+	87.2377	83.7195
CP970_07195	1838285	1839154	-	343.942	315.195
CP970_07200	1839151	1839795	-	73.5827	28.7625
CP970_07205	1839805	1840722	-	179.013	88.3775
CP970_07210	1840757	1841500	-	430.996	331.595
CP970_07215	1841615	1842058	-	320.292	260.513
CP970_07220	1842419	1843030	+	24.8082	20.2069
CP970_07225	1843030	1843494	+	17.105	10.268
CP970_07230	1843484	1845073	-	16.254	14.54
CP970_07235	1845164	1846018	-	7.25295	5.97977
CP970_07240	1846015	1846935	-	3.68954	3.84374
CP970_07245	1847061	1848320	+	143.759	126.825
CP970_07250	1848317	1848979	+	108.283	135.131
CP970_07255	1849034	1850125	-	97.1519	79.2904
CP970_07260	1850056	1851348	-	159.51	130.374
CP970_07265	1851341	1851700	-	99.1641	111.298
CP970_07270	1851836	1852864	+	221.551	167.604
CP970_07275	1852861	1853181	+	91.0001	73.1795
CP970_07280	1853209	1853604	+	103.696	84.7268
CP970_07285	1853601	1854863	+	220.246	207.279
CP970_07290	1854860	1856107	+	108.594	93.8899
CP970_07295	1856104	1856394	+	51.1282	51.2699
CP970_07300	1856397	1856858	+	116.651	113.292
CP970_07305	1856855	1857337	+	57.888	43.9414
CP970_07310	1857342	1858004	-	387.664	262.195
CP970_07315	1858012	1859259	-	1336.93	768.687
CP970_07320	1859613	1861421	+	123.017	93.0455
CP970_07325	1861403	1862764	+	94.3727	62.8334
CP970_07330	1862786	1863235	-	1251.11	1222.2
CP970_07335	1863313	1864752	-	173.674	160.454
CP970_07340	1864763	1865104	-	401.829	466.689
CP970_07345	1865124	1865921	-	436.531	492.691
CP970_07350	1866177	1867961	+	111.276	45.0999
CP970_07355	1868012	1868791	-	1816.79	1779.61
CP970_07360	1868822	1869454	-	606.176	779.308
CP970_07365	1869488	1870768	-	699.999	827.726
CP970_07370	1870785	1871834	-	61.948	67.8958
CP970_07375	1872276	1872521	+	2.12282	2.15218
CP970_07380	1873114	1877466	+	186.834	300.161
CP970_07385	1877786	1884214	+	196.517	322.937
CP970_07390	1884214	1884645	+	1018.25	1035.98
CP970_07395	1885024	1885388	-	9.73863	17.3875
CP970_07400	1885532	1885756	+	1.22143	2.18104
CP970_07405	1885838	1886962	-	30.0731	23.5566
CP970_07410	1887691	1888784	-	1784.07	1016.3
CP970_07415	1889392	1889898	+	26.6635	16.9065
CP970_07420	1889861	1890277	-	1.24943	2.46925
CP970_07425	1890643	1891884	+	87.4463	107.034
CP970_07430	1891906	1892274	-	11.7893	9.60151
CP970_07435	1892739	1893617	+	532.034	279.159
CP970_07440	1893829	1894356	-	0.582716	0.362094
CP970_07445	1894353	1895950	-	11.9559	12.8773
CP970_07450	1896155	1897140	-	13.0947	10.0171
CP970_07455	1897308	1897631	+	87.2515	80.4895
CP970_07460	1897884	1898888	-	25.7082	24.2146
CP970_07465	1898961	1899710	-	7.96179	7.95073
CP970_07475	1902886	1903881	-	46.2871	43.3429
CP970_07480	1904007	1905458	-	75.6113	82.9915
CP970_07485	1906762	1908090	+	664.878	409.831
CP970_07490	1908115	1909101	-	16.8171	13.7785
CP970_07495	1909059	1909685	+	39.5124	37.965
CP970_07500	1909716	1909958	+	6.1884	9.93898
CP970_07505	1910209	1910391	+	14.0514	6.14369
CP970_07510	1910519	1911106	-	18.7194	5.31755
CP970_07515	1911456	1911905	+	12.9855	12.0292
CP970_07520	1911962	1912567	+	35.7655	37.3844
CP970_07525	1912453	1913325	+	8.1571	12.1404
CP970_07530	1913409	1914125	+	55.4171	58.8631
CP970_07535	1914568	1915302	-	24.9288	12.511
CP970_07540	1915528	1916871	+	17.9244	13.832
CP970_07545	1917236	1917667	+	151.998	93.8033
CP970_07550	1917749	1919134	+	51.825	27.3588
CP970_07555	1919285	1919635	-	20.7337	14.1771
CP970_07560	1919697	1920053	-	12.0267	9.59304
CP970_07565	1920095	1920454	-	20.7637	12.8153
CP970_07570	1920523	1920792	-	33.0244	21.0577
CP970_07575	1921168	1921374	+	0.930075	0.366334
CP970_07580	1921491	1921664	+	8.92194	3.21807
CP970_07585	1921757	1921930	+	15.4536	5.36257
CP970_07590	1922061	1922687	+	77.2902	45.0319
CP970_07595	1922780	1923103	+	28.2548	14.5935
CP970_07600	1923296	1923724	-	864.602	519.552
CP970_07605	1923964	1924428	-	53.4401	28.9812
CP970_07610	1924561	1925619	-	177.952	64.3718
CP970_07615	1925644	1926732	-	466	190.263
CP970_07620	1927477	1928442	+	1254.92	837.182
CP970_07625	1929277	1929684	-	4.41225	5.74082
CP970_07630	1930008	1930445	+	1.22143	1.04126
CP970_07635	1931517	1936163	+	203.271	169.592
CP970_07640	1936502	1936996	-	1210.16	1050.61
CP970_07645	1937269	1937598	+	35.5091	49.113
CP970_07650	1937870	1937968	-	0	0.362094
CP970_07655	1938275	1938853	+	197.434	229.592
CP970_07660	1938966	1939984	+	83.2055	82.8845
CP970_07665	1940067	1940261	+	11.416	14.647
CP970_07670	1940303	1941181	+	115.458	158.148
CP970_07675	1941461	1941649	+	5.4923	2.86021
CP970_07680	1941655	1941851	+	0.929384	0.728428
CP970_07685	1941982	1942089	-	18.8818	21.3714
CP970_07690	1942705	1942971	+	65.7602	66.0111
CP970_07695	1943457	1943882	-	72.3651	75.4941
CP970_07700	1944032	1944520	+	93.8238	114.375
CP970_07705	1944595	1945515	-	122.606	86.3832
CP970_07710	1945624	1946220	-	26.4914	14.0086
CP970_07715	1946542	1946778	-	6.07433	4.59256
CP970_07720	1947124	1947783	+	557.145	563.368
CP970_07725	1947867	1948532	+	323.603	304.666
CP970_07730	1948600	1949706	-	122.619	161.245
CP970_07735	1949706	1950017	-	44.0886	45.5714
CP970_07740	1950113	1950550	+	59.1695	71.3502
CP970_07745	1950782	1951681	+	708.835	377.869
CP970_07750	1951778	1952344	-	369.658	415.188
CP970_07755	1952507	1953931	+	118.935	68.0694
CP970_07760	1954017	1954865	+	104.422	57.2785
CP970_07765	1954965	1956185	+	254.626	199.639
CP970_07770	1956258	1956470	-	1908.63	2039.72
CP970_07775	1956774	1957880	+	2258.66	310.811
CP970_07780	1958213	1958902	+	258.3	50.1054
CP970_07785	1958981	1959394	+	419.677	235.142
CP970_07790	1959448	1960104	-	126.473	78.1519
CP970_07795	1960307	1961518	-	121.133	175.062
CP970_07800	1961775	1962698	-	878.438	1849.72
CP970_07805	1963032	1965002	+	147.078	100.874
CP970_07810	1965073	1966074	+	236.221	245.677
CP970_07815	1966096	1967454	-	109.811	131.898
CP970_07820	1967799	1969091	-	102.636	95.2804
CP970_07825	1969214	1969816	-	555.424	840.575
CP970_07830	1969817	1970974	-	880.104	1221.05
CP970_07835	1971202	1972032	-	518.672	724.601
CP970_07840	1972029	1973090	-	652.228	815.422
CP970_07845	1973087	1974031	-	1178.28	1538.35
CP970_07850	1974218	1975210	-	145.715	118.354
CP970_07855	1975346	1976215	-	223.178	220.891
CP970_07860	1976251	1977255	+	141.334	132.455
CP970_07865	1977280	1977792	-	349.526	324.022
CP970_07870	1977834	1978505	-	416.312	459.254
CP970_07875	1978502	1979755	-	119.836	138.833
CP970_07880	1979905	1980111	+	4.38149	3.98384
CP970_07885	1980142	1980549	-	103.453	300.183
CP970_07890	1980677	1981582	-	25.2081	10.597
CP970_07895	1981744	1982352	-	48.1053	16.6633
CP970_07900	1982560	1983300	+	3.80085	3.90572
CP970_07905	1983373	1984491	-	1032.3	985.633
CP970_07910	1984497	1985831	-	647.318	494.979
CP970_07915	1986194	1987009	+	722.657	930.934
CP970_07920	1986974	1987495	-	38.4725	33.862
CP970_07925	1987711	1988388	-	28.4355	15.2515
CP970_07930	1988397	1989485	-	120.801	69.4261
CP970_07935	1989678	1990937	+	192.056	148.706
CP970_07940	1990934	1991584	+	105.698	74.8957
CP970_07945	1991599	1992138	-	1.80277	5.3006
CP970_07950	1992238	1993710	+	211.284	150.122
CP970_07955	1993741	1994046	-	57.5603	104.906
CP970_07960	1994228	1994848	+	61.9508	44.891
CP970_07965	1995077	1996696	+	3360.35	11981.5
CP970_07970	1996770	1998900	+	11.3634	18.2317
CP970_07975	1999594	2000499	-	906.075	1159.8
CP970_07980	2000843	2001619	+	456.668	559.018
CP970_07985	2001641	2002135	+	84.4592	121.197
CP970_07990	2002219	2002965	-	132.726	161.408
CP970_07995	2003138	2003608	+	217.66	198.644
CP970_08000	2003872	2004537	-	40.8417	43.8536
CP970_08005	2004522	2005547	-	121.913	135.149
CP970_08010	2005680	2006408	+	16.6204	19.8941
CP970_08015	2006408	2007196	+	7.06179	6.30875
CP970_08020	2007243	2008514	-	13.218	16.7372
CP970_08025	2008554	2009822	-	203.521	184.349
CP970_08030	2009813	2010469	-	107.968	94.811
CP970_08035	2010692	2012002	-	15.7303	8.21007
CP970_08040	2012161	2012838	+	11.7046	7.44086
CP970_08045	2012835	2013575	+	7.09186	2.51851
CP970_08050	2013562	2014251	+	3.02351	2.49388
CP970_08055	2014248	2016896	+	4.67561	8.1277
CP970_08060	2016944	2017663	+	16.3822	10.7455
CP970_08065	2017674	2018660	-	13.9148	13.8362
CP970_08070	2018657	2019586	-	54.7497	53.0591
CP970_08075	2019583	2019954	-	60.3253	53.239
CP970_08080	2020076	2020765	+	89.888	93.3006
CP970_08085	2020762	2021367	+	48.7894	44.3389
CP970_08090	2021364	2021471	+	1.24736	0
CP970_08095	2021773	2022138	-	102.64	48.7225
CP970_08100	2022326	2022700	-	61.9262	71.8546
CP970_08105	2022960	2023790	-	471.975	605.894
CP970_08110	2024054	2024878	-	1275.67	1270.06
CP970_08115	2025249	2026058	+	129.686	104.753
CP970_08120	2026242	2027174	+	151.929	135.89
CP970_08125	2027309	2028211	+	541.799	293.534
CP970_08130	2028233	2028889	-	132.478	123.909
CP970_08135	2028974	2030185	+	432.758	460.592
CP970_08140	2030269	2030709	+	48.47	44.8414
CP970_08145	2030745	2031971	+	491.145	248.961
CP970_08150	2032067	2033362	+	705.018	835.328
CP970_08155	2033362	2034147	+	189.412	195.018
CP970_08160	2034248	2034844	+	405.111	499.94
CP970_08165	2034927	2035814	+	315.379	450.93
CP970_08170	2035924	2036568	+	106.715	126.386
CP970_08175	2036681	2037103	+	390.241	422.81
CP970_08180	2037333	2038157	+	164.796	300.498
CP970_08185	2038167	2040707	-	257.594	99.7433
CP970_08190	2040752	2041684	-	9.61043	4.992
CP970_08195	2041770	2042465	+	117.354	73.6577
CP970_08200	2042600	2043406	+	1064.93	757.36
CP970_08205	2043425	2046775	-	303.025	196.725
CP970_08210	2046802	2047128	-	169.072	160.754
CP970_08215	2047285	2047731	-	77.246	105.45
CP970_08220	2047673	2047936	-	54.6985	77.6213
CP970_08225	2047952	2048149	-	61.5122	73.3538
CP970_08230	2048204	2048725	-	173.313	191.465
CP970_08235	2048779	2049222	-	176.449	241.525
CP970_08240	2049399	2053892	-	161.613	162.918
CP970_08245	2053899	2054213	-	48.0207	35.6754
CP970_08250	2054338	2055681	-	361.383	260.76
CP970_08255	2055832	2056833	-	107.734	82.1069
CP970_08260	2056976	2057473	+	33.689	38.7673
CP970_08265	2057494	2058792	-	4.06628	3.55553
CP970_08270	2058959	2059399	-	4.50968	3.53938
CP970_08275	2059556	2060380	+	260.462	218.648
CP970_08280	2060377	2060622	+	643.696	580.304
CP970_08285	2060632	2062116	-	793.637	1432.08
CP970_08290	2062311	2064161	-	86.8848	43.8166
CP970_08295	2064400	2064762	-	62.8366	81.8105
CP970_08300	2064936	2065700	-	40.8746	35.7543
CP970_08305	2065899	2067362	-	8.97656	8.41167
CP970_08310	2067468	2068205	+	206.04	230.71
CP970_08315	2068326	2070569	+	239.184	178.023
CP970_08320	2070818	2071468	-	176.592	34.9181
CP970_08325	2071795	2072649	+	368.471	167.923
CP970_08330	2072843	2073751	+	39.2204	14.1109
CP970_08335	2073773	2074942	-	5.22895	7.44086
CP970_08340	2075147	2076058	+	42.0044	17.0585
CP970_08345	2076039	2077442	-	24.0827	28.5232
CP970_08350	2077825	2078634	+	848.671	1466.58
CP970_08355	2078716	2080194	-	140.489	79.5518
CP970_08360	2080462	2081862	-	320.914	256.063
CP970_08365	2081912	2083333	-	173.84	127.003
CP970_08370	2083399	2084331	-	705.27	579.422
CP970_08375	2084337	2084744	-	210.789	161.25
CP970_08380	2084741	2085256	-	159.316	115.64
CP970_08385	2085489	2085866	-	393.742	535.147
CP970_08390	2085863	2086141	-	207.885	312.821
CP970_08395	2086268	2087095	+	87.1509	49.661
CP970_08400	2087187	2088077	+	110.492	107.704
CP970_08405	2088267	2089724	+	3665.54	2194.42
CP970_08410	2090050	2091306	-	135.759	144.785
CP970_08415	2091426	2093213	-	92.3972	109.289
CP970_08420	2093481	2094461	+	5.31295	3.59712
CP970_08425	2094554	2094757	-	0.582716	0.366334
CP970_08430	2095591	2095827	-	0.902075	0
CP970_08435	2096075	2096389	-	2.78884	1.76545
CP970_08440	2096386	2097561	-	33.4544	21.5438
CP970_08445	2097753	2098289	+	90.3469	66.7433
CP970_08450	2098261	2099901	-	6912.12	7845.62
CP970_08455	2100445	2101071	+	2626.4	1503.82
CP970_08460	2101516	2101794	-	57.2738	30.3968
CP970_08465	2101869	2102537	-	177.446	98.316
CP970_08470	2102558	2103100	-	254.175	139.419
CP970_08475	2103402	2103923	+	2071.93	1549.82
CP970_08480	2103999	2104184	+	343.185	249.338
CP970_08485	2104196	2105155	+	964.151	672.177
CP970_08490	2105110	2105739	+	302.274	165.393
CP970_08495	2105776	2106597	-	9.23646	7.35002
CP970_08500	2106594	2107955	-	13.3819	10.2306
CP970_08505	2107841	2108566	-	5.54761	5.67541
CP970_08510	2108575	2109840	-	16.8409	11.4366
CP970_08515	2110088	2111803	+	100.972	84.3621
CP970_08520	2111843	2113549	-	322.945	411.456
CP970_08525	2113614	2114504	+	123.793	102.071
CP970_08530	2115127	2115309	-	35.4559	39.59
CP970_08535	2115459	2116415	-	85.1678	83.9038
CP970_08540	2116425	2117639	-	87.18	72.8921
CP970_08545	2117867	2118982	+	1223	1746.6
CP970_08550	2119141	2119650	+	242.499	287.87
CP970_08555	2119787	2119876	+	1.24805	2.10292
CP970_08560	2120124	2122070	+	20.2063	19.355
CP970_08565	2122111	2124111	-	79.5382	45.6194
CP970_08570	2124167	2124373	-	12.4007	8.76952
CP970_08575	2124562	2125302	-	8.36238	10.2926
CP970_08580	2125333	2126547	-	16.5097	23.8652
CP970_08585	2126728	2128128	+	16.8675	15.5405
CP970_08590	2128167	2129588	+	14.8546	13.0501
CP970_08595	2129617	2130357	-	111.072	107.236
CP970_08600	2130380	2130733	+	20.52	19.2523
CP970_08605	2130730	2131932	+	36.7748	37.2043
CP970_08610	2132513	2133634	+	17.0258	33.1042
CP970_08615	2133728	2135332	+	15.5116	36.6228
CP970_08620	2135428	2135841	+	0.957384	3.53938
CP970_08625	2136250	2136687	-	4.03689	3.56825
CP970_08630	2137048	2137422	+	95.9297	80.9332
CP970_08635	2137514	2137969	+	46.6921	35.4219
CP970_08640	2138086	2138721	+	452.699	598.802
CP970_08645	2139046	2140020	+	145.309	90.7991
CP970_08650	2140089	2141057	-	11.7073	9.29211
CP970_08655	2141068	2141862	-	2.17744	2.83135
CP970_08660	2141859	2143316	-	10.1966	11.0465
CP970_08665	2143471	2144232	-	4.88297	4.5968
CP970_08670	2144253	2145065	-	59.0939	72.7642
CP970_08675	2145090	2145269	-	22.7752	31.9725
CP970_08680	2145818	2146345	+	241.882	313.739
CP970_08685	2146473	2146913	-	254.235	262.692
CP970_08690	2146966	2147436	-	361.638	386.349
CP970_08695	2147543	2149045	-	7.40915	7.55209
CP970_08700	2149331	2149744	+	0	0.337465
CP970_08705	2149881	2151989	-	37.6361	28.7341
CP970_08710	2151986	2153464	-	58.2941	32.1869
CP970_08715	2153627	2155123	+	138.17	76.3062
CP970_08720	2155142	2155999	-	339.946	349.035
CP970_08725	2155999	2157525	-	331.039	307.5
CP970_08730	2157569	2158603	-	177.309	146.409
CP970_08735	2159212	2159685	-	9.29384	10.6963
CP970_08740	2159769	2160653	+	904.953	909.954
CP970_08745	2160755	2161375	+	320.923	280.379
CP970_08750	2161405	2162766	-	154.172	172.515
CP970_08755	2162766	2163824	-	242.882	274.382
CP970_08760	2163900	2165012	-	156.205	178.809
CP970_08765	2165009	2165977	-	312.322	404.998
CP970_08770	2166189	2168960	-	843.657	586.358
CP970_08775	2169083	2169955	-	1413.85	1050.07
CP970_08780	2170270	2171118	+	212.219	64.8994
CP970_08785	2171144	2172832	+	168.01	48.4558
CP970_08790	2172859	2174517	-	1460.45	2769.9
CP970_08795	2174736	2176073	+	594.252	907.164
CP970_08800	2176087	2177196	-	15.0381	29.08
CP970_08805	2177193	2179289	-	50.5628	85.2833
CP970_08810	2179286	2179693	-	95.0228	119.805
CP970_08815	2180119	2180676	+	784.725	891.49
CP970_08820	2180657	2181043	-	416.816	388.894
CP970_08825	2181040	2182206	-	6188.22	7424.37
CP970_08830	2182468	2183451	+	552.229	635.217
CP970_08835	2183583	2183849	+	899.855	821.465
CP970_08840	2183816	2184535	-	7.08771	5.36257
CP970_08845	2184780	2186936	+	129.059	88.4437
CP970_08850	2186951	2187616	-	19.9744	13.0535
CP970_08855	2187880	2188869	+	200.215	116.169
CP970_08860	2188871	2189566	+	40.998	35.5781
CP970_08865	2189563	2190213	+	151.56	81.5061
CP970_08870	2190200	2192749	-	1.53872	4.67492
CP970_08875	2192815	2193549	-	2.78815	1.06589
CP970_08880	2193761	2195023	-	77.6552	92.1147
CP970_08885	2195020	2195727	-	126.743	157.215
CP970_08890	2196112	2197485	+	206.718	84.5976
CP970_08895	2197591	2198742	+	727.887	674.131
CP970_08900	2198812	2199576	+	98.2987	96.3451
CP970_08905	2199916	2200308	+	21.9838	16.4986
CP970_08910	2200446	2200907	+	17.9797	4.96313
CP970_08915	2200926	2201183	-	32.8506	42.0308
CP970_08920	2201290	2202780	+	44.081	64.4519
CP970_08925	2202771	2205305	-	216.551	267.134
CP970_08930	2205340	2205711	-	295.221	355.411
CP970_08935	2205889	2207334	+	1649.6	3394.96
CP970_08940	2207442	2208341	+	344.089	297.548
CP970_08945	2208736	2209503	-	347.969	280.471
CP970_08950	2209658	2210458	+	12.4847	8.40743
CP970_08955	2210455	2211675	-	221.866	156.111
CP970_08960	2211901	2212470	-	250.577	261.333
CP970_08965	2212463	2214007	-	770.03	787.429
CP970_08970	2214004	2214309	-	122.531	133.17
CP970_08975	2214497	2216254	+	248.446	83.0777
CP970_08980	2216251	2217279	+	376.532	93.9052
CP970_08985	2218002	2219528	+	8707.36	146.03
CP970_08990	2219697	2221115	+	8090.8	96.2408
CP970_08995	2221162	2221848	+	9708.66	134.477
CP970_09000	2221919	2222716	+	11604.2	187.384
CP970_09005	2222744	2223172	+	8054.47	126.285
CP970_09010	2223236	2223763	+	12766.7	272.67
CP970_09015	2223886	2224695	+	1225.61	617.545
CP970_09020	2224717	2225952	-	256.097	95.2465
CP970_09025	2226058	2226489	+	30.5311	27.273
CP970_09030	2226603	2227766	-	180.656	1714.84
CP970_09035	2227812	2229266	-	417.328	2877.42
CP970_09040	2229499	2231889	-	1760.9	10281.9
CP970_09045	2231892	2232494	-	648.87	3168.96
CP970_09050	2232494	2233384	-	1223.26	4830.25
CP970_09055	2233723	2235399	+	281.961	326.779
CP970_09060	2235608	2236387	+	123.506	64.9133
CP970_09065	2236609	2237328	-	150.952	233.096
CP970_09070	2237529	2238392	+	597.507	1465.31
CP970_09075	2238581	2239642	+	150.079	157.863
CP970_09080	2239661	2240155	-	482.248	220.797
CP970_09085	2240337	2243393	+	237.922	141.472
CP970_09090	2243431	2245173	-	759.755	458.866
CP970_09095	2245252	2247246	-	983.531	565.212
CP970_09100	2247379	2251137	-	252.239	194.356
CP970_09105	2251343	2252344	+	165.071	140.765
CP970_09110	2252430	2252912	+	26.5795	20.7664
CP970_09115	2253043	2255352	+	13.1389	4.59256
CP970_09120	2255398	2255766	+	65.0122	55.2132
CP970_09125	2255705	2257153	-	190.364	181.963
CP970_09130	2257335	2258459	-	192.249	100.304
CP970_09135	2258744	2260342	-	631.93	333.031
CP970_09140	2260349	2262493	-	492.694	258.606
CP970_09145	2262641	2265871	-	539.182	194.57
CP970_09150	2265948	2266193	-	2.17674	0
CP970_09155	2266576	2266680	-	0	0.366334
CP970_09160	2266907	2268106	+	2390.9	764.14
CP970_09165	2268116	2268310	+	434.925	149.776
CP970_09170	2268344	2269183	-	79.2177	45.11
CP970_09175	2269373	2270416	-	41.2206	28.6475
CP970_09180	2270787	2270978	+	0	0.362094
CP970_09185	2271022	2273577	-	157.35	68.1382
CP970_09190	2273742	2275001	+	181.586	193.811
CP970_09195	2274989	2276281	+	124.837	121.372
CP970_09200	2276309	2276974	-	67.0045	53.377
CP970_09205	2277206	2280058	+	381.881	310.227
CP970_09210	2280068	2280691	-	298.188	52.3144
CP970_09215	2281009	2281827	-	666.228	229.719
CP970_09220	2282710	2283357	+	55.2903	21.9355
CP970_09225	2283404	2284153	+	498.842	248.708
CP970_09230	2284211	2284621	-	666.836	543.76
CP970_09235	2284848	2285297	+	145.62	150.012
CP970_09240	2285268	2286008	-	136.858	120.099
CP970_09245	2286019	2286957	-	337.49	290.951
CP970_09250	2287038	2287877	+	115.147	110.75
CP970_09255	2288029	2289171	-	439.072	707.438
CP970_09260	2289189	2290823	+	2026.44	1505.26
CP970_09265	2291155	2292411	+	285.908	222.972
CP970_09270	2292515	2293102	+	299.313	383.905
CP970_09275	2293459	2295156	+	330.631	566.029
CP970_09280	2295153	2295332	+	10.0559	28.8326
CP970_09285	2295329	2296042	+	72.5102	155.725
CP970_09290	2296042	2296614	+	52.643	106.066
CP970_09295	2296611	2297546	+	99.8678	186.848
CP970_09300	2297549	2298919	+	114.517	228.728
CP970_09305	2299144	2300247	+	55.7322	123.512
CP970_09310	2300284	2301075	+	16.0083	41.1126
CP970_09315	2301062	2301991	+	12.2361	34.7011
CP970_09320	2301998	2302816	+	10.8052	16.1858
CP970_09325	2302828	2303685	+	427.394	157.56
CP970_09330	2303776	2304303	+	155.401	69.1318
CP970_09335	2304328	2304978	-	243.854	224.737
CP970_09340	2305056	2305427	-	269.535	267.334
CP970_09345	2305420	2305986	-	282.214	316.109
CP970_09350	2306063	2307271	-	1142.44	1839.3
CP970_09355	2307679	2309946	+	697.633	312.51
CP970_09360	2310032	2311042	-	263.72	318.981
CP970_09365	2311360	2312577	-	144.599	135.187
CP970_09370	2312616	2313059	-	97.1385	99.9826
CP970_09375	2313174	2314217	+	13.5654	11.6798
CP970_09380	2314346	2315896	-	36.7748	43.3999
CP970_09385	2316042	2316953	+	106.381	110.739
CP970_09390	2316907	2318514	-	109.428	93.5732
CP970_09395	2318595	2320853	-	24.7488	31.0667
CP970_09400	2321209	2321418	-	5.55038	6.05789
CP970_09405	2321455	2321931	-	2.78746	3.52243
CP970_09410	2321849	2322334	+	42.903	45.3813
CP970_09415	2322331	2323092	+	112.966	142.819
CP970_09420	2323174	2324466	-	190.81	200.064
CP970_09425	2324466	2325299	-	101.053	96.9459
CP970_09430	2325299	2326222	-	70.0525	82.5779
CP970_09435	2326407	2327276	+	271.592	321.503
CP970_09440	2327519	2328226	-	295.964	321.26
CP970_09445	2328339	2329580	-	4575.94	3381.4
CP970_09450	2329684	2331003	-	21237.5	14534.1
CP970_09455	2331067	2331816	-	12810.6	8396.56
CP970_09460	2332011	2334119	+	708.169	352.694
CP970_09465	2334073	2335386	-	60.6726	246.734
CP970_09470	2335468	2337924	+	281.567	79.8154
CP970_09475	2337930	2339015	-	1.19343	0.703799
CP970_09480	2339398	2340651	+	253.655	122.465
CP970_09485	2340679	2341230	-	681.329	532.741
CP970_09490	2341376	2343121	+	618.047	379.935
CP970_09495	2343179	2344192	+	799.021	495.852
CP970_09500	2344202	2345350	-	367.991	322.568
CP970_09505	2345458	2346171	-	268.122	135.692
CP970_09510	2346264	2348165	-	3049.12	1875.04
CP970_09515	2348362	2350539	-	44.3218	30.084
CP970_09520	2350792	2351280	+	25.4107	7.4986
CP970_09525	2351692	2351785	+	3.42687	1.09052
CP970_09530	2353101	2354465	+	24.1927	15.1572
CP970_09535	2354462	2360770	+	143.182	109.819
CP970_09540	2360767	2361123	+	24.9814	21.7165
CP970_09545	2361116	2361580	+	13.9639	7.07029
CP970_09550	2361577	2363718	+	317.371	225.296
CP970_09555	2363715	2365838	+	141.246	85.4234
CP970_09560	2365869	2367281	+	320.701	245.043
CP970_09565	2367329	2367769	+	23.4188	23.9765
CP970_09570	2367773	2369866	+	42.8623	26.9686
CP970_09575	2369897	2371243	-	707.864	467.613
CP970_09580	2371272	2372426	-	236.024	165.733
CP970_09585	2372171	2372830	-	180.782	124.623
CP970_09590	2372961	2375396	-	657.466	230.57
CP970_09595	2375587	2376420	+	254.153	60.2741
CP970_09600	2376417	2377739	+	153.723	42.5199
CP970_09605	2377807	2379099	+	343.694	373.583
CP970_09610	2379393	2380451	+	308.671	119.208
CP970_09615	2380448	2381986	+	759.927	382.838
CP970_09620	2381976	2383922	+	969.694	493.533
CP970_09625	2383993	2384931	+	155.653	86.8637
CP970_09630	2384928	2385317	+	74.6321	43.4592
CP970_09635	2385768	2387099	+	1439.41	684.581
CP970_09640	2387089	2388771	-	14.8688	8.2347
CP970_09645	2388775	2389389	-	12.776	12.9223
CP970_09650	2389382	2390107	-	10.5132	9.17321
CP970_09655	2390108	2391304	-	24.8594	35.7347
CP970_09660	2391367	2392746	-	174.543	188.682
CP970_09665	2392743	2393453	-	132.284	161.507
CP970_09670	2393456	2394589	-	158.978	186.663
CP970_09675	2394652	2405532	-	56.2911	80.69
CP970_09680	2405295	2409260	-	16.7856	30.2232
CP970_09685	2409257	2417296	-	16.0363	54.4956
CP970_09690	2417456	2418274	-	66.2392	59.6484
CP970_09695	2418289	2419227	-	114.959	129.82
CP970_09700	2419417	2420586	-	1873.94	2517.02
CP970_09705	2420646	2420861	-	385.386	542.747
CP970_09710	2420908	2421876	-	172.478	548.834
CP970_09715	2422077	2423876	+	27.7281	59.6934
CP970_09720	2424065	2426518	+	31.9443	39.9853
CP970_09725	2426612	2427925	-	192.273	217.245
CP970_09730	2428090	2429121	-	80.0413	163.223
CP970_09735	2429124	2429936	-	48.6881	98.7813
CP970_09740	2429976	2437196	-	248.461	437.077
CP970_09745	2437193	2448199	-	359.323	791.09
CP970_09750	2448199	2470197	-	798.362	1699.5
CP970_09755	2470289	2470555	-	14.2034	38.9716
CP970_09760	2470870	2471955	+	135.032	449.124
CP970_09765	2471952	2473079	+	45.4327	124.403
CP970_09770	2473079	2474398	+	176.326	261.949
CP970_09775	2474648	2475850	+	77.4385	94.7914
CP970_09780	2475909	2476577	-	690.845	887.974
CP970_09785	2476617	2478209	-	930.601	1385.3
CP970_09790	2478881	2480791	+	568.043	791.284
CP970_09795	2480902	2482692	-	67.1012	146.927
CP970_09800	2482968	2483981	+	46.568	140.661
CP970_09805	2484001	2484231	+	28.1463	103.085
CP970_09810	2484231	2485451	+	51.8004	154.64
CP970_09815	2485522	2486640	-	104.44	121.297
CP970_09820	2486869	2487313	+	2.12282	2.49388
CP970_09825	2487294	2487701	-	1312.56	1632.61
CP970_09830	2487721	2489115	-	1640.17	1943.82
CP970_09835	2489316	2489798	-	529.643	743.562
CP970_09840	2489931	2490812	-	314.009	362.762
CP970_09845	2490849	2491943	+	2079.55	1993.8
CP970_09850	2492071	2493432	+	1023.19	743.035
CP970_09855	2493487	2494449	+	692.319	471.156
CP970_09860	2494484	2495416	-	90.8991	96.5807
CP970_09865	2495415	2495648	+	1.5121	0.724188
CP970_09870	2495660	2496025	-	14.8415	11.9757
CP970_09875	2496082	2496699	-	69.8873	67.386
CP970_09880	2497074	2497487	-	27.7315	24.195
CP970_09885	2497611	2498441	+	7.08771	7.83182
CP970_09890	2498438	2499505	-	29.947	29.7626
CP970_09895	2499895	2500671	+	110.328	137.093
CP970_09900	2500630	2500809	-	149.502	72.7804
CP970_09905	2501251	2502315	-	832.411	795.859
CP970_09910	2502691	2503182	-	35.7655	42.7753
CP970_09915	2503274	2503852	-	216.47	282.279
CP970_09920	2503897	2504301	-	0.318667	0.362094
CP970_09925	2504298	2505548	-	0.957384	1.04126
CP970_09930	2505649	2506938	-	19.4877	18.2603
CP970_09935	2507264	2507668	-	100.01	121.339
CP970_09940	2507813	2508505	+	101.544	110.75
CP970_09945	2508625	2509533	+	11.1806	10.6632
CP970_09950	2509544	2509750	+	31.3357	37.1131
CP970_09955	2509772	2510443	-	43.417	42.1497
CP970_09960	2510440	2511396	-	168.859	175.958
CP970_09965	2511476	2512237	+	401.06	522.863
CP970_09970	2512234	2512914	+	299.57	435.79
CP970_09975	2513005	2514306	+	147.761	172.487
CP970_09980	2514311	2515426	+	51.2575	63.4271
[truncated: 6,813 more rows]
