# Supplementary material for: Iron competition triggers antibiotic biosynthesis in Streptomyces coelicolor during coculture with Myxococcus xanthus
Source: ISME J. 2020 Jan 28;14(5):1111–24. doi: 10.1038/s41396-020-0594-6 (PMC7174319; doi:10.1038/s41396-020-0594-6)
Supplement: Supplementary file 8 — Dataset 7 [file 41396_2020_594_MOESM8_ESM.xlsx]

## Sheet: Sheet1
Supplementary Data 7. Normalized mRNA expression levels of S. coeruleorubidus in the CTT media condition, and iron restricted CTT media condition. The expression of the genes was normalized using the DESeq package in R. Expression values for duplicate data were merged as a normalized value
Gene	Start	End	Strand	CTT normal media	CTT iron restricted media
CP976_21625	4667363	4670356	+	5074.53	3682.83
CP976_10915	2333147	2334199	-	1048.26	4120.13
CP976_05390	1166806	1167735	+	6.40536	13.2704
CP976_02785	581467	583842	-	182.889	133.129
CP976_00005	311	553	+	2.8031	0.996208
CP976_00010	629	1234	-	77.3221	62.8659
CP976_00015	1460	1665	-	8.79235	5.46385
CP976_00020	3004	3567	-	1.17003	1.27937
CP976_00025	3564	4985	-	2.42529	4.03623
CP976_00030	5683	6249	+	1.17698	3.40978
CP976_00035	6532	6825	-	23.1684	124.296
CP976_00040	6822	7115	-	26.9272	114.247
CP976_00045	7143	8333	-	170.291	829.204
CP976_00050	8330	9607	-	252.554	1248.91
CP976_00055	9661	10647	-	700.592	2831.77
CP976_00060	10425	11150	-	814.762	2800.07
CP976_00065	11152	11763	-	422.173	1589.21
CP976_00070	12253	13392	-	77.1025	106.365
CP976_00075	13479	14534	+	3120.12	22386.5
CP976_00080	14542	15660	+	3427.56	21243.9
CP976_00085	16896	17672	-	69.1932	122.676
CP976_00090	17904	18326	-	20.71	26.934
CP976_00095	18564	19898	+	4034.77	2055.26
CP976_00100	20470	20589	-	0.39001	0.249052
CP976_00105	20952	21431	+	52.305	113.273
CP976_00110	21454	22434	-	101.168	140.109
CP976_00115	22455	23015	-	61.0813	65.628
CP976_00120	23107	23526	+	80.3672	77.1052
CP976_00125	23730	24335	-	72.9591	85.3008
CP976_00130	25509	27062	-	15.5025	15.9326
CP976_00135	27372	28424	-	3.2192	2.16298
CP976_00140	28421	29437	-	2.78395	2.6204
CP976_00145	29452	30276	-	2.00918	1.40008
CP976_00150	30273	31223	-	1.22222	1.33185
CP976_00155	31241	32575	-	9.13543	4.4401
CP976_00160	32769	34043	+	25.8566	30.1732
CP976_00165	34352	34789	+	1.98309	1.95723
CP976_00170	34949	35392	+	0	1.3909
CP976_00175	35490	36218	-	23.6783	23.2513
CP976_00180	36295	36672	+	709.594	542.976
CP976_00185	36938	37387	+	85.7053	92.5915
CP976_00190	37359	37754	-	117.997	52.2856
CP976_00195	37829	38470	+	37.0026	52.6228
CP976_00200	38616	39491	-	200.638	90.2885
CP976_00205	39870	40751	-	128.084	116.693
CP976_00210	41159	41905	+	3.99396	4.57763
CP976_00215	41902	42753	+	4.41532	4.0113
CP976_00220	42794	43690	+	3.92788	6.05773
CP976_00225	43696	44430	+	5.5801	4.39024
CP976_00230	44427	45416	+	7.33331	8.3307
CP976_00235	45425	46528	+	11.1532	7.46284
CP976_00240	46525	47523	+	4.39617	6.99381
CP976_00245	47571	48683	+	4.7079	3.08332
CP976_00250	48680	50065	+	4.04446	2.9285
CP976_00255	50078	50632	+	2.7892	2.80015
CP976_00260	50854	51063	+	1.58613	0.790451
CP976_00265	51295	52323	-	313.336	173.234
CP976_00270	52333	52521	-	83.0518	44.0609
CP976_00275	52630	52959	-	1.21002	2.16559
CP976_00280	52950	53707	-	5.68973	7.87742
CP976_00285	53907	54434	-	47.9157	68.6905
CP976_00290	55529	55993	-	1.60003	3.24578
CP976_00295	56126	56521	-	5.23533	2.70699
CP976_00300	56636	58255	-	66.2299	44.8509
CP976_00305	58560	59573	-	2.00918	3.0492
CP976_00310	59723	60685	-	14.0155	6.16007
CP976_00315	60682	61533	-	53.8439	14.0648
CP976_00320	61530	61715	-	5.13095	2.64534
CP976_00325	62229	62879	-	144.636	128.36
CP976_00330	63352	63624	-	1.59308	2.18135
CP976_00335	63881	64420	+	58.3395	43.1957
CP976_00340	64626	65095	+	11.6668	7.47355
CP976_00345	65205	65657	-	60.3397	38.448
CP976_00350	65805	66833	+	45.0271	76.4155
CP976_00355	66934	67689	-	58.0955	29.5636
CP976_00360	67998	68867	+	28.052	18.1378
CP976_00365	69203	69568	-	2.43223	2.51699
CP976_00370	69699	70517	+	70.6016	43.3372
CP976_00375	70549	70728	+	5.26668	8.22071
CP976_00380	70869	71068	+	4.05141	4.96314
CP976_00385	71182	72333	-	72.9293	59.2724
CP976_00390	72369	73303	-	34.149	24.2047
CP976_00395	73404	74081	+	0.396956	0
CP976_00400	74223	74497	-	0	0
CP976_00405	74639	75236	+	28.4872	21.6129
CP976_00410	75373	76107	+	11.2368	11.1466
CP976_00415	76359	77541	+	1.56699	1.82077
CP976_00420	77559	78815	+	5.60093	2.74768
CP976_00425	78918	79058	-	0	0.566331
CP976_00430	79066	79200	-	0.806114	0.283166
CP976_00435	79375	79512	+	0.39001	0.292347
CP976_00440	79509	79643	+	0.416104	0
CP976_00445	79662	80201	+	2.44444	1.7016
CP976_00450	80387	81643	+	1.60697	1.40008
CP976_00455	81708	82411	+	1.60697	0.858678
CP976_00460	82691	84778	+	15.1908	14.2076
CP976_00465	85233	85763	+	32.8207	25.9323
CP976_00470	85933	87024	-	165.127	24.7238
CP976_00475	87162	90737	+	72.952	39.8633
CP976_00480	91027	91263	+	8.93503	3.58142
CP976_00485	91383	93533	-	369.625	766.736
CP976_00490	93811	94962	+	557.221	93.3032
CP976_00495	95322	95744	+	591.373	273.397
CP976_00500	95948	96541	-	138.237	60.0699
CP976_00505	96823	97884	+	14.4299	9.88973
CP976_00510	97975	99228	+	61.1564	25.9439
CP976_00515	99239	100201	+	25.1931	13.3739
CP976_00520	100205	101032	+	26.3998	12.9083
CP976_00525	101046	102470	+	45.1474	19.7316
CP976_00530	102467	104836	+	81.363	50.3244
CP976_00535	105159	106274	-	74.8288	13423.3
CP976_00540	106502	106726	+	13.1624	220.82
CP976_00545	106900	107496	+	62.5647	910.314
CP976_00550	107595	108140	-	45.8177	138.261
CP976_00555	109563	109796	-	1.58782	0.249052
CP976_00560	109792	110034	+	0.81306	3.48826
CP976_00565	110042	111370	+	378.825	489.442
CP976_00570	111367	112059	+	79.5472	101.64
CP976_00575	112091	113305	-	15.7007	8.50387
CP976_00580	113302	114699	-	22.9574	19.8512
CP976_00585	115020	115700	-	191.471	136.723
CP976_00590	115860	116252	-	370.584	266.207
CP976_00595	116249	116551	-	232.022	180.017
CP976_00600	116609	117376	-	99.8375	136.21
CP976_00605	117409	118038	-	103.414	135.254
CP976_00610	118097	118885	+	21.718	18.581
CP976_00615	118959	119641	+	13.6882	15.5644
CP976_00620	119906	120889	+	194.309	123.251
CP976_00625	121206	121443	+	15.3787	10.3089
CP976_00630	121578	121880	-	7.3733	8.04096
CP976_00635	122123	124438	+	338.12	143.164
CP976_00640	124647	125645	-	648.575	1325.44
CP976_00645	125754	126710	-	22.3465	16.0089
CP976_00650	127136	128530	+	155.484	30.2635
CP976_00655	128692	129963	+	152.264	17.1361
CP976_00660	130065	130628	+	155.28	106.573
CP976_00665	130975	131190	-	15.9777	4.05459
CP976_00670	131451	131875	+	2.87443	2.6952
CP976_00675	132094	132816	-	103.731	83.0171
CP976_00680	132807	132980	-	16.3694	15.7782
CP976_00685	133233	135464	+	184.919	60.6869
CP976_00690	135508	135681	+	2.3731	1.06443
CP976_00695	135899	136321	+	11.1793	5.74702
CP976_00700	136567	138702	+	2.81004	6.26087
CP976_00705	138746	140260	+	4.05667	5.4796
CP976_00710	140309	142081	+	9.13017	6.57158
CP976_00715	142582	144228	-	4.01311	1.57172
CP976_00720	144583	146238	+	5.27363	4.36269
CP976_00725	146285	148354	+	14.456	9.23267
CP976_00730	148580	149545	+	1.22916	1.92311
CP976_00735	149939	152377	+	52.7421	139.833
CP976_00740	152435	153205	-	21.2669	17.9423
CP976_00745	153346	153852	-	224.603	128.186
CP976_00750	153934	156540	-	462.36	283.386
CP976_00755	156791	157456	-	176.207	110.536
CP976_00760	157453	157692	-	67.3637	38.3389
CP976_00765	157874	158076	-	85.9717	58.7076
CP976_00770	158081	158497	-	206.439	114.881
CP976_00775	158613	159209	+	32.8521	19.0592
CP976_00780	159313	160116	+	878.228	404.065
CP976_00785	160175	160876	-	1257.04	1096.22
CP976_00790	160912	161709	-	58.7522	38.922
CP976_00795	161824	162446	+	2.41309	3.56306
CP976_00800	162585	163490	+	270.651	270.436
CP976_00805	163507	164397	+	2399.96	869.879
CP976_00810	164432	164914	-	33.216	16.2066
CP976_00815	165256	165897	+	78.8854	223.376
CP976_00820	165897	166499	+	38.3486	105.114
CP976_00825	166521	166952	-	140.683	329.664
CP976_00830	167214	168101	+	44.3934	423.048
CP976_00835	168220	168684	-	49.7942	88.7696
CP976_00840	169008	169592	+	1.22916	6.13252
CP976_00845	169589	170005	+	1.20307	3.14236
CP976_00850	170336	171634	+	5.67058	13.6846
CP976_00855	171733	172128	-	2.82224	14.7582
CP976_00860	172144	172554	-	17.3635	44.3885
CP976_00865	172879	173271	+	5.22838	12.7459
CP976_00870	173341	173628	+	11.5241	23.9476
CP976_00875	173674	174666	-	256.167	398.993
CP976_00880	174784	175659	+	103.254	169.753
CP976_00885	175800	176333	+	469.464	242.416
CP976_00890	176315	177394	-	37.6088	31.2755
CP976_00895	177438	177833	-	8.76794	13.1145
CP976_00900	177926	178033	+	0	0.283166
CP976_00905	178095	178553	+	170.138	181.696
CP976_00910	178558	179484	-	722.261	350.44
CP976_00915	179494	180383	-	55.4161	31.6085
CP976_00920	180604	181029	+	0.832209	0.283166
CP976_00925	181103	182167	+	45.0882	53.5167
CP976_00930	182198	182515	-	39.6838	16.2682
CP976_00935	182619	183782	-	5.26142	11.8179
CP976_00940	183834	184388	-	3.28359	10.6577
CP976_00945	185171	185611	+	30.178	204.691
CP976_00950	185738	186001	+	13.6116	27.4505
CP976_00955	186130	187053	-	433.35	148.06
CP976_00960	187114	187890	-	917.761	261.756
CP976_00965	188016	188501	+	136.258	35.1258
CP976_00970	188959	189114	+	1.97783	0.849497
CP976_00975	189121	189855	+	15.6469	7.17464
CP976_00980	189892	190233	-	3.58311	0.283166
CP976_00985	190725	191387	-	259.548	25.2285
CP976_00990	191663	193234	+	42.8753	46.4577
CP976_00995	193260	193496	-	1.59308	0.815383
CP976_01000	193838	194932	+	119.176	192.798
CP976_01005	195204	196610	+	1289.65	578.529
CP976_01010	196616	198109	-	13567	37578.2
CP976_01015	198343	199482	+	13742.3	21352.6
CP976_01020	199555	200052	-	1257.69	1557.95
CP976_01025	200111	200710	-	15.8228	13.6662
CP976_01030	200751	201653	-	350.632	495.578
CP976_01035	201837	202079	-	693.4	905.983
CP976_01040	202162	203328	-	2.81004	5.68536
CP976_01045	203325	204389	-	3.72579	3.05839
CP976_01050	204386	205327	-	2.79615	3.25496
CP976_01055	205346	206146	-	2.45138	5.25809
CP976_01060	206323	207942	+	19.2944	19.1458
CP976_01065	208861	210516	+	207.733	71.6039
CP976_01070	210488	211201	-	61.2522	45.6458
CP976_01075	211264	212106	-	307.293	164.159
CP976_01080	212174	213700	-	266.229	316.693
CP976_01085	213856	216294	+	817.181	192.274
CP976_01090	216344	217609	-	3969.05	263.756
CP976_01095	217722	219275	-	4.79313	6.38157
CP976_01100	219272	220381	-	4.80008	3.36648
CP976_01105	220444	222276	+	89.4677	87.104
CP976_01110	222287	222478	-	19.6078	24.3711
CP976_01115	222575	224188	-	102.111	122.537
CP976_01120	224237	226465	-	176.738	229.474
CP976_01125	226531	227379	-	18.7217	63.493
CP976_01130	227605	229128	+	122.741	503.262
CP976_01135	229132	230886	+	36.689	124.854
CP976_01140	230939	231922	-	7.59623	7.04214
CP976_01145	231924	233375	-	13.9355	10.0848
CP976_01150	233418	234698	-	9.13712	7.13638
CP976_01155	234851	235717	-	2.39225	8.03331
CP976_01160	235714	236607	-	5.9335	7.9848
CP976_01165	236611	237750	-	4.34399	8.02413
CP976_01170	237743	238852	-	14.3708	14.6679
CP976_01175	239173	239853	-	5.91792	12.8731
CP976_01180	239967	241106	-	9.98322	26.1906
CP976_01185	241451	243007	+	18.3578	46.7118
CP976_01190	243014	243332	+	0.416104	1.64913
CP976_01195	243488	244576	+	9.6959	14.0701
CP976_01200	244617	247391	+	4.76535	12.0929
CP976_01205	247401	248600	-	16.4704	5.39301
CP976_01210	248695	249654	-	4.79144	2.46451
CP976_01215	249651	250880	-	6.46975	4.61174
CP976_01220	250902	251759	-	3.59006	4.132
CP976_01225	251775	252515	+	7.21673	7.6452
CP976_01230	252587	253651	-	24.9319	24.7186
CP976_01235	253768	254820	-	14.7172	14.2417
CP976_01240	254927	255631	-	6.46449	10.865
CP976_01245	255628	255945	-	1.22222	1.32267
CP976_01250	255899	256118	+	2.84139	4.80067
CP976_01255	256149	257333	-	24.9058	26.5262
CP976_01260	257626	258225	-	39.3896	69.1453
CP976_01265	258367	259161	+	22.867	9.18937
CP976_01270	259178	259549	+	19.3848	9.97064
CP976_01275	259560	260738	-	4.42227	11.2083
CP976_01280	260850	261218	-	0.81306	12.5992
CP976_01285	261344	261748	+	3.6353	2.65452
CP976_01290	261786	262145	+	3.98007	14.015
CP976_01295	262242	262592	+	2.78395	8.61386
CP976_01300	262799	263305	+	128.05	150.459
CP976_01305	263317	263835	+	51.598	51.5443
CP976_01310	264037	265326	+	26.8331	17.3353
CP976_01315	265323	266603	+	34.539	18.1562
CP976_01320	266744	267202	+	148.857	118.812
CP976_01325	267333	267818	+	198.213	203.563
CP976_01330	267825	269078	+	66.1061	100.954
CP976_01335	269443	270006	-	13.2407	71.6599
CP976_01340	270101	271199	-	7.58402	77.2713
CP976_01345	271774	272661	+	10.8954	6.839
CP976_01350	272730	274352	-	283.623	129.101
CP976_01355	274490	275194	-	46.4584	36.3265
CP976_01360	275242	275790	-	1.17003	5.25548
CP976_01365	275768	276721	-	2.03528	7.45519
CP976_01370	276859	277272	+	0.416104	3.95118
CP976_01375	277289	277597	+	2.05443	1.68324
CP976_01380	277808	278797	-	2.84139	7.58354
CP976_01385	279017	280111	+	15.91	28.0942
CP976_01390	280186	281229	-	38.1726	129.199
CP976_01395	281229	281660	-	23.9118	46.9227
CP976_01400	281954	282223	+	16.5382	20.5861
CP976_01405	282536	283528	+	869.431	1065.66
CP976_01410	283578	284177	+	283.74	273.938
CP976_01415	284170	284580	+	38.0247	41.2925
CP976_01420	284668	285351	-	4.78093	10.0139
CP976_01425	285771	286757	+	8.82539	5.65125
CP976_01430	286928	287470	+	0.786965	2.86181
CP976_01435	287537	288097	-	109.135	88.2518
CP976_01440	288126	290141	-	257.275	78.3749
CP976_01445	290239	291408	+	22.8566	17.0902
CP976_01450	291458	291826	-	23.9987	58.7339
CP976_01455	292062	294140	+	281.255	181.99
CP976_01460	294177	294971	-	30.5764	31.1078
CP976_01465	295246	295698	+	85.338	73.7402
CP976_01470	295797	296402	+	37.7584	34.3199
CP976_01475	296395	297150	+	28.4923	26.5887
CP976_01480	297449	298033	+	2.04222	2.83427
CP976_01485	298156	299124	+	3389.56	1035.83
CP976_01490	299257	300420	+	1063.8	301.25
CP976_01495	300551	301312	+	27.8605	16.0559
CP976_01500	301519	302340	+	125.485	82.1647
CP976_01505	302362	303087	-	166.121	223.519
CP976_01510	303092	303655	-	214.665	303.395
CP976_01515	303725	304123	+	236.269	122.272
CP976_01520	304194	305021	+	311.023	173.392
CP976_01525	305270	306412	+	32.225	108.636
CP976_01530	306589	307764	+	4.48666	22.549
CP976_01535	307485	308870	-	3.58311	2.75686
CP976_01540	308867	310261	-	14.0155	19.5731
CP976_01545	310372	311295	-	202.365	185.636
CP976_01550	311341	312753	-	754.648	873.42
CP976_01555	312872	313888	-	700.118	901.704
CP976_01560	313921	315363	-	1780.2	2166.2
CP976_01565	315360	316037	-	1133.26	1862.45
CP976_01570	316200	317036	-	15.6313	13.5785
CP976_01575	317109	317456	-	25.7014	23.9058
CP976_01580	317453	317833	-	25.1584	29.8271
CP976_01585	317830	318291	-	22.3204	24.6304
CP976_01590	318460	319419	-	116.656	40.6404
CP976_01595	319480	319737	-	114.125	42.2607
CP976_01600	319922	321481	-	79.1972	17.62
CP976_01605	321597	323618	-	12.8021	7.57175
CP976_01610	323803	325122	+	53.4802	44.6782
CP976_01615	325119	326045	+	10.8154	7.48273
CP976_01620	326042	326950	+	3.62836	4.40599
CP976_01625	326947	327978	+	126.138	152.015
CP976_01630	328073	328462	+	136.199	267.04
CP976_01635	328496	328897	-	21.9582	35.5413
CP976_01640	329022	329783	-	198.768	111.706
CP976_01645	329796	330455	-	445.882	228.76
CP976_01650	330474	331421	-	310.443	160.147
CP976_01655	331707	332792	+	21.8695	8.79361
CP976_01660	332847	334613	+	101.504	27.0167
CP976_01665	334607	336991	+	103.153	52.3632
CP976_01670	337079	338146	+	163.778	114.666
CP976_01675	338154	340132	-	2.3731	3.83047
CP976_01680	340255	342318	-	37.5738	22.0402
CP976_01685	342552	343991	-	24.3731	34.5858
CP976_01690	343988	346864	-	13.1502	44.2719
CP976_01695	346861	348129	-	19.1012	25.9888
CP976_01700	348357	349979	+	48.5267	61.0422
CP976_01705	349983	351809	-	89.4033	106.116
CP976_01710	351992	352276	+	127.569	235.255
CP976_01715	352284	353387	-	1338.6	2288.24
CP976_01720	353399	353914	-	542.033	936.651
CP976_01725	353908	354735	-	2455.01	4651.93
CP976_01730	354763	355056	-	842.502	1694.34
CP976_01735	355053	356039	-	5678.98	12865.9
CP976_01740	356240	356650	+	1214.12	2427.53
CP976_01745	356647	358002	+	1885.06	3766.79
CP976_01750	358011	359036	-	6.38621	9.36255
CP976_01755	359335	360093	-	32.9495	109.332
CP976_01760	360148	361182	-	62.3978	49.7789
CP976_01765	361487	362929	+	2.85528	3.53156
CP976_01770	363032	364777	+	39.9225	23.7169
CP976_01775	364774	365337	+	2.84139	3.23003
CP976_01780	365399	366136	+	5.96842	6.53747
CP976_01785	366133	368445	+	2.00224	2.16298
CP976_01790	368449	368730	+	1.24831	1.11691
CP976_01795	368727	369869	+	7.66587	8.15905
CP976_01800	369862	370932	+	6.83367	6.64899
CP976_01805	370987	371343	-	8.03674	4.37187
CP976_01810	371581	371787	-	7.17843	4.68915
CP976_01815	371829	372425	-	4.39092	2.96262
CP976_01820	372422	372973	-	8.77846	6.11677
CP976_01825	372966	374759	-	29.5424	26.7635
CP976_01830	374824	375912	-	8.01233	5.15314
CP976_01835	375914	377716	-	6.07974	7.49849
CP976_01840	378207	378290	-	0	0
CP976_01845	378367	379092	-	12.0099	8.9495
CP976_01850	379337	379804	-	3.16006	2.23382
CP976_01855	379966	381639	+	1.96394	7.52342
CP976_01860	381715	382629	+	32.3993	48.4706
CP976_01865	382647	383384	-	21.9095	12.5676
CP976_01870	383559	384836	+	2.42003	4.29446
CP976_01875	384853	386085	-	3.97312	3.81472
CP976_01880	386126	387609	-	1.59308	4.49258
CP976_01885	387783	388019	+	0.396956	0.532217
CP976_01890	388040	390355	-	6.35486	6.95555
CP976_01895	390514	391509	-	20.1266	16.5162
CP976_01900	391629	392948	+	4.77229	7.33449
CP976_01905	392945	394396	+	5.96316	7.1038
CP976_01910	394393	395634	+	2.41834	6.49417
CP976_01915	395642	397381	-	13.7037	6.53486
CP976_01920	397460	398284	-	5.63923	5.41795
CP976_01925	398281	399267	-	5.57484	6.67392
CP976_01930	399278	400519	-	31.6385	23.6746
CP976_01935	400652	401674	-	24.5089	29.4114
CP976_01940	402029	404674	+	90.8764	57.9981
CP976_01945	404781	405494	-	46.5211	39.0821
CP976_01950	405599	406606	-	13.1208	14.2575
CP976_01955	406851	407729	+	11.1027	27.6363
CP976_01960	407747	408445	-	1.62612	4.41517
CP976_01965	408489	409913	-	4.79313	8.90774
CP976_01970	410126	411388	+	3.60921	5.84936
CP976_01975	411385	412113	+	1.18392	3.18673
CP976_01980	412134	412826	+	163.312	122.524
CP976_01985	412842	413720	-	15.9794	20.0228
CP976_01990	413736	414710	-	24.4009	29.1057
CP976_01995	414707	415327	-	31.3389	26.0581
CP976_02000	415378	416523	-	67.2396	55.1861
CP976_02005	416520	417263	-	52.2091	54.0097
CP976_02010	417319	418062	-	31.8092	25.7943
CP976_02015	418196	420235	+	73.2778	45.8552
CP976_02020	420266	421618	+	38.0055	31.251
CP976_02025	421615	422559	+	25.2678	13.1747
CP976_02030	422562	423488	+	16.8638	17.8914
CP976_02035	423603	424298	+	51.6865	52.5519
CP976_02040	424302	426347	-	15.2482	11.8662
CP976_02045	426422	427708	+	39.1234	23.8925
CP976_02050	427730	428599	-	67.6001	83.9671
CP976_02055	428785	429801	+	8.39014	8.68209
CP976_02060	429945	430610	+	0.786965	1.06443
CP976_02065	430821	431172	+	0	0.824564
CP976_02070	431185	431952	+	2.82919	1.95066
CP976_02075	432001	435089	-	18.4396	37.0606
CP976_02080	435413	435706	+	10.8607	8.27822
CP976_02085	435816	436442	+	1437.56	1877.47
CP976_02090	436458	437123	-	112.948	123.008
CP976_02095	437433	438734	+	1902.71	9317.61
CP976_02100	438813	440021	+	2665.49	12555.9
CP976_02105	440173	441747	+	624.679	3196.59
CP976_02110	441938	442708	+	60.8291	80.8547
CP976_02115	442774	445299	+	40.3214	57.4037
CP976_02120	445336	446058	-	310.051	597.583
CP976_02125	446124	446561	+	46.3035	2207.94
CP976_02130	446641	448896	-	7153.46	683.63
CP976_02135	448972	449403	-	560.408	108.706
CP976_02140	449544	450227	-	2741.27	1066.8
CP976_02145	450230	451183	-	10470.3	4020.9
CP976_02150	451479	451805	+	13557.7	3447.97
CP976_02155	451855	452226	+	12389.7	3621.1
CP976_02160	452223	452483	+	5678.4	1577.48
CP976_02165	452456	453301	-	31.9555	28.5241
CP976_02170	453984	454746	+	211.803	53.312
CP976_02175	455208	456086	+	60.3117	62.1906
CP976_02180	456299	456592	-	29.0477	6.28995
CP976_02185	456914	457687	-	139.468	33.5867
CP976_02190	457876	457997	-	5.63923	0.858678
CP976_02195	458096	458725	+	171.682	253.453
CP976_02200	459189	459905	+	29.9985	30.7621
CP976_02205	459999	461003	+	27.7036	18.7603
CP976_02210	461221	461619	+	418.637	305.057
CP976_02215	461833	462768	-	16.7803	10.9358
CP976_02220	463252	463441	-	0	0
CP976_02225	463366	463572	-	1.20307	0.566331
CP976_02230	463820	465073	+	8.32237	6.07348
CP976_02235	465158	466180	+	15.1838	11.9147
CP976_02240	466232	467230	+	15.9672	10.9093
CP976_02245	467569	468435	+	60.1832	10.1606
CP976_02250	468436	468741	-	122.039	85.6565
CP976_02255	468871	469386	+	3663.21	761.396
CP976_02260	469475	469675	-	23.3702	10.4336
CP976_02265	469832	470407	+	12644.9	4353.72
CP976_02270	470509	470763	-	8.53807	4.52669
CP976_02275	470777	471079	-	4.77229	6.2858
CP976_02280	471259	471592	+	296.807	119.363
CP976_02285	471740	472558	+	417.911	272.82
CP976_02290	472650	473354	+	83.1648	62.6771
CP976_02295	473417	474133	+	65.0215	185.752
CP976_02300	474126	475262	+	42.5913	98.3079
CP976_02305	475219	475407	-	0	0
CP976_02310	475348	475701	+	8.80624	12.3934
CP976_02315	476090	476962	+	45.9953	31.1526
CP976_02320	477058	478326	+	51.5736	33.2657
CP976_02325	478347	478505	+	4.02531	4.59599
CP976_02330	478587	479189	-	54.9373	13.4497
CP976_02335	479182	482421	-	177.196	54.7514
CP976_02340	482447	483679	-	121.89	32.3908
CP976_02345	483723	484583	-	54.1034	21.3521
CP976_02350	484621	487059	-	379.292	121.164
CP976_02355	487330	488307	-	479.613	109.015
CP976_02360	488322	490331	-	129.419	51.7912
CP976_02365	490331	491410	-	107.603	36.1249
CP976_02370	491431	492900	-	83.3425	52.9157
CP976_02375	493247	494083	-	17.2208	12.7117
CP976_02380	494087	495757	-	143.118	53.5148
CP976_02385	495910	496707	+	644.786	534.497
CP976_02390	496776	497909	-	485.498	266.082
CP976_02395	498041	499204	-	468.881	375.492
CP976_02400	499201	499563	-	346.38	265.255
CP976_02405	499869	500501	-	58.926	17.5374
CP976_02410	500501	501586	-	158.63	38.3935
CP976_02415	501865	502278	+	0.39001	0.283166
CP976_02420	502460	503296	+	18.4605	52.712
CP976_02425	503322	503654	-	17.7257	24.0845
CP976_02430	503689	503967	-	18.906	17.0469
CP976_02435	504236	504460	-	4.39449	5.25548
CP976_02440	504670	505380	+	38.6464	12.8875
CP976_02445	505755	506183	+	9.16321	1.89818
CP976_02450	506198	506887	-	178.249	124.786
CP976_02455	506962	507210	+	3.6231	3.30744
CP976_02460	507451	508632	+	95.8958	121.686
CP976_02465	508755	509411	+	82.9896	44.1679
CP976_02470	509500	510039	-	217.644	78.6937
CP976_02475	510292	511326	+	4529.39	1176.18
CP976_02480	511454	511582	-	2.05443	0.541399
CP976_02485	511691	512125	+	255.42	111.093
CP976_02490	512268	514700	+	101.274	63.5878
CP976_02495	514808	517795	-	4.00091	3.01248
CP976_02500	517909	518844	-	1.17698	2.20628
CP976_02505	518841	519872	-	2.05443	0.747156
CP976_02510	519959	521545	-	6.75538	6.86132
CP976_02515	521562	522674	-	14.8391	7.72764
CP976_02520	522769	523518	-	2.38005	2.9718
CP976_02525	523518	524267	-	5.23702	3.23921
CP976_02530	524347	525387	-	51.2549	52.9779
CP976_02535	525377	526768	-	85.3275	93.8908
CP976_02540	526871	527485	-	3.64225	1.40008
CP976_02545	527698	528306	+	5.5801	24.2465
CP976_02550	528333	528824	-	0.832209	0.532217
CP976_02555	528826	529323	+	5.65838	9.20512
CP976_02560	529946	530827	+	1.19612	12.337
CP976_02565	530824	531804	+	0.39001	5.57384
CP976_02570	531801	532610	+	0.806114	2.73193
CP976_02575	532704	533717	+	3.16701	7.23107
CP976_02580	533801	534766	+	3.92788	10.7902
CP976_02585	534787	536292	+	9.66454	18.1903
CP976_02590	536476	537369	+	6.50279	17.6801
CP976_02595	537366	538355	+	23.8735	54.2476
CP976_02600	538352	539860	+	19.2264	48.3268
CP976_02605	539942	540715	+	5.63228	6.33171
CP976_02610	540801	541748	-	281.198	318.81
CP976_02615	541942	542913	+	0.396956	2.47369
CP976_02620	542910	543701	+	0.832209	2.02806
CP976_02625	543682	546813	-	213.024	175.279
CP976_02630	546823	547242	-	38.0632	109.554
CP976_02635	547359	548357	+	31.3251	28.7655
CP976_02640	548391	549137	-	36.9052	43.1931
CP976_02645	549315	549734	+	124.867	145.053
CP976_02650	549814	555024	-	61.1425	55.7317
CP976_02655	555303	555995	-	2.43918	0.283166
CP976_02660	556001	556774	-	0.396956	1.06443
CP976_02665	556771	557892	-	1.57393	1.0828
CP976_02670	557889	558773	-	0.416104	0.292347
CP976_02675	558888	560138	-	4.37703	2.11312
CP976_02680	560559	561035	+	182.841	101.219
CP976_02685	560992	562110	-	32.1259	33.1466
CP976_02690	562359	563600	+	84.0753	84.7805
CP976_02695	563957	564535	-	112.982	122.128
CP976_02700	565153	566118	+	0.832209	0.575512
CP976_02705	566430	567245	+	13.9372	4.00212
CP976_02710	567297	568148	+	6.0084	6.48238
CP976_02715	568185	569351	+	2.84834	4.82668
CP976_02720	569541	570200	+	0.39001	0.781269
CP976_02725	570258	570380	+	0	0
CP976_02730	570583	571416	+	0.39001	3.5132
CP976_02735	571649	572347	+	1.98478	0.833745
CP976_02740	572277	573021	+	0.81306	0.781269
CP976_02745	573178	573876	-	17.6508	12.042
CP976_02750	574151	574885	-	26.0114	18.042
CP976_02755	574992	575585	-	57.3504	60.0001
CP976_02760	575764	576603	-	38.6847	76.0967
CP976_02765	576785	577534	-	2.42529	4.27764
CP976_02770	577891	579231	-	30.9108	20.0213
CP976_02775	579414	580580	-	89.5079	66.3334
CP976_02780	580690	581373	+	594.904	992.075
CP976_02790	584030	588304	-	1131.44	958.87
CP976_02795	588870	589715	-	154.582	210.602
CP976_02800	590003	590449	-	34.1473	46.5889
CP976_02805	590664	591026	+	92.2329	97.4886
CP976_02810	591122	591331	-	0.39001	1.10773
CP976_02815	591657	591827	+	1.60697	3.29826
CP976_02820	592133	592454	+	0.806114	0.292347
CP976_02825	592537	594327	-	36.7017	32.3504
CP976_02830	594447	595322	-	8.41454	8.83952
CP976_02835	595324	596277	-	12.8907	22.4491
CP976_02840	596274	597665	-	24.777	45.1912
CP976_02845	597738	598370	+	300.219	327.334
CP976_02850	599103	599747	-	143.635	172.742
CP976_02855	599973	600812	+	11.5816	16.6706
CP976_02860	600817	601953	+	23.781	28.4294
CP976_02865	601950	602873	+	4.44836	6.19418
CP976_02870	602961	603872	+	10.462	9.07939
CP976_02875	603896	604996	+	8.08367	11.2699
CP976_02880	605514	605723	-	57.4321	25.5971
CP976_02885	606923	607420	+	127.766	110.758
CP976_02890	607417	608265	+	289.201	330.973
CP976_02895	608512	608917	+	7.57708	9.47254
CP976_02900	609093	609551	+	75.2848	69.8691
CP976_02905	610260	610715	+	219.314	162.773
CP976_02910	610871	612178	-	2.7648	1.97559
CP976_02915	612335	614521	-	16.3416	6.12595
CP976_02920	614518	615498	-	12.0707	3.60635
CP976_02925	615511	616152	-	10.469	4.08871
CP976_02930	616810	617115	-	0.396956	1.06443
CP976_02935	617392	617919	+	3.20531	6.82981
CP976_02940	618023	618748	-	57.4321	60.0058
CP976_02945	618940	619758	-	117.667	129.282
CP976_02950	619896	620176	+	0.806114	0.566331
CP976_02955	620198	620695	-	11.5172	4.97493
CP976_02960	620742	621278	+	61.94	39.17
CP976_02965	621375	621643	+	9.56711	7.27544
CP976_02970	621960	623198	+	13.8328	6.88075
CP976_02975	623233	624894	+	10.3471	1.06443
CP976_02980	624891	626258	+	5.60619	3.88295
CP976_02985	626242	626901	-	97.3982	125.033
CP976_02990	627097	627492	-	201.103	215.938
CP976_02995	627796	629205	+	13.3695	15.5226
CP976_03000	629255	630181	+	19.2213	10.2722
CP976_03005	630271	630975	+	15.5999	8.04907
CP976_03010	631059	632375	+	31.1771	15.8475
CP976_03015	632387	633268	-	6.75707	4.99986
CP976_03020	633345	634379	-	11.6737	10.4453
CP976_03025	634372	635154	-	17.9644	12.7301
CP976_03030	635156	636379	-	48.5528	32.1615
CP976_03035	636366	637178	-	11.1985	11.7757
CP976_03040	637175	637993	-	20.3548	13.7237
CP976_03045	638136	638828	-	261.282	229.865
CP976_03050	638913	640436	-	9.56542	10.84
CP976_03055	640589	641236	-	11.5119	12.6792
CP976_03060	641239	642438	-	31.7881	17.8465
CP976_03065	642746	643618	+	2.05443	3.53813
CP976_03070	643624	644445	+	2.00393	1.85489
CP976_03075	644725	644850	-	0	0
CP976_03080	645055	646254	-	0.786965	1.40008
CP976_03085	646295	652864	-	13.9128	20.0646
CP976_03090	652979	654055	-	1.20307	2.25875
CP976_03095	654117	655190	-	0.786965	1.07362
CP976_03100	655283	656614	-	1.18392	1.63995
CP976_03105	656936	657427	-	0.806114	2.13805
CP976_03110	658016	658441	+	3.97312	2.21546
CP976_03115	659852	660542	+	4.43447	2.72274
CP976_03120	660553	662331	-	12.889	3.95882
CP976_03125	662328	664067	-	19.8812	6.85475
CP976_03130	664064	665269	-	8.48062	2.30969
CP976_03135	665280	666659	-	25.1113	6.99228
CP976_03140	666656	668140	-	28.9781	6.61488
CP976_03145	668137	668970	-	106.92	26.5664
CP976_03150	669244	670065	-	28.3601	5.42056
CP976_03155	670085	671092	-	44.0297	13.1523
CP976_03160	671212	672171	-	85.994	11.0692
CP976_03165	672243	673220	-	402.925	55.4028
CP976_03170	673313	674509	+	10.8085	5.3156
CP976_03175	674631	675449	+	38.056	10.9669
CP976_03180	675446	675859	+	3.66834	2.10394
CP976_03185	676029	676283	+	4.37008	1.3476
CP976_03190	676582	676793	+	0	0
CP976_03195	676892	677719	+	30.2003	9.03609
CP976_03200	677917	678118	-	33.4422	14.2076
CP976_03205	678170	678364	-	10.0998	4.96575
CP976_03210	678575	678967	-	19.2091	35.0314
CP976_03215	679065	681035	+	4.37177	6.60308
CP976_03220	681032	681451	+	0.396956	1.03032
CP976_03225	681476	682195	-	40.4117	61.8998
CP976_03230	682312	683271	-	162.909	251.999
CP976_03235	683350	684060	+	3.54482	1.86407
CP976_03240	684214	684978	+	2.05443	1.95723
CP976_03245	685089	685934	+	6.39841	3.03084
CP976_03250	685945	686427	+	6.9311	3.85541
CP976_03255	686704	687246	+	3.61616	2.52617
CP976_03260	687784	689115	+	1.61917	4.19105
CP976_03265	689689	690558	+	12.3738	19.2965
CP976_03270	690712	691968	-	6.47144	8.42386
CP976_03275	692288	693268	-	4.89582	1.77748
CP976_03280	693299	694063	-	3.97312	2.32041
CP976_03285	694648	695403	+	7.99149	10.6695
CP976_03290	695517	696383	+	34.8768	60.3642
CP976_03295	696435	697583	-	5.97705	4.11625
CP976_03300	697765	699954	-	57.319	18.1914
CP976_03305	699951	700931	-	17.4473	14.6954
CP976_03310	700944	701606	-	17.5672	9.66147
CP976_03315	702750	703379	+	139.481	71.2073
CP976_03320	703499	705973	-	72.2972	52.1926
CP976_03325	705967	707256	-	56.4313	51.2758
CP976_03330	707704	708090	+	4.35093	2.24957
CP976_03335	707993	708811	-	191.722	80.6081
CP976_03340	708858	709442	-	377.461	174.443
CP976_03345	711108	712073	-	1043.85	592.631
CP976_03350	712300	712590	+	3.2314	3.80554
CP976_03355	712686	714095	-	7492.36	2192.12
CP976_03360	714250	714894	+	265.368	307.038
CP976_03365	715060	716628	+	1061.86	367.104
CP976_03370	716717	718147	-	765.364	514.468
CP976_03375	718266	718658	+	180.36	209.416
CP976_03380	718655	720091	-	347.654	227.596
CP976_03385	720341	721306	-	1480.76	1261.33
CP976_03390	721473	722141	-	35.9128	126.141
CP976_03395	722272	722835	+	50.952	149.099
CP976_03400	722916	724064	-	259.672	140.641
CP976_03405	724057	726171	-	1126.18	559.372
CP976_03410	726168	727160	-	606.207	351.325
CP976_03415	727157	727699	-	720.314	425.863
CP976_03420	727924	728502	+	163.727	176.716
CP976_03425	728535	729440	-	109.676	68.0717
CP976_03430	729557	729787	+	5.23007	4.04541
CP976_03435	729803	730789	-	92.3072	90.0012
CP976_03440	730900	732147	+	19.2786	18.6254
CP976_03445	732144	733118	+	73.45	142.192
CP976_03450	733274	733573	+	60.5242	84.4458
CP976_03455	734144	734830	+	54.0163	73.2207
CP976_03460	734954	736144	+	332.467	209.763
CP976_03465	736164	737147	-	9.22591	7.07625
CP976_03470	737232	737876	-	2.01613	2.36217
CP976_03475	738148	739392	+	16.0874	22.0483
CP976_03480	739429	740868	+	2.39225	6.08923
CP976_03485	740880	741536	-	0.396956	1.0828
CP976_03490	741708	742688	+	36.8963	79.9838
CP976_03495	742749	743351	+	49.9144	93.8938
CP976_03500	743408	743863	+	28.8181	64.5869
CP976_03505	743897	745000	+	5.24753	22.9763
CP976_03510	745189	746214	-	8.331	29.2684
CP976_03515	746309	746761	+	0.396956	4.25117
CP976_03520	746917	748179	+	19.1969	14.7149
CP976_03525	748243	748671	-	1725.73	2239.46
CP976_03530	748942	749316	+	42.6923	133.208
CP976_03535	749378	749752	+	45.5948	128.798
CP976_03540	750265	750714	-	67.6295	91.4325
CP976_03545	751160	752206	+	31.5513	55.0803
CP976_03550	752276	753829	-	237.884	146.566
CP976_03555	753826	754629	-	181.937	116.989
CP976_03560	754728	755453	-	181.082	187.247
CP976_03565	755547	756533	-	282.185	626.216
CP976_03570	756922	757371	+	2794.69	2074.23
CP976_03575	757498	758865	-	100.146	52.384
CP976_03580	759109	760059	+	5.16568	9.29171
CP976_03585	760138	760727	-	267.014	146.719
CP976_03590	760871	761140	-	135.683	79.6169
CP976_03595	761594	762880	-	42.0012	24.3672
CP976_03600	762994	763218	-	5.27363	6.97284
CP976_03605	763534	765882	-	418.763	216.366
CP976_03610	765887	773353	-	1508.55	682.184
CP976_03615	773594	774376	+	7.58759	3.55649
CP976_03620	774488	775381	-	65.2914	64.4795
CP976_03625	775510	776100	+	4.74789	3.36648
CP976_03630	776166	777590	+	10.0945	8.58785
CP976_03635	777627	777872	+	0	1.35678
CP976_03640	777903	778442	-	4.37008	7.4119
CP976_03645	778552	786768	+	1349.67	1582.69
CP976_03650	786765	788258	+	149.898	171.076
CP976_03655	788344	788781	+	57.1311	58.4431
CP976_03660	788793	789803	-	152.974	62.727
CP976_03665	789893	790549	+	194.8	115.296
CP976_03670	790677	791720	+	317.371	349.823
CP976_03675	791810	792028	-	0	0
CP976_03680	792075	792271	-	0.416104	0
CP976_03685	792414	793619	+	69.068	113.339
CP976_03690	793646	794488	+	5.554	15.9916
CP976_03695	794592	796400	+	29.1976	44.9721
CP976_03700	796572	797954	+	5.5923	9.59432
CP976_03705	798021	800681	+	9.57763	19.7528
CP976_03710	800749	801360	+	82.5279	59.9789
CP976_03715	801481	802176	-	157.411	208.071
CP976_03720	802315	803097	+	7.25672	2.67945
CP976_03725	803121	806351	-	10.7754	50.664
CP976_03730	806720	807658	+	289.108	85.7934
CP976_03735	807655	808500	+	118.69	47.2319
CP976_03740	808609	809877	+	92.8976	50.0085
CP976_03745	809874	810539	+	31.4017	29.6935
CP976_03750	810613	811344	+	6.82146	4.5094
CP976_03755	811349	811984	+	0.793911	0.532217
CP976_03760	812053	812433	+	0.39001	0.532217
CP976_03765	812434	813054	-	411.605	359.483
CP976_03770	813057	813407	-	76.1487	45.0913
CP976_03775	813404	813862	-	117.492	83.5525
CP976_03780	813958	815175	-	11.4772	8.8946
CP976_03785	815313	816149	+	4.39617	1.69242
CP976_03790	816259	816876	+	45.1404	37.8025
CP976_03795	816873	819467	+	30.4718	39.6127
CP976_03800	819464	820582	+	12.8002	16.7272
CP976_03805	820601	821044	+	10.1259	11.2489
CP976_03810	821041	822195	+	13.5575	18.6543
CP976_03815	822213	822917	+	6.8684	7.24133
CP976_03820	822924	823616	-	506.868	517.927
CP976_03825	823757	824362	+	114.957	100.916
CP976_03830	824379	825836	-	5.12401	4.50022
CP976_03835	825842	826867	-	4.84532	3.92363
CP976_03840	826873	827799	-	8.3066	7.00956
CP976_03845	827973	828333	-	0	1.97559
CP976_03850	828467	829765	+	32.4393	25.2005
CP976_03855	829795	830586	+	17.4856	17.1112
CP976_03860	830618	832354	+	37.7235	27.2589
CP976_03865	832426	832740	+	11.6321	5.62631
CP976_03870	832777	833808	-	7.61537	6.46924
CP976_03875	833813	834028	-	1.17003	1.3476
CP976_03880	834036	834350	-	8.10282	5.09149
CP976_03885	834347	835756	-	41.3866	35.2765
CP976_03890	835990	837132	+	5.99094	3.31401
CP976_03895	837117	838640	+	4.79839	3.60635
CP976_03900	838668	839768	+	2.3731	3.28908
CP976_03905	839765	840826	+	17.0712	12.9007
CP976_03910	840814	841485	-	18.5352	7.39615
CP976_03915	841648	842430	-	7.9654	3.34155
CP976_03920	842434	843198	-	7.9149	5.82289
CP976_03925	843258	844499	-	10.0737	13.8394
CP976_03930	844694	846232	+	23.494	19.2324
CP976_03935	846263	846868	+	13.0789	17.1518
CP976_03940	846897	848087	+	13.6499	10.617
CP976_03945	848106	849074	+	14.4107	10.1963
CP976_03950	849158	852385	+	59475.3	6759.79
CP976_03955	852458	853318	+	9512.51	927.821
CP976_03960	853363	853773	-	1.95699	5.99346
CP976_03965	853775	854581	-	10.3993	12.3853
CP976_03970	854626	855243	-	4.46057	7.63602
CP976_03975	855397	855891	-	131.206	137.146
CP976_03980	856022	856495	-	231.903	262.744
CP976_03985	856723	857313	-	310.257	405.163
CP976_03990	857502	858002	-	25.4193	25.42
CP976_03995	858108	858575	+	65.3249	90.3741
CP976_04000	858830	859033	+	8.39539	8.35563
CP976_04005	859256	860269	+	75.0031	63.9274
CP976_04010	860364	861374	-	225.549	197.557
CP976_04015	861565	863454	+	258.76	276.571
CP976_04020	863491	864306	-	136.455	64.1148
CP976_04025	864457	865704	-	83.3791	38.669
CP976_04030	865918	866712	-	123.925	76.8292
CP976_04035	867097	868083	+	7.35584	2.94686
CP976_04040	868109	869161	+	45.5584	26.7202
CP976_04045	869291	869623	+	45.1979	37.7751
CP976_04050	869769	870224	+	5.63923	3.22085
CP976_04055	870221	871837	+	9.15964	9.05184
CP976_04060	871900	874332	-	373.298	262.566
CP976_04065	874619	875335	-	105.074	111.281
CP976_04070	875436	877121	+	16.5382	5.95277
CP976_04075	877142	878050	-	141.898	49.7113
CP976_04080	878399	879811	-	258.92	171.873
CP976_04085	880083	881678	+	3.97481	11.5139
CP976_04090	881750	882646	+	0.416104	2.98098
CP976_04095	882648	883466	+	1.60697	2.18135
CP976_04100	883463	887059	+	7.21842	6.30417
CP976_04105	887065	888720	+	5.24228	6.77734
CP976_04110	888863	889546	+	142.516	212.66
CP976_04115	889598	889848	-	7.60843	9.04266
CP976_04120	889890	890822	-	94.569	76.8241
CP976_04125	891077	892090	+	15.5999	11.494
CP976_04130	892090	893364	+	5.5662	2.17216
CP976_04135	893529	894788	+	19.2196	19.1051
CP976_04140	894785	895753	+	7.54404	8.37138
CP976_04145	895830	896321	-	50.668	44.0043
CP976_04150	896391	897578	-	16.9143	30.2231
CP976_04155	897860	900448	+	69.1216	279.983
CP976_04160	900567	902283	-	203.972	171.712
CP976_04165	902363	902929	-	66.547	64.4695
CP976_04170	903236	904609	-	7.55098	17.1794
CP976_04175	904631	905839	-	3.56922	9.48172
CP976_04180	906049	907275	-	3.66834	19.5038
CP976_04185	907394	908377	-	12.4415	26.2664
CP976_04190	908412	909176	-	0.416104	13.0371
CP976_04195	909215	910237	-	2.39394	19.2665
CP976_04200	910259	911197	-	0.786965	30.2216
CP976_04205	911209	911706	-	0	17.3749
CP976_04210	911703	912839	-	1.61917	64.1636
CP976_04215	913438	914445	+	0	37.2414
CP976_04220	914442	916418	+	2.00918	30.3173
CP976_04225	916690	917259	+	197.986	208.343
CP976_04230	917273	918502	+	224.76	221.764
CP976_04235	918545	919327	+	51.168	49.5926
CP976_04240	919731	920777	+	3.57786	3.83047
CP976_04245	920782	921618	+	4.34399	2.40547
CP976_04250	921792	922580	+	2.7892	3.34155
CP976_04255	922709	924019	+	2.36784	7.42369
CP976_04260	924016	925638	+	1.60003	3.46072
CP976_04265	925635	926003	+	0.786965	0.858678
CP976_04270	926045	926944	+	3.96618	4.50176
CP976_04275	927036	927494	+	27.1676	46.5134
CP976_04280	927893	928999	+	81.9951	74.2025
CP976_04285	929048	929845	+	52.4266	47.2002
CP976_04290	929832	930758	+	39.771	34.1793
CP976_04295	931306	931490	+	0	1.10773
CP976_04300	931573	931716	+	0	0
CP976_04305	931733	932644	-	41.8704	51.5605
CP976_04310	933138	934796	-	20.2415	15.3927
CP976_04315	934789	936849	-	18.7739	8.06589
CP976_04320	936846	938399	-	25.2506	18.122
CP976_04325	938416	939138	-	9.63676	6.56897
CP976_04330	939135	939965	-	36.3466	23.7641
CP976_04335	939962	941038	-	47.5867	25.0542
CP976_04340	941193	941924	+	128.54	79.2574
CP976_04345	942040	943122	-	12.4068	47.0935
CP976_04350	943697	944545	-	18.013	36.2023
CP976_04355	944609	945712	-	29.7164	44.4818
CP976_04360	945712	946680	-	30.8673	64.9816
CP976_04365	946798	947541	-	29.631	43.1305
CP976_04370	947579	948250	-	5.22144	16.7928
CP976_04375	948247	948897	-	8.00538	35.4941
CP976_04380	948918	949136	-	0.786965	3.55649
CP976_04385	949322	950983	+	18.1157	65.0249
CP976_04390	950994	951593	-	479.092	463.27
CP976_04395	951903	953438	-	46.8065	37.1614
CP976_04400	953492	954283	-	21.617	22.882
CP976_04405	954356	954811	+	97.9986	91.3764
CP976_04410	955508	956455	-	40.4849	57.5515
CP976_04415	956567	957325	+	7.57013	6.2858
CP976_04420	957342	958007	+	129.429	122.739
CP976_04425	958509	959894	+	212.975	74.905
CP976_04430	959957	961897	-	230.342	145.354
CP976_04435	961971	962771	-	619.021	200.296
CP976_04440	962826	963305	-	438.168	467.581
CP976_04445	963374	964990	-	1510.03	1462.94
CP976_04450	965311	966336	+	153.335	81.9369
CP976_04455	966349	966903	-	404.795	524.176
CP976_04460	967020	967805	-	429.617	350.675
CP976_04465	967845	969038	+	129.849	78.1366
CP976_04470	969054	970316	-	576.987	439.603
CP976_04475	970614	971036	+	1158.34	1009.18
CP976_04480	971082	971909	+	649.387	684.15
CP976_04485	972086	972691	+	2534.63	2648.94
CP976_04490	972919	975363	+	1774.12	1425.59
CP976_04495	975333	977726	-	105.414	47.1215
CP976_04500	978019	978849	+	708.236	770.801
CP976_04505	978914	979384	+	201.146	156.504
CP976_04510	979416	980540	-	1208.44	511.357
CP976_04515	980941	981264	+	345.555	472.421
CP976_04520	981478	981981	+	188.306	367.825
CP976_04525	982188	982469	-	4.42227	3.87377
CP976_04530	982600	983196	+	34.4068	34.2095
CP976_04535	983207	983785	+	52.9473	54.2489
CP976_04540	983782	984690	+	45.144	42.1903
CP976_04545	984709	985131	-	145.037	158.72
CP976_04550	985150	986040	-	54.7025	38.3257
CP976_04555	986300	987772	-	8.42149	9.26678
CP976_04560	987856	988731	+	14.0451	15.2093
CP976_04565	988908	989666	-	33.6843	11.9397
CP976_04570	989692	991038	-	8.90198	7.46437
CP976_04575	991115	991699	-	89.184	56.7443
CP976_04580	991829	993070	-	186.256	167.873
CP976_04585	993107	993748	-	22.5502	32.6546
CP976_04590	993817	994950	+	268.675	422.698
CP976_04595	994940	995800	-	78.2134	63.2719
CP976_04600	995814	996695	-	205.401	158.07
CP976_04605	997175	999010	+	115.047	336.531
CP976_04610	999014	999973	-	54.7911	154.532
CP976_04615	1000166	1000378	+	0.786965	13.9478
CP976_04620	1000382	1001109	+	10.0476	71.0037
CP976_04625	1001140	1001796	-	14.9782	23.2503
CP976_04630	1001928	1002635	+	416.952	421.901
CP976_04635	1002675	1003268	-	1.64527	5.26728
CP976_04640	1003274	1004134	-	3.60395	3.34155
CP976_04645	1004131	1005069	-	3.57617	2.93768
CP976_04650	1005066	1006349	-	8.37625	6.83638
CP976_04655	1006408	1007169	-	4.40312	2.42122
CP976_04660	1007163	1008089	-	21.8418	19.9011
CP976_04665	1008086	1009201	-	15.9638	19.5615
CP976_04670	1009566	1011113	+	13.1938	11.873
CP976_04675	1011249	1011707	+	142.375	97.067
CP976_04680	1011776	1014889	+	421.625	329.591
CP976_04685	1015027	1016022	+	200.974	40.8309
CP976_04690	1016019	1016558	+	45.4188	7.94411
CP976_04695	1016560	1018053	+	132.178	27.4531
CP976_04700	1018059	1019939	-	42.8786	31.9085
CP976_04705	1020019	1021074	-	45.2067	33.9722
CP976_04710	1021119	1022771	-	8.88284	9.92231
CP976_04715	1022799	1023686	-	2.42529	2.86027
CP976_04720	1023683	1024537	-	6.05365	5.83361
CP976_04725	1024780	1026051	-	14.4038	21.3678
CP976_04730	1026099	1028132	-	25.3061	56.5685
CP976_04735	1028296	1029261	-	67.8072	134.709
CP976_04740	1029553	1030992	+	24.9283	53.9074
CP976_04745	1031061	1031981	+	16.8186	44.2549
CP976_04750	1032083	1033180	+	2.02833	7.85752
CP976_04755	1033304	1034944	+	1.61223	1.27937
CP976_04760	1035191	1036342	+	1.20307	5.71947
CP976_04765	1036372	1038477	-	60.9769	102.218
CP976_04770	1038589	1039647	+	26.948	12.6241
CP976_04775	1039734	1041065	+	94.4907	55.0742
CP976_04780	1041068	1041991	+	44.7015	24.9925
CP976_04785	1041988	1042812	+	28.4959	14.2535
CP976_04790	1042913	1045381	+	320.642	149.342
CP976_04795	1045445	1046479	-	672.295	398.558
CP976_04800	1046486	1046914	-	894.968	516.682
CP976_04805	1047015	1047668	+	1611.89	455.031
CP976_04810	1047656	1047901	+	1836.94	456.503
CP976_04815	1047914	1049812	-	5446.99	3702.13
CP976_04820	1049898	1050629	-	7.62063	1.89818
CP976_04825	1050775	1051506	-	116.043	48.5118
CP976_04830	1051769	1052269	+	434.796	359.553
CP976_04835	1052289	1052576	-	506.355	112.717
CP976_04840	1053007	1054281	-	5154.51	1937.09
CP976_04845	1054540	1056003	-	27.8449	18.5128
CP976_04850	1056034	1057293	-	27.4566	19.2991
CP976_04855	1057503	1061480	+	72.2992	74.9809
CP976_04860	1061477	1062496	-	215.087	207.523
CP976_04865	1062614	1063186	-	29.9985	15.4426
CP976_04870	1063548	1064075	-	157.04	69.3832
CP976_04875	1064540	1065808	-	12.0568	21.431
CP976_04880	1065903	1066331	-	28.0815	30.8771
CP976_04885	1066411	1067271	+	69.1146	40.3903
CP976_04890	1067323	1068033	+	124.916	134.408
CP976_04895	1068003	1069145	+	73.4294	96.6609
CP976_04900	1069165	1070643	-	93.6098	233.342
CP976_04905	1070786	1071958	+	11.9577	8.09083
CP976_04910	1072093	1072971	+	1.22222	7.33188
CP976_04915	1073027	1073755	+	2193.74	1011.18
CP976_04920	1073761	1074156	-	171.339	171.638
CP976_04925	1074244	1075725	+	392.46	150.411
CP976_04930	1075855	1077102	+	139.436	106.209
CP976_04935	1077140	1077880	-	1.98309	11.5964
CP976_04940	1077883	1078821	-	6.53583	31.15
CP976_04945	1078811	1079803	-	6.02755	19.7661
CP976_04950	1079814	1080761	-	2.777	22.1441
CP976_04955	1080924	1081844	+	47.6648	42.7398
CP976_04960	1081884	1082168	+	48.1453	84.4843
CP976_04965	1082129	1082794	-	122.922	117.694
CP976_04970	1082791	1084026	-	155.537	163.492
CP976_04975	1084112	1084837	-	49.5502	48.5953
CP976_04980	1085030	1085479	+	71.1746	64.3527
CP976_04985	1085463	1086719	-	950.271	1125.33
CP976_04990	1086854	1088209	+	991.998	601.12
CP976_04995	1088270	1088569	+	33.3551	21.9984
CP976_05000	1088667	1089770	-	6.88586	3.70977
CP976_05005	1089772	1090842	-	5.68447	4.20941
CP976_05010	1090870	1091862	-	7.25146	3.05839
CP976_05015	1091940	1093616	-	55.7295	23.3211
CP976_05020	1093694	1094725	-	20.5566	17.9581
CP976_05025	1095031	1096074	-	212.365	207.204
CP976_05030	1096219	1096449	-	166.421	25.3369
CP976_05035	1096516	1096740	-	45.6053	7.86014
CP976_05040	1096791	1097066	-	144.431	36.5325
CP976_05045	1097221	1099614	-	7068.15	2648.15
CP976_05050	1099734	1100147	-	1049.76	627.707
CP976_05055	1100158	1100631	-	911.065	654.147
CP976_05060	1100844	1101797	-	361.575	281.19
CP976_05065	1101958	1103022	+	374.811	293.287
CP976_05070	1103030	1103863	+	135.745	101.107
CP976_05075	1103809	1105905	-	1031.32	1001.54
CP976_05080	1106051	1107352	-	238.875	342.476
CP976_05085	1107547	1108452	+	441.562	423.209
CP976_05090	1108510	1109472	-	9944.54	6834.71
CP976_05095	1109528	1110316	-	13875	10782
CP976_05100	1110536	1111027	-	200.096	146.102
CP976_05105	1111111	1111524	-	30.2316	24.4262
CP976_05110	1111603	1112019	+	12.0063	14.0884
CP976_05115	1112205	1112933	+	5045.14	6492.55
CP976_05120	1112968	1113567	-	395.416	42.8926
CP976_05125	1113715	1115085	+	579.319	413.688
CP976_05130	1115108	1116178	-	18350.8	29853.3
CP976_05135	1116175	1116924	-	14772.1	24899.7
CP976_05140	1116966	1118363	-	46980	75478.7
CP976_05145	1118613	1119296	+	2235.69	1644.69
CP976_05150	1119324	1119863	-	670.412	847.169
CP976_05155	1119934	1120326	+	66.7346	76.6447
CP976_05160	1120329	1121243	-	225.8	152.406
CP976_05165	1121347	1122183	+	75.6419	137.914
CP976_05170	1122290	1122769	-	77.5086	70.1457
CP976_05175	1123135	1124799	-	3.17396	4.1753
CP976_05180	1124963	1125523	+	5.27363	1.44337
CP976_05185	1125624	1126559	+	264.661	261.389
CP976_05190	1126708	1127400	+	219.657	445.96
CP976_05195	1127410	1128099	+	454.309	793.781
CP976_05200	1128256	1128942	+	212.32	245.806
CP976_05205	1128930	1130432	-	12249	2037.34
CP976_05210	1130659	1131276	+	242.712	175.897
CP976_05215	1131317	1131781	-	2.39394	3.86459
CP976_05220	1131990	1133333	+	471.627	720.344
CP976_05225	1133330	1133701	-	2.00918	0.566331
CP976_05230	1133676	1134569	+	9.60541	16.7572
CP976_05235	1134604	1135923	-	2.7892	3.41896
CP976_05240	1136021	1137103	-	1.58088	1.889
CP976_05245	1137485	1138465	+	1.22222	0.532217
CP976_05250	1138554	1139342	+	2.82224	0.292347
CP976_05255	1139418	1140176	-	63.3691	49.4828
CP976_05260	1140252	1141919	+	1249.7	302.445
CP976_05265	1142060	1144138	+	213.934	75.0569
CP976_05270	1144946	1145530	-	85.0263	22.4018
CP976_05275	1145791	1146888	+	584.43	369.568
CP976_05280	1147000	1147677	+	1137.25	1195.77
CP976_05285	1147674	1148657	+	300.709	235.928
CP976_05290	1148784	1149707	+	1788.79	1361.1
CP976_05295	1149813	1150841	-	274.605	236.238
CP976_05300	1151010	1152491	-	1080.22	1221.49
CP976_05305	1152497	1152973	-	19.6044	26.1029
CP976_05310	1153148	1153366	+	1.22222	1.31349
CP976_05315	1153748	1153942	+	1.64527	1.13266
CP976_05320	1154073	1154477	+	230.486	266.055
CP976_05325	1154506	1155150	+	347.241	405.021
CP976_05330	1155417	1155788	-	6.02229	30.8522
CP976_05335	1155758	1156660	-	14.4907	183.855
CP976_05340	1156767	1157258	-	78.3477	695.817
CP976_05345	1157368	1158369	+	246.769	969.367
CP976_05350	1158403	1158724	-	0.806114	0.584693
CP976_05355	1158866	1159372	+	124.077	100.281
CP976_05360	1159385	1160080	+	247.954	404.659
CP976_05365	1160198	1163029	+	38.1535	75.9948
CP976_05370	1163171	1163935	+	1771.58	501.193
CP976_05375	1163996	1164787	-	652.922	723.951
CP976_05380	1164872	1165264	+	396.567	603.245
CP976_05385	1165487	1166809	+	18.8974	25.7974
CP976_08205	1750199	1750975	+	44.3204	52.3971
CP976_05395	1167732	1168676	+	4.36313	5.49535
CP976_05400	1168705	1169613	+	40.8556	40.1703
CP976_05405	1169610	1170860	+	58.1707	59.6723
CP976_05410	1170905	1171798	-	689.617	795.165
CP976_05415	1171798	1173342	-	633.329	673.845
CP976_05420	1173402	1175561	-	538.737	713.326
CP976_05425	1175561	1179382	-	906.272	1215.1
CP976_05430	1179379	1182489	-	770.567	1029.12
CP976_05435	1182486	1182878	-	110.23	167.898
CP976_05440	1182875	1183219	-	51.3506	71.659
CP976_05445	1183239	1183775	-	246.037	309.662
CP976_05450	1183861	1185000	-	588.701	881.567
CP976_05455	1184993	1185361	-	225.138	357.399
CP976_05460	1185371	1186057	-	567.995	1003.19
CP976_05465	1186054	1186725	-	722.66	1381.52
CP976_05470	1186747	1193643	-	3198.31	6960.44
CP976_05475	1193640	1193960	-	114.391	311.906
CP976_05480	1193951	1196041	-	385.358	935.357
CP976_05485	1196077	1197018	-	410.965	876.652
CP976_05490	1197015	1197332	-	93.4059	202.207
CP976_05495	1197247	1197999	-	93.2489	199.941
CP976_05500	1197992	1198726	-	770.587	1374.25
CP976_05505	1198746	1199270	-	1946.7	3584.74
CP976_05510	1199305	1201170	-	6532.93	12602.1
CP976_05515	1201876	1202364	+	110.991	300.231
CP976_05520	1202330	1202707	-	0.786965	0.858678
CP976_05525	1202928	1204150	+	17.5656	39.0947
CP976_05530	1204247	1205764	+	736.55	1145.32
CP976_05535	1205808	1206377	-	113.284	192.924
CP976_05540	1206481	1207653	+	311.242	223.991
CP976_05545	1207680	1208678	-	7.58233	10.3837
CP976_05550	1208892	1210193	-	18.8835	23.2686
CP976_05555	1210294	1211724	-	12.3024	24.4369
CP976_05560	1212089	1213543	+	13.6551	25.6374
CP976_05565	1213735	1213845	-	0	0
CP976_05570	1214252	1215475	+	396.188	453.01
CP976_05575	1215655	1217601	+	65.7353	78.8572
CP976_05580	1217665	1218537	-	6.01535	5.77195
CP976_05585	1218726	1219514	+	253.627	156.147
CP976_05590	1219577	1220404	-	5.56095	7.25708
CP976_05595	1220476	1221444	-	10.4237	7.99659
CP976_05600	1221450	1222709	-	83.8371	45.8701
CP976_05605	1222906	1223802	+	25.6353	11.5006
CP976_05610	1224208	1227180	+	77.5294	45.2065
CP976_05615	1227292	1229160	+	34.0568	20.559
CP976_05620	1229157	1232801	+	48.0376	35.903
CP976_05625	1232801	1234048	+	8.86894	4.7941
CP976_05630	1234058	1236208	+	130.502	126.909
CP976_05635	1236220	1237668	+	120.247	138.576
CP976_05640	1237674	1238618	+	58.7048	57.9906
CP976_05645	1238615	1239508	+	43.5753	42.5194
CP976_05650	1239528	1242626	+	156.735	136.312
CP976_05655	1242717	1243376	+	159.139	199.98
CP976_05660	1243399	1244724	-	25.1931	25.7825
CP976_05665	1244732	1245283	-	8.03148	11.8113
CP976_05670	1245280	1246491	-	21.2861	23.9541
CP976_05675	1246488	1247435	-	22.9366	21.5946
CP976_05680	1247432	1248721	-	16.0699	15.8439
CP976_05685	1248727	1250010	-	47.7833	62.5471
CP976_05690	1249998	1251023	-	47.254	63.8912
CP976_05695	1251027	1251674	-	21.5978	27.588
CP976_05700	1251671	1252465	-	62.2987	63.625
CP976_05705	1252462	1253706	-	61.919	67.438
CP976_05710	1253707	1254927	-	18.1732	24.8836
CP976_05715	1254930	1256168	-	27.2093	31.7174
CP976_05720	1256170	1257711	-	51.6381	67.2996
CP976_05725	1257720	1259663	-	63.9317	85.3915
CP976_05730	1259660	1261831	-	111.953	108.5
CP976_05735	1261850	1263784	-	64.5061	90.0981
CP976_05740	1263788	1265341	-	52.0229	57.3771
CP976_05745	1265338	1266708	-	71.794	84.6189
CP976_05750	1266705	1267958	-	89.5027	140.247
CP976_05755	1267975	1269291	-	99.8024	186.364
CP976_05760	1269395	1270873	-	116.764	275.599
CP976_05765	1271560	1273245	+	1434.6	1690.01
CP976_05770	1273272	1273925	-	1.61223	1.03032
CP976_05775	1274077	1275426	+	18.6973	109.217
CP976_05780	1275448	1276107	+	47.4192	96.7853
CP976_05785	1276134	1277525	+	12.8194	20.1619
CP976_05790	1277522	1278526	+	5.69668	7.14709
CP976_05795	1278584	1279528	+	176.958	229.682
CP976_05800	1279632	1280843	+	46.648	91.3285
CP976_05805	1280872	1282083	-	208.74	299.871
CP976_05810	1282253	1283062	-	1873.03	2320.26
CP976_05815	1283224	1284273	-	0.78002	7.98084
CP976_05820	1284270	1285847	-	5.94401	19.3505
CP976_05825	1285854	1286900	-	9.18762	89.2858
CP976_05830	1287142	1289745	+	18.1748	71.4574
CP976_05835	1289755	1290390	-	361.442	382.824
CP976_05840	1290525	1291670	+	32.4724	54.379
CP976_05845	1291667	1292605	+	27.7594	36.5504
CP976_05850	1292639	1294270	+	23.6295	31.4445
CP976_05855	1294267	1296264	+	31.9954	40.2224
CP976_05860	1296373	1297431	+	92.6015	188.312
CP976_05865	1297748	1298509	+	25.1618	49.5985
CP976_05870	1298591	1299946	+	14.7555	6.63981
CP976_05875	1300026	1300985	+	3.14617	2.74111
CP976_05880	1300982	1301794	+	3.56228	4.88834
CP976_05885	1301791	1302780	+	12.7811	17.0311
CP976_05890	1302868	1303452	-	141.17	137.906
CP976_05895	1303656	1303802	+	0.786965	0.575512
CP976_05900	1303896	1304603	+	12.358	5.68536
CP976_05905	1304643	1305302	+	5.61839	3.05839
CP976_05910	1305318	1305932	-	60.3797	124.523
CP976_05915	1306114	1307325	+	579.699	624.549
CP976_05920	1307346	1309061	-	211.126	274.3
CP976_05925	1309172	1310179	+	12.8699	22.1858
CP976_05930	1310195	1311937	-	2.84834	9.21692
CP976_05935	1312184	1312702	+	7.88186	57.3577
CP976_05940	1312946	1314496	-	7.21842	11.1833
CP976_05945	1314701	1316197	+	8.83759	8.09083
CP976_05950	1316292	1316948	-	2526.91	1407.18
CP976_05955	1317023	1317859	-	4276.56	2231.06
CP976_05960	1318034	1318984	+	397.449	229.834
CP976_05965	1319006	1319458	-	58.4818	75.0292
CP976_05970	1319570	1320187	+	1278.54	1221.47
CP976_05975	1320328	1322754	+	425.478	579.99
CP976_05980	1322751	1323656	-	0.806114	5.88194
CP976_05985	1323868	1325163	+	7.23231	11.5229
CP976_05990	1325212	1327254	+	11.968	16.9185
CP976_05995	1327311	1327835	-	6.42451	101.112
CP976_06000	1327957	1329441	+	16.5504	428.67
CP976_06005	1329518	1330759	+	24.8223	592.949
CP976_06010	1330797	1330994	+	6.01009	112.154
CP976_06015	1331003	1332178	+	17.1755	295.42
CP976_06020	1332258	1333100	+	7.19401	127.78
CP976_06025	1333222	1333977	-	192.178	143.1
CP976_06030	1334152	1334595	+	40.4794	82.8448
CP976_06035	1334605	1335075	+	118.634	191.339
CP976_06040	1335072	1335704	-	267.463	203.945
CP976_06045	1335758	1335979	-	0.396956	0.249052
CP976_06050	1336260	1339181	+	8.3815	9.00855
CP976_06055	1339453	1340937	+	109.708	49.6098
CP976_06060	1340921	1341928	+	48.8662	28.6616
CP976_06065	1342136	1345044	+	1104.72	742.824
CP976_06070	1345085	1348444	-	27.2215	27.5723
CP976_06075	1348779	1350767	+	23.9518	10.1937
CP976_06080	1350789	1352270	-	18.2082	59.9069
CP976_06085	1352573	1352751	+	0.396956	0.532217
CP976_06090	1352966	1354366	-	1933.75	1541.51
CP976_06095	1354504	1355610	-	8.90893	17.8966
CP976_06100	1355779	1356942	-	4.40312	10.676
CP976_06105	1357114	1358130	-	3.17921	13.7252
CP976_06110	1358127	1358942	-	3.18785	6.81145
CP976_06115	1359372	1360130	-	7.60843	16.528
CP976_06120	1360199	1363237	-	227.224	532.354
CP976_06125	1363384	1363806	-	148.832	231.89
CP976_06130	1364144	1365013	+	3.20531	10.8374
CP976_06135	1364986	1365726	+	0	6.29499
CP976_06140	1365797	1366822	+	5.1501	19.783
CP976_06145	1366925	1368001	+	8.39708	18.9481
CP976_06150	1368014	1368859	-	182.94	134.252
CP976_06155	1368903	1370705	-	686.1	688.673
CP976_06160	1370811	1371260	+	200.126	154.276
CP976_06165	1371346	1371723	+	194.44	140.547
CP976_06170	1371792	1373171	-	71.7264	36.8157
CP976_06175	1373346	1374935	-	230.673	40.418
CP976_06180	1375177	1376997	+	3376.81	1008.26
CP976_06185	1376994	1378775	+	4024.36	1172.79
CP976_06190	1379779	1380249	+	75.1546	126.892
CP976_06195	1380285	1380530	+	10.8137	23.8467
CP976_06200	1380556	1381350	-	445.385	317.547
CP976_06205	1381486	1384008	+	1641.68	1988.66
CP976_06210	1384046	1384918	+	464.128	434.744
CP976_06215	1385047	1385280	+	85.0991	60.2966
CP976_06220	1385171	1385401	-	0.396956	2.48287
CP976_06225	1385460	1385714	+	2.77174	2.74768
CP976_06230	1385799	1386584	-	106.755	97.4875
CP976_06235	1386595	1386966	-	114.841	113.326
CP976_06240	1387077	1388054	-	430.867	1123.65
CP976_06245	1388180	1388593	-	965.038	2369.4
CP976_06250	1388698	1389126	+	176.991	195.42
CP976_06255	1389143	1389748	-	723.92	112.752
CP976_06260	1389812	1390222	-	345.532	55.3146
CP976_06265	1390245	1390682	-	365.731	52.4819
CP976_06270	1390679	1393225	-	2548.94	325.516
CP976_06275	1393521	1394294	-	1454.97	257.317
CP976_06280	1394447	1395046	+	84.7302	65.363
CP976_06285	1395082	1395984	-	776.277	666.418
CP976_06290	1396083	1396379	+	84.2322	143.898
CP976_06295	1396515	1397372	+	566.607	578.359
CP976_06300	1397472	1397654	-	658.668	502.677
CP976_06305	1397924	1400761	+	116.51	95.8925
CP976_06310	1400758	1402041	+	60.0522	53.1862
CP976_06315	1402030	1402368	-	26.0167	23.3867
CP976_06320	1402616	1403782	-	384.527	246.793
CP976_06325	1403899	1405344	+	149.597	118.946
CP976_06330	1405360	1406568	+	56.4536	47.4178
CP976_06335	1406818	1407420	+	50.992	31.0737
CP976_06340	1407528	1407923	+	407.343	314.914
CP976_06345	1407927	1409099	+	899.714	622.125
CP976_06350	1409269	1410465	+	88.3379	49.5482
CP976_06355	1410468	1410662	-	14.1895	9.19855
CP976_06360	1410824	1411687	-	144.445	85.2769
CP976_06365	1411896	1412978	-	36.4716	39.4385
CP976_06370	1412975	1414192	-	102.233	115.176
CP976_06375	1414189	1415154	-	117.668	138.012
CP976_06380	1415275	1415847	-	53.7829	78.1915
CP976_06385	1415926	1416855	+	50.4488	46.9879
CP976_06390	1416904	1418442	+	108.497	140.836
CP976_06395	1418439	1418897	+	26.774	41.1508
CP976_06400	1418974	1420359	+	76.1662	103.304
CP976_06405	1420385	1420621	+	86.2846	81.0994
CP976_06410	1420698	1421363	-	60.0716	69.3718
CP976_06415	1421698	1422300	-	59.2972	27.3258
CP976_06420	1422485	1423711	-	527.498	383.264
CP976_06425	1423885	1424529	+	703.88	1287.55
CP976_06430	1424590	1425138	-	107.883	126.157
CP976_06435	1425298	1426536	+	3442.45	3965.38
CP976_06440	1426560	1427288	+	1593.5	1592.17
CP976_06445	1427490	1428515	+	1099.43	1660.75
CP976_06450	1428632	1429582	+	1702.68	1940.81
CP976_06455	1429704	1431053	+	429.254	336.483
CP976_06460	1431087	1432898	+	63.9437	46.1874
CP976_06465	1432912	1433091	+	97.8768	124.264
CP976_06470	1433096	1434301	-	34.9273	45.0036
CP976_06475	1434298	1436010	-	38.1899	55.6035
CP976_06480	1436007	1436369	-	15.7512	18.3212
CP976_06485	1436372	1437121	-	60.8134	65.012
CP976_06490	1437244	1437759	+	99.3135	124.334
CP976_06495	1437886	1438707	+	3700.52	6577.08
CP976_06500	1438704	1439939	+	4545.32	8167.68
CP976_06505	1440306	1442786	+	976.829	1690.22
CP976_06510	1442851	1444092	+	115.049	268.671
CP976_06515	1444100	1444555	-	87.2582	128.783
CP976_06520	1444875	1445597	+	367.877	316.306
CP976_06525	1445668	1446681	+	417.29	166.225
CP976_06530	1446690	1447469	-	21.3296	20.5551
CP976_06535	1447451	1448140	-	28.0328	29.1639
CP976_06540	1448201	1448875	-	22.8739	20.7567
CP976_06545	1448886	1450607	-	170.134	211.087
CP976_06550	1450600	1450911	-	55.0991	60.4407
CP976_06555	1450923	1451225	-	38.1779	54.7319
CP976_06560	1451339	1451986	-	74.5729	86.3085
CP976_06565	1452130	1453122	+	7.22536	8.50387
CP976_06570	1453207	1453503	-	527.859	1065.66
CP976_06575	1453593	1454228	+	161.544	100.451
CP976_06580	1454235	1454543	+	50.9171	30.438
CP976_06585	1455096	1455569	+	25618.4	38628.5
CP976_06590	1455652	1456293	+	1263.26	1931.28
CP976_06595	1456229	1456858	-	15.2185	16.4989
CP976_06600	1456951	1457877	+	104.315	159.519
CP976_06605	1457863	1458333	-	319.39	139.864
CP976_06610	1458548	1459408	+	429.524	421.416
CP976_06615	1459418	1459648	+	50.3793	141.233
CP976_06620	1459712	1460839	-	81.7426	73.6938
CP976_06625	1460990	1462147	+	694.609	784.559
CP976_06630	1462140	1463420	+	386.174	433.796
CP976_06635	1463422	1464147	+	43.516	47.3587
CP976_06640	1464232	1465131	+	96.5121	82.4096
CP976_06645	1465142	1466071	+	28.4071	23.3211
CP976_06650	1466141	1466824	+	98.6031	184.021
CP976_06655	1466835	1467209	-	337.795	418.796
CP976_06660	1467214	1467453	-	129.991	150.221
CP976_06665	1467589	1468404	+	98.2151	99.7677
CP976_06670	1468409	1470976	+	97.4051	119.715
CP976_06675	1471023	1471916	+	833.455	694.929
CP976_06680	1471973	1472398	+	484.039	354.72
CP976_06685	1472565	1473905	+	593.559	557.26
CP976_06690	1473902	1474915	+	186.467	186.286
CP976_06695	1474991	1475725	+	117.831	74.1456
CP976_06700	1475927	1476604	-	18.0061	20.7923
CP976_06705	1476658	1477653	-	18.1382	25.15
CP976_06710	1477761	1479110	-	44.4856	55.1209
CP976_06715	1479287	1480453	+	298.273	348.197
CP976_06720	1480766	1481962	-	302.417	282.963
CP976_06725	1481955	1482803	-	215.766	161.929
CP976_06730	1482694	1482903	+	2.47053	1.07362
CP976_06735	1482900	1483124	+	2.81699	1.3909
CP976_06740	1483250	1483600	+	1.21002	1.0828
CP976_06745	1483597	1484772	+	16.6287	8.32305
CP976_06750	1485064	1485318	+	4.03226	1.10773
CP976_06755	1485664	1485900	+	1.63832	1.33185
CP976_06760	1486134	1486400	+	16.3103	14.6639
CP976_06765	1486693	1487901	+	29.0302	27.7756
CP976_06770	1487914	1491243	+	22.9627	25.0899
CP976_06775	1493079	1493363	-	6.88586	5.10985
CP976_06780	1493471	1493659	-	0.81306	0.292347
CP976_06785	1494026	1494352	-	2.78395	1.89818
CP976_06790	1494349	1494720	-	4.80702	1.40926
CP976_06795	1494717	1494899	-	0	0
CP976_06800	1494896	1495186	-	2.39919	1.0828
CP976_06805	1495183	1495500	-	1.20307	2.51699
CP976_06810	1495497	1496219	-	6.80926	7.20614
CP976_06815	1496216	1496656	-	4.79839	3.84623
CP976_06820	1496957	1498399	+	5968.37	5468.24
CP976_06825	1498413	1498958	+	1044.86	974.289
CP976_06830	1498963	1499394	-	95.8295	132.469
CP976_06835	1499461	1500186	-	21.9026	40.4861
CP976_06840	1500189	1501109	-	23.2639	48.6829
CP976_06845	1501218	1502387	+	175.001	270.542
CP976_06850	1502402	1503064	+	75.3266	87.877
CP976_06855	1503153	1504310	+	129.021	157.146
CP976_06860	1504396	1505157	-	993.886	791.857
CP976_06865	1505346	1506230	-	158.859	226.972
CP976_06870	1506393	1507223	+	333.988	419.686
CP976_06875	1507251	1507754	-	0.396956	0.824564
CP976_06880	1507939	1509369	+	155.743	135.128
CP976_06885	1509509	1511083	+	115.34	111.386
CP976_06890	1511192	1512463	+	142.74	320.372
CP976_06895	1512473	1513690	-	947.926	357.034
CP976_06900	1513750	1514241	+	48.6885	52.8509
CP976_06905	1514274	1515965	+	3356.21	2512.44
CP976_06910	1515988	1516833	-	2056.69	794.612
CP976_06915	1516954	1517472	-	293.627	279.975
CP976_06920	1517517	1517993	-	6.05534	5.39562
CP976_06925	1518087	1518533	+	80.8824	54.2979
CP976_06930	1518536	1521532	-	708.155	713.323
CP976_06935	1521529	1522692	-	1136.28	1193.97
CP976_06940	1522972	1523598	-	163.489	308.647
CP976_06945	1523627	1524169	-	107.58	367.102
CP976_06950	1524166	1524504	-	156.746	528.591
CP976_06955	1524715	1525071	-	225.2	784.083
CP976_06960	1525247	1526026	-	115.089	166.642
CP976_06965	1526044	1527057	-	260.725	297.616
CP976_06970	1527054	1528085	-	824.844	1124.77
CP976_06975	1528426	1528854	+	331.713	377.313
CP976_06980	1528989	1530593	+	252.129	234.938
CP976_06985	1530632	1531855	+	366.435	387.991
CP976_06990	1531857	1532204	-	9.27979	9.19855
CP976_06995	1532279	1533304	+	8.37625	13.3122
CP976_07000	1533315	1533872	-	171.48	176.866
CP976_07005	1533916	1534488	-	252.956	347.873
CP976_07010	1534586	1535443	+	228.724	67.8052
CP976_07015	1535459	1536256	-	753.341	871.976
CP976_07020	1536368	1536895	+	151.904	199.56
CP976_07025	1536908	1537531	-	610.679	529.529
CP976_07030	1537603	1539990	-	245.736	339.03
CP976_07035	1540099	1540497	-	2.86054	2.7844
CP976_07040	1540563	1542335	-	45.7531	33.2983
CP976_07045	1543089	1543328	-	1.58088	9.99315
CP976_07050	1543589	1543819	+	26.8767	45.8874
CP976_07055	1543936	1544160	-	1.63832	2.49205
CP976_07060	1544327	1544587	+	21.1122	16.0258
CP976_07065	1544622	1544801	+	48.6207	40.0481
CP976_07070	1544835	1545038	+	121.475	104.328
CP976_07075	1545316	1545510	-	6.09194	5.96853
CP976_07080	1545575	1545904	+	25.6719	129.889
CP976_07085	1545966	1546193	-	113.708	64.5218
CP976_07090	1546249	1547265	-	15.7773	14.1892
CP976_07095	1547262	1547510	-	4.38923	5.32632
CP976_07100	1547687	1547872	-	0.416104	1.59665
CP976_07105	1547984	1548208	+	16.7613	30.6663
CP976_07110	1548296	1548574	+	416.27	348.82
CP976_07115	1548794	1549120	-	4.46057	1.69242
CP976_07120	1549120	1549329	-	6.4506	3.33894
CP976_07125	1549292	1549612	-	4.42922	1.95066
CP976_07130	1549646	1549999	-	4.87667	1.95984
CP976_07135	1549996	1550184	-	3.24529	0
CP976_07140	1550181	1551119	-	17.7204	4.87916
CP976_07145	1551167	1551778	-	4.90277	1.60583
CP976_07150	1551788	1552390	-	2.82919	0.824564
CP976_07155	1552387	1553478	-	11.3603	2.77522
CP976_07160	1553482	1555713	-	25.912	7.54178
CP976_07165	1555724	1560487	-	69.1576	14.6456
CP976_07170	1560515	1560901	-	14.4751	3.08332
CP976_07175	1560931	1561266	-	11.6598	1.98477
CP976_07180	1561343	1561903	-	30.5831	2.22464
CP976_07185	1561985	1562383	-	9.29199	2.18135
CP976_07190	1562383	1562613	-	3.6353	2.01888
CP976_07195	1562615	1562980	-	17.3618	10.0415
CP976_07200	1562980	1563333	-	24.7107	8.7162
CP976_07205	1563330	1563881	-	15.6607	3.35073
CP976_07210	1563868	1564086	-	14.1964	4.28528
CP976_07215	1564394	1565686	-	51.5157	10.866
CP976_07220	1565695	1566510	-	12.9029	3.62472
CP976_07225	1566513	1568444	-	29.4724	10.7886
CP976_07230	1568444	1568665	-	6.04839	2.75686
CP976_07235	1568684	1570294	-	25.461	12.2559
CP976_07240	1570368	1570832	-	13.3104	5.66043
CP976_07245	1570948	1571292	-	10.1503	4.9382
CP976_07250	1571431	1571616	+	19.4112	4.95657
CP976_07255	1571613	1571939	-	13.6168	5.1715
CP976_07260	1572743	1573243	-	11.322	3.76882
CP976_07265	1573399	1574511	-	38.028	22.8938
CP976_07270	1574522	1574905	-	9.61404	1.94148
CP976_07275	1574916	1576970	-	45.5526	17.3276
CP976_07280	1577032	1577259	-	8.79404	7.20614
CP976_07285	1577361	1577873	-	78.0357	94.7851
CP976_07290	1577998	1578249	-	0	0
CP976_07295	1578246	1578581	-	1.96394	0.566331
CP976_07300	1578597	1578779	-	0	0.292347
CP976_07305	1578788	1579408	-	2.81004	3.15416
CP976_07310	1579593	1581626	-	13.6882	11.1822
CP976_07315	1581633	1582907	-	5.61314	3.58142
CP976_07320	1582928	1583131	-	0	0.283166
CP976_07325	1583399	1583620	-	0.416104	0.541399
CP976_07330	1583666	1583890	-	1.18392	1.12609
CP976_07335	1584097	1584306	-	1.64527	0.283166
CP976_07340	1584470	1584925	-	9.30589	4.34694
CP976_07345	1585179	1585433	+	212.105	341.584
CP976_07350	1585646	1586224	+	492.001	703.9
CP976_07355	1586221	1586628	+	395.812	537.62
CP976_07360	1587027	1587233	-	0	0.292347
CP976_07365	1587232	1587669	+	122.1	80.1616
CP976_07370	1587770	1588024	+	15.2185	9.97218
CP976_07375	1588073	1588441	-	6.82841	3.83047
CP976_07380	1588438	1588665	-	2.08052	0.566331
CP976_07385	1588662	1589264	-	3.6231	3.10933
CP976_07390	1589312	1589599	-	3.56397	1.64913
CP976_07395	1590068	1590754	-	4.39617	2.22464
CP976_07400	1590851	1591816	-	4.43447	3.52895
CP976_07405	1591875	1592111	-	0.806114	0
CP976_07410	1592108	1592383	-	0.832209	2.47369
CP976_07415	1592380	1592652	-	0	0.249052
CP976_07420	1592665	1593951	-	4.42922	4.11364
CP976_07425	1594029	1594976	-	4.88362	3.37566
CP976_07430	1595059	1595499	-	0.786965	0
CP976_07435	1595496	1596356	-	1.98309	3.83047
CP976_07440	1596353	1596541	-	0	0.292347
CP976_07445	1596538	1596912	-	0	0.790451
CP976_07450	1596909	1597307	-	1.58088	0.541399
CP976_07455	1597376	1598149	-	2.43918	1.68324
CP976_07460	1598146	1598979	-	5.60619	1.82077
CP976_07465	1598976	1599317	-	1.59308	1.06443
CP976_07470	1599445	1599885	-	2.81699	2.21546
CP976_07475	1599882	1600124	-	1.61917	0.541399
CP976_07480	1600121	1600333	-	0.81306	1.36596
CP976_07485	1600324	1601259	-	8.47893	5.50453
CP976_07490	1601256	1601858	-	10.9373	5.13478
CP976_07495	1601855	1602127	-	1.22916	1.11691
CP976_07500	1602216	1602515	-	3.25224	2.28369
CP976_07505	1602520	1602804	-	4.41532	6.66474
CP976_07510	1603047	1603484	+	633.972	1193.42
CP976_07515	1603643	1604086	+	406.052	1156.09
CP976_07520	1604103	1605407	+	819.923	1983.33
CP976_07525	1605479	1605916	-	468.086	448.433
CP976_07530	1606096	1607109	+	1185.82	1461.74
CP976_07535	1607323	1608168	-	535.466	518.794
CP976_07540	1608254	1609423	-	2191.52	1300.55
CP976_07545	1609780	1610571	+	602.684	838.094
CP976_07550	1610594	1611763	-	48.6802	33.1421
CP976_07555	1611857	1612327	+	63.0193	103.161
CP976_07560	1612490	1613365	+	1352.24	940.4
CP976_07565	1613464	1613643	+	48.9794	53.7893
CP976_07570	1613664	1614266	-	2130.97	557.089
CP976_07575	1614359	1614829	+	35.314	53.3502
CP976_07580	1614930	1616504	+	248.191	159.486
CP976_07585	1616428	1617333	-	330.681	332.002
CP976_07590	1617330	1618565	-	9.59321	4.86998
CP976_07595	1618672	1619262	+	59.5842	80.2394
CP976_07600	1619306	1619818	+	1130.51	492.541
CP976_07605	1619931	1620446	+	223.235	87.1007
CP976_07610	1620535	1621050	-	317.705	277.357
CP976_07615	1621151	1621834	-	958.359	606.346
CP976_07620	1621928	1623520	-	2643.63	1760.96
CP976_07625	1623713	1624471	-	218.752	96.0996
CP976_07630	1624484	1625245	-	326.46	148.871
CP976_07635	1625476	1625904	+	4.85058	7.5326
CP976_07640	1625924	1626337	-	38.2773	39.4875
CP976_07645	1626334	1627089	-	386.051	410.737
CP976_07650	1627169	1627238	-	0	0
CP976_07655	1627425	1628695	+	0.416104	4.69833
CP976_07660	1628769	1629302	-	3.60226	5.2896
CP976_07665	1629484	1630059	-	15.5913	16.0599
CP976_07670	1630278	1631099	+	1.20307	4.11364
CP976_07675	1631860	1632339	+	251.2	69.4046
CP976_07680	1632326	1632976	-	4.75483	3.15262
CP976_07685	1633113	1633583	+	204.173	81.1252
CP976_07690	1633599	1634501	-	45.8158	30.527
CP976_07695	1634577	1635515	+	195.357	35.3408
CP976_07700	1635640	1636971	-	87.2149	146.516
CP976_07705	1637007	1637684	+	889.56	373.977
CP976_07710	1637731	1638678	-	53.6751	46.3625
CP976_07715	1638906	1639925	-	324.084	278.632
CP976_07720	1640012	1640611	-	1531.07	1467.81
CP976_07725	1640834	1641262	+	10.469	16.0349
CP976_07730	1641437	1642066	-	589.761	185.455
CP976_07735	1642244	1643062	+	142.465	311.301
CP976_07740	1643084	1643887	-	486.042	474.687
CP976_07745	1643955	1645472	-	299.527	249.74
CP976_07750	1645999	1646610	+	1404.5	4390.06
CP976_07755	1647069	1647275	+	1441.83	380.159
CP976_07760	1647479	1648522	+	207.154	94.2413
CP976_07765	1648818	1649882	-	53.2834	36.7774
CP976_07770	1649936	1650775	-	9.28505	10.0231
CP976_07775	1650772	1651770	-	16.0108	15.0912
CP976_07780	1651777	1653069	-	61.5862	57.5529
CP976_07785	1653728	1655707	+	41.653	63.409
CP976_07790	1655709	1656302	-	83.0782	206.198
CP976_07795	1656432	1656827	+	59.3613	69.5358
CP976_07800	1656984	1657790	+	492.626	857.556
CP976_07805	1657799	1658629	+	103.941	187.036
CP976_07810	1658647	1659723	+	41.0576	84.9916
CP976_07815	1659750	1660169	+	4.40838	10.3994
CP976_07820	1660221	1663106	-	19454.5	25978.5
CP976_07825	1663470	1663865	+	3.23835	2.48287
CP976_07830	1663905	1665308	-	233.485	307.736
CP976_07835	1665441	1666001	-	1164.3	1359.99
CP976_07840	1666445	1666918	-	2494.25	3208.8
CP976_07845	1667003	1667737	-	3146.16	2794.99
CP976_07850	1667789	1668742	-	6864.82	7105.93
CP976_07855	1668804	1669757	-	1498.3	1652.65
CP976_07860	1669763	1670095	-	453.643	499.027
CP976_07865	1670092	1671006	-	1437.13	1605.35
CP976_07870	1671105	1673600	-	5047.42	5609.63
CP976_07875	1673716	1674324	-	1009.64	1132.35
CP976_07880	1674434	1674550	-	1.61917	0.283166
CP976_07885	1674641	1677784	-	709.242	160.404
CP976_07890	1678072	1679605	-	166246	53235.4
CP976_07895	1679684	1679902	+	2.8153	2.75686
CP976_07900	1680154	1680603	+	1620.61	2018.34
CP976_07905	1680682	1682352	+	3903.32	4542.49
CP976_07910	1682422	1683312	-	134.011	167.616
CP976_07915	1683505	1685472	-	1423.53	885.44
CP976_07920	1685685	1688051	+	157.461	191.842
CP976_07925	1688054	1688590	-	418.617	345.019
CP976_07930	1688795	1689220	+	26.3371	43.5226
CP976_07935	1689217	1690407	+	585.647	1189.99
CP976_07940	1690727	1692385	+	56.1856	56.6719
CP976_07945	1693088	1693882	+	83.0314	197.276
CP976_07950	1693902	1695422	+	141.759	485.31
CP976_07955	1695538	1696143	-	570.436	482.097
CP976_07960	1696331	1696726	-	765.43	602.097
CP976_07965	1696736	1697170	-	791.696	644.78
CP976_07970	1697167	1700271	-	3582.72	3632.51
CP976_07975	1700649	1701251	+	595.347	1099.73
CP976_07980	1701516	1706153	-	861.554	675.393
CP976_07985	1706189	1707070	-	240.739	170.368
CP976_07990	1707204	1708730	-	755.163	641.583
CP976_07995	1708822	1709517	-	849.777	367.167
CP976_08000	1709691	1710992	+	3189.89	909.99
CP976_08005	1710989	1711822	+	1762.61	480.928
CP976_08010	1711840	1712598	+	897.449	318.405
CP976_08015	1712595	1713221	+	525.879	180.235
CP976_08020	1713218	1714087	+	355.842	129.898
CP976_08025	1714120	1715007	-	4.02531	11.2749
CP976_08030	1715004	1716191	-	3.20005	7.54943
CP976_08035	1716188	1717315	-	147.302	90.0183
CP976_08040	1717525	1718943	-	7302.38	3301.28
CP976_08045	1718960	1719148	-	745.442	497.705
CP976_08050	1719244	1719636	-	557.466	322.189
CP976_08055	1719936	1720130	+	27.6984	21.1448
CP976_08060	1720183	1721919	+	150.45	129.763
CP976_08065	1721955	1723454	-	407.487	495.201
CP976_08070	1723556	1724209	+	41.6217	204.152
CP976_08075	1724206	1724973	+	167.39	325.097
CP976_08080	1725022	1726368	+	257.71	219.538
CP976_08085	1726635	1727009	+	23609.9	25017.8
CP976_08090	1727143	1727718	-	1576.09	3932.18
CP976_08095	1727827	1728630	-	1319.19	1357.47
CP976_08100	1729165	1730766	-	681.437	637.346
CP976_08105	1730823	1731263	-	186.311	180.162
CP976_08110	1731532	1731966	+	1070.33	610.685
CP976_08115	1732197	1732445	+	37.5059	13.6647
CP976_08120	1732408	1733580	-	4781.38	1360.28
CP976_08125	1733910	1735178	+	33.6895	10.1606
CP976_08130	1735230	1735886	-	1124.51	1030.02
CP976_08135	1735985	1736125	-	178.121	153.455
CP976_08140	1736217	1737596	-	1024.21	420.235
CP976_08145	1737791	1738447	+	96.7156	113.133
CP976_08150	1738879	1740741	+	2145.81	2437.32
CP976_08155	1740772	1741848	-	964.736	1318.5
CP976_08160	1741845	1743176	-	1105.38	1594.61
CP976_08165	1743415	1743870	-	483.545	517.85
CP976_08170	1743884	1744732	-	2519.73	2749.97
CP976_08175	1744779	1745051	-	624.127	760.313
CP976_08180	1745086	1745571	-	1264.65	2523.18
CP976_08185	1745617	1746906	-	1164.03	2968.23
CP976_08190	1746903	1747547	-	754.102	2217.56
CP976_08195	1747544	1748152	-	2186.43	6289.13
CP976_08200	1748729	1749616	+	240.233	271.09
CP976_08210	1750990	1752330	-	185.102	163.671
CP976_08215	1752519	1753724	+	78.116	102.631
CP976_08220	1753827	1755206	+	549.605	522.159
CP976_08225	1755185	1756318	-	413.035	367.234
CP976_08230	1756494	1757261	+	41.1029	30.3199
CP976_08235	1757222	1758919	-	5763.08	12139
CP976_08240	1758970	1759758	-	1570.41	3532.35
CP976_08245	1760067	1760654	+	58.2507	53.7617
CP976_08250	1760623	1761819	-	650.367	996.157
CP976_08255	1762115	1762600	+	8.7993	27.6079
CP976_08260	1762831	1763283	-	404.269	782.812
CP976_08265	1763294	1764760	-	1523.75	2953.48
CP976_08270	1764928	1765494	-	188.102	124.516
CP976_08275	1765572	1767023	-	2805.71	5573.18
CP976_08280	1767147	1767476	-	797.868	706.918
CP976_08285	1767501	1768544	-	2997.77	2689.54
CP976_08290	1768623	1769309	-	2508.38	2902.11
CP976_08295	1769324	1771516	+	84.7704	99.7025
CP976_08300	1771497	1772924	-	1167.73	1177.66
CP976_08305	1772994	1773926	-	545.381	513.213
CP976_08310	1774256	1774801	+	628.671	215.788
CP976_08315	1774918	1777083	-	443.633	587.786
CP976_08320	1777243	1778451	-	14323.3	15662.5
CP976_08325	1778690	1779892	-	1925.17	1867.95
CP976_08330	1780007	1780279	-	8843.72	7779.37
CP976_08335	1780351	1780944	-	12939	7520.07
CP976_08340	1781003	1781326	-	36561.3	17486.5
CP976_08345	1781604	1782449	-	155.652	77.0328
CP976_08350	1782446	1783552	-	337.739	162.294
CP976_08355	1783624	1786932	-	3214.96	2742.13
CP976_08360	1786925	1788067	-	886.65	821.77
CP976_08365	1788064	1788633	-	521.876	579.146
CP976_08370	1788630	1789916	-	653.121	364.526
CP976_08375	1789922	1790899	-	312.168	223.971
CP976_08380	1791000	1791566	-	671.252	737.706
CP976_08385	1791833	1792336	+	6363.64	6854.9
CP976_08390	1792513	1792947	-	5267.3	4026.83
CP976_08395	1792950	1793516	-	8419.99	6367.64
CP976_08400	1793566	1794675	-	323.444	317.23
CP976_08405	1794975	1795838	-	700.28	702.488
CP976_08410	1796004	1797095	-	1995.63	1874.68
CP976_08415	1797092	1797604	-	1077.38	1070.46
CP976_08420	1797601	1798785	-	3518.31	3551.27
CP976_08425	1798929	1799324	-	774.483	440.349
CP976_08430	1799376	1800203	-	427.496	449.955
CP976_08435	1800244	1802004	-	2836.98	3193.53
CP976_08440	1801912	1802166	+	2.05443	2.51699
CP976_08445	1802125	1802589	-	1334.3	1065.93
CP976_08450	1802606	1805278	-	15858.5	11020.2
CP976_08455	1805278	1805649	-	3088.06	2651.48
CP976_08460	1805658	1806098	-	2913.09	1957.29
CP976_08465	1806277	1806891	-	24081.1	16487.7
CP976_08470	1807196	1808548	-	1189.14	1424.12
CP976_08475	1808605	1809261	-	2193.67	2324.18
CP976_08480	1809404	1810048	+	4.41532	2.19053
CP976_08485	1810177	1811439	-	2996.31	2513.12
CP976_08490	1811451	1812158	-	3069.02	2432.52
CP976_08495	1812326	1813171	+	1968.63	1600.01
CP976_08500	1813307	1814536	+	6281.48	6024.58
CP976_08505	1814624	1817149	-	1722.2	2432.96
CP976_08510	1817063	1817245	+	3.2314	3.31401
CP976_08515	1817344	1817883	-	1404.76	899.383
CP976_08520	1817880	1818995	-	5330.01	3878.81
CP976_08525	1818997	1820763	-	7124.18	5195.62
CP976_08530	1820896	1821393	-	5949.4	5002.91
CP976_08535	1821579	1822649	-	395.913	453.297
CP976_08540	1822678	1823283	-	193.823	214.756
CP976_08545	1823280	1823810	-	373.892	460.9
CP976_08550	1823925	1824677	-	7026.37	9317.05
CP976_08555	1824726	1825334	-	1282.65	2761.17
CP976_08560	1825340	1826251	-	2813.84	5668.65
CP976_08565	1826385	1826927	-	161.096	132.018
CP976_08570	1827054	1828217	-	1089.08	845.839
CP976_08575	1828214	1829122	-	1038.71	937.31
CP976_08580	1829119	1829826	-	1176.85	1028.71
CP976_08585	1830099	1832297	+	93.0944	538.417
CP976_08590	1832470	1834137	+	1372.6	1562.33
CP976_08595	1834134	1835075	-	201.756	257.936
CP976_08600	1835321	1836166	+	11.2454	7.19957
CP976_08605	1836177	1836659	+	2.85528	3.84884
CP976_08610	1836707	1837687	+	18.3978	20.3191
CP976_08615	1837825	1838382	-	1262.82	1418.49
CP976_08620	1838473	1840449	-	10099.7	9155.34
CP976_08625	1840542	1841777	-	45.1979	42.9493
CP976_08630	1841774	1842340	-	47.6059	55.4393
CP976_08635	1842510	1843238	+	79.1083	94.3788
CP976_08640	1843306	1843380	-	9.98847	3.52238
CP976_08645	1843420	1843866	-	32.5437	38.5422
CP976_08650	1843969	1846449	+	983.316	4688.84
CP976_08655	1846588	1848249	+	250.038	631.49
CP976_08660	1848495	1849862	+	5648.25	5313.74
CP976_08665	1849874	1850080	+	803.882	626.382
CP976_08670	1850139	1852874	-	8.84285	8.85527
CP976_08675	1852990	1853580	-	7.62232	6.21758
CP976_08680	1853593	1854474	-	6.4506	8.25329
CP976_08685	1854471	1855460	-	3.2314	6.15853
CP976_08690	1855472	1856761	-	22.4283	31.066
CP976_08695	1857172	1857246	-	10.3924	13.6962
CP976_08700	1857325	1857783	-	534.666	547.047
CP976_08705	1857975	1858388	+	238.154	127.48
CP976_08710	1858721	1859281	+	124.721	141.8
CP976_08715	1859695	1860138	-	740.903	518.878
CP976_08720	1860301	1860843	+	575.888	660.272
CP976_08725	1860885	1861709	-	435.488	254.272
CP976_08730	1861763	1862584	-	722.82	727.208
CP976_08735	1862581	1863627	-	423.973	485.3
CP976_08740	1863806	1863881	+	4.47972	11.7619
CP976_08745	1863917	1863990	+	16.7317	11.6804
CP976_08750	1863992	1864063	+	1.56699	5.50715
CP976_08755	1864089	1864160	+	2.79784	4.95
CP976_08760	1864204	1864275	+	5.33802	5.35125
CP976_08765	1864340	1864630	-	272.388	320.691
CP976_08770	1864710	1865651	-	70.6577	52.3989
CP976_08775	1865978	1866184	-	5762.28	4510.02
CP976_08780	1866419	1866658	-	600.266	859.2
CP976_08785	1866854	1868308	+	931.808	1041.72
CP976_08790	1868359	1868751	-	199.535	123.1
CP976_08795	1868761	1869579	-	502.654	389.988
CP976_08800	1869644	1870885	-	1274.34	725.024
CP976_08805	1871045	1875199	-	9217.87	5916.57
CP976_08810	1875567	1876781	-	195.693	161.813
CP976_08815	1876935	1877567	-	923.396	883.694
CP976_08820	1877708	1878529	-	352.28	1987.13
CP976_08825	1878592	1879299	-	136.478	788.909
CP976_08830	1879296	1880387	-	390.478	2095.15
CP976_08835	1880717	1881367	-	179.844	272.35
CP976_08840	1881437	1881796	+	360.12	593.901
CP976_08845	1881777	1882208	+	399.207	634.955
CP976_08850	1882270	1882767	-	694.758	320.102
CP976_08855	1882825	1883319	-	35.1625	13.9153
CP976_08860	1883408	1884586	-	440.659	197.394
CP976_08865	1884989	1885663	+	13779.2	9493.25
CP976_08870	1885936	1887156	-	50.8928	98.1638
CP976_08875	1887162	1887830	-	40.6362	95.9427
CP976_08880	1887845	1888726	-	1.22916	6.021
CP976_08885	1888743	1889693	-	2.01613	12.6516
CP976_08890	1889704	1890645	-	6.49753	28.6367
CP976_08895	1890642	1891619	-	9.17185	44.7532
CP976_08900	1891643	1891876	-	4.43616	9.56939
CP976_08905	1892003	1893538	-	74.6547	57.8586
CP976_08910	1893535	1894086	-	52.491	41.9977
CP976_08915	1894172	1895143	-	524.937	216.508
CP976_08920	1895320	1896753	-	6151.86	587.157
CP976_08925	1896823	1898019	-	4354.89	444.916
CP976_08930	1898238	1899182	+	147.846	12.2397
CP976_08935	1899325	1899912	+	109.469	131.517
CP976_08940	1899916	1900614	+	98.3225	113.743
CP976_08945	1900821	1902158	+	813.541	127.997
CP976_08950	1902199	1903287	+	522.072	74.1891
CP976_08955	1903343	1904083	+	294.467	60.4672
CP976_08960	1904206	1904751	-	1538.17	377.401
CP976_08965	1904759	1905961	-	3484.25	409.95
CP976_08970	1905958	1906887	-	4268.94	385.239
CP976_08975	1906884	1908035	-	6050.82	448.032
CP976_08980	1908032	1909060	-	3667.91	322.542
CP976_08985	1909137	1909898	-	13.6829	23.5019
CP976_08990	1910336	1912819	-	37.4709	27.8436
CP976_08995	1912957	1913397	+	51.6119	59.7242
CP976_09000	1913577	1914170	-	550.405	288.573
CP976_09005	1914244	1914684	-	850.415	567.614
CP976_09010	1914725	1916161	-	43.4427	81.5254
CP976_09015	1916160	1917077	+	18.7617	55.5056
CP976_09020	1917170	1917370	+	97.346	198.087
CP976_09025	1917372	1918628	-	479.255	348.202
CP976_09030	1918803	1919678	+	4845.09	6450.4
CP976_09035	1919701	1919931	-	0.39001	1.61501
CP976_09040	1920150	1920407	+	20.8613	1649.7
CP976_09045	1920439	1920519	-	0.396956	1.6242
CP976_09050	1920595	1921140	-	100.68	276.306
CP976_09055	1921248	1922588	-	435.462	972.464
CP976_09060	1922917	1925430	-	9971	6653.51
CP976_09065	1925430	1926557	-	7352.87	5662.44
CP976_09070	1926685	1927827	-	862.402	736.074
CP976_09075	1927882	1928742	-	1052.05	478.872
CP976_09080	1928834	1929217	-	11934.6	6932.83
CP976_09085	1929313	1929507	-	8858.1	5487.67
CP976_09090	1929618	1930277	-	30700.5	24559.2
CP976_09095	1930674	1931030	+	714.553	949.215
CP976_09100	1931129	1931857	-	258.931	279.904
CP976_09105	1931917	1933080	-	364.281	254.865
CP976_09110	1933089	1933901	-	176.43	149.886
CP976_09115	1935094	1936296	+	601.558	756.083
CP976_09120	1936313	1937218	-	388.765	209.162
CP976_09125	1937268	1938053	-	282.274	118.311
CP976_09130	1938050	1939423	-	584.28	294.845
CP976_09135	1939432	1940796	-	861.055	451.761
CP976_09140	1940879	1941613	+	134.681	158.896
CP976_09145	1941737	1943182	+	92.1073	62.4174
CP976_09150	1943205	1943897	+	52.4788	51.2692
CP976_09155	1944109	1945038	-	74.1986	87.7104
CP976_09160	1945109	1946260	+	17.2747	28.0597
CP976_09165	1946172	1946891	-	288.138	555.003
CP976_09170	1946888	1947457	-	438.967	883.177
CP976_09175	1947829	1950444	-	16.0108	38.7377
CP976_09180	1950437	1951528	-	1.61223	8.70045
CP976_09185	1951695	1952627	+	591.694	719.408
CP976_09190	1952753	1953595	+	1738.25	22934.8
CP976_09195	1953635	1954216	-	368.751	91.3687
CP976_09200	1954296	1955282	+	96.9313	668.065
CP976_09205	1955276	1956796	-	8235.51	590.086
CP976_09210	1956866	1957486	-	2840.33	224.168
CP976_09215	1957467	1957868	-	2383.82	208.706
CP976_09220	1957865	1958272	-	1019.74	90.4678
CP976_09225	1958269	1959909	-	7782.19	663.634
CP976_09230	1960307	1963153	-	6427.32	4056.19
CP976_09235	1963210	1964100	-	160.536	187.975
CP976_09240	1964132	1965094	-	8850.55	11360.1
CP976_09245	1965142	1965426	-	5630.78	6812.66
CP976_09250	1965686	1965880	-	62.4048	40.8702
CP976_09255	1965926	1966219	-	439.335	199.623
CP976_09260	1966615	1967661	-	1516.62	958.778
CP976_09265	1967704	1968681	-	2497.02	1487.87
CP976_09270	1968811	1969182	-	5753.69	4787.15
CP976_09275	1969244	1970245	-	3204.18	2567.72
CP976_09280	1970376	1971737	-	6342.13	8204.04
CP976_09285	1971747	1973006	-	144.222	140.254
CP976_09290	1973053	1974111	+	228.35	261.614
CP976_09295	1974394	1975170	-	6991.93	4568.94
CP976_09300	1975240	1976085	-	8035.72	6660.22
CP976_09305	1976421	1976639	-	2750.09	2303.5
CP976_09310	1976818	1978311	-	10215.4	8578.54
CP976_09315	1978564	1980330	-	40623.5	28667.3
CP976_09320	1980319	1980580	+	2.77005	4.1753
CP976_09325	1980577	1980882	+	1039.82	1299.98
CP976_09330	1980941	1981519	-	186.213	165.376
CP976_09335	1981864	1982766	-	1668.94	1667.18
CP976_09340	1983003	1984922	-	2219.7	2364.24
CP976_09345	1985110	1986109	+	1629.34	1703.91
CP976_09350	1986124	1986795	+	4250.41	3995.18
CP976_09355	1986868	1988451	-	5090.91	2845.26
CP976_09360	1988560	1990164	-	3248.95	3062.23
CP976_09365	1990573	1991274	-	1312.9	1196.05
CP976_09370	1991445	1994966	-	1423.16	2536.04
CP976_09375	1995318	1996091	+	768.933	1708.09
CP976_09380	1996359	1997153	+	3574.1	7363.07
CP976_09385	1997237	1998775	+	7444.1	17909.1
CP976_09390	1998784	2000400	+	7993.01	18537.8
CP976_09395	2000525	2001196	+	421.426	734.856
CP976_09400	2001353	2002336	+	3114.56	3724.95
CP976_09405	2002497	2003726	-	2844.56	2646.75
CP976_09410	2003820	2004650	-	710.539	720.283
CP976_09415	2004614	2005204	-	1591.29	1666.81
CP976_09420	2005283	2005969	-	286.999	297.374
CP976_09425	2006031	2007026	+	163.233	197.298
CP976_09430	2007037	2007825	-	166.929	583.496
CP976_09435	2008104	2009159	-	974.627	961.552
CP976_09440	2009328	2010314	+	148.133	183.436
CP976_09445	2010311	2012569	+	906.355	1038.32
CP976_09450	2012636	2013346	-	2118.81	1398.88
CP976_09455	2013394	2013582	+	8.77151	27.3772
CP976_09460	2013678	2014532	-	1444.02	198.147
CP976_09465	2014662	2014895	-	5205.81	1017.8
CP976_09470	2015070	2016395	-	3378.76	5131.53
CP976_09475	2016591	2016675	+	2.38699	9.15418
CP976_09480	2016967	2020833	+	1064.01	850.347
CP976_09485	2020902	2022245	+	592.701	741.299
CP976_09490	2022259	2022633	+	198.456	275.642
CP976_09495	2022640	2023341	-	761.452	935.502
CP976_09500	2023479	2023997	+	89.6982	57.9895
CP976_09505	2024049	2025446	+	142.895	77.1953
CP976_09510	2025460	2026224	+	69.9157	48.327
CP976_09515	2026245	2027276	+	38.0091	46.5427
CP976_09520	2027430	2028044	-	12.4207	38.5553
CP976_09525	2028028	2028753	-	61.8996	141.061
CP976_09530	2028865	2030400	-	182.071	110.4
CP976_09535	2030438	2031388	-	45.1021	49.4229
CP976_09540	2031755	2032654	+	623.591	1541.34
CP976_09545	2032682	2033218	+	190.091	510.266
CP976_09550	2033250	2033642	+	93.0437	176.466
CP976_09555	2033630	2033974	+	11.1985	24.1415
CP976_09560	2034111	2035055	-	64.428	100.975
CP976_09565	2035254	2036276	+	298.501	466.885
CP976_09570	2036282	2037496	+	582.87	1057.06
CP976_09575	2037653	2038246	-	768.287	718.232
CP976_09580	2038275	2039939	-	253.214	318.052
CP976_09585	2039936	2040709	-	13.7004	30.822
CP976_09590	2040864	2042099	+	121.009	83.333
CP976_09595	2042207	2043523	+	69.2035	57.8686
CP976_09600	2043543	2046341	-	58.853	52.019
CP976_09605	2046365	2046592	+	621.9	726.826
CP976_09610	2046608	2047210	+	3725.98	3137.06
CP976_09615	2047307	2048044	+	446.074	475.47
CP976_09620	2048159	2048629	-	182.307	215.975
CP976_09625	2048751	2049212	+	96.2768	71.5807
CP976_09630	2049244	2049885	-	816.807	1366.95
CP976_09635	2049955	2050215	-	539.333	838.826
CP976_09640	2050275	2051426	-	69.6823	28.0129
CP976_09645	2051504	2052145	+	42.8927	35.3896
CP976_09650	2052204	2052914	+	13.6551	12.8182
CP976_09655	2053010	2053981	+	1183.44	824.013
CP976_09660	2053970	2055340	-	6.50805	3.18673
CP976_09665	2055533	2056615	-	449.938	159.65
CP976_09670	2056636	2058024	-	596.964	266.276
CP976_09675	2058179	2059519	-	279.645	382.774
CP976_09680	2059716	2061170	-	2.82224	10.0664
CP976_09685	2061226	2061816	-	8.39877	123.25
CP976_09690	2061910	2063139	-	37.4728	556.797
CP976_09695	2063174	2064592	-	382.484	8052.57
CP976_09700	2064728	2066995	-	81.4448	83.724
CP976_09705	2067088	2067705	-	366.512	428.882
CP976_09710	2067702	2068310	-	221.788	173.054
CP976_09715	2068473	2069825	+	1295.08	2069.5
CP976_09720	2069852	2070601	+	319.806	553.046
CP976_09725	2070628	2071800	+	158.955	172.796
CP976_09730	2071807	2072523	-	475.039	715.219
CP976_09735	2072587	2073549	+	5.25448	2.13805
CP976_09740	2073546	2074328	+	8.8115	10.4952
CP976_09745	2074511	2074777	-	4281.53	4540.26
CP976_09750	2074904	2075722	-	109.774	68.3033
CP976_09755	2075719	2076303	-	53.959	24.0591
CP976_09760	2076489	2078021	+	238.002	28.4885
CP976_09765	2078130	2079854	+	31.837	4.34694
CP976_09770	2079851	2081446	+	22.4736	7.0605
CP976_09775	2081553	2083163	+	144.362	308.095
CP976_09780	2083168	2083974	-	271.961	244.063
CP976_09785	2084311	2085519	+	214.782	105.908
CP976_09790	2086013	2086834	+	4337.26	6459.38
CP976_09795	2086831	2087868	+	2002.63	2531.68
CP976_09800	2087892	2088665	+	802.345	891.608
CP976_09805	2088742	2089836	+	2865.43	1147.65
CP976_09810	2089870	2090643	+	570.444	408.342
CP976_09815	2090725	2091132	-	64.1578	48.248
CP976_09820	2091165	2092091	+	4532.29	1484.88
CP976_09825	2092072	2092572	+	4198.32	1423.55
CP976_09830	2092584	2093212	-	96.5329	97.8236
CP976_09835	2093352	2093486	+	55.4056	133.307
CP976_09840	2093514	2093963	-	358.874	269.761
CP976_09845	2094147	2095178	+	8.05232	21.0099
CP976_09850	2095252	2096124	-	7.92184	6.47581
CP976_09855	2096295	2096741	-	12.0881	21.8436
CP976_09860	2096823	2097197	+	46.7249	34.9618
CP976_09865	2097214	2098197	-	30.1759	187.32
CP976_09870	2098194	2101691	-	186.389	1024.37
CP976_09875	2101846	2102850	+	2.78395	4.12282
CP976_09880	2102993	2104075	-	505.676	360.127
CP976_09885	2104497	2105402	-	3218.29	539.584
CP976_09890	2105664	2106827	-	268.654	202.989
CP976_09895	2107187	2107624	+	1245.32	911.132
CP976_09900	2107662	2108852	-	835.328	542.637
CP976_09905	2109001	2110602	-	654.052	1553.02
CP976_09910	2110866	2112056	+	311.893	311.711
CP976_09915	2112284	2113285	+	1272.31	1024.69
CP976_09920	2113375	2113590	-	189.954	373.122
CP976_09925	2114021	2115682	+	198.985	454.335
CP976_09930	2115591	2116631	-	49.3642	162.057
CP976_09935	2116671	2117957	-	19.4912	41.556
CP976_09940	2117932	2118495	-	31.6995	64.865
CP976_09945	2118638	2119114	+	11.6424	16.9185
CP976_09950	2119124	2122127	+	14.3619	17.5293
CP976_09955	2122124	2122765	+	9.62982	1.93229
CP976_09960	2122836	2123477	-	19551.5	5915.93
CP976_09965	2124023	2124805	+	81.1751	20.4934
CP976_09970	2124891	2125280	+	126.422	25.3579
CP976_09975	2125341	2126837	-	5996.35	3729.35
CP976_09980	2126918	2127568	-	1817.24	1384.08
[truncated: 6,547 more rows]
