# Supplementary material for: Iron competition triggers antibiotic biosynthesis in Streptomyces coelicolor during coculture with Myxococcus xanthus
Source: ISME J. 2020 Jan 28;14(5):1111–24. doi: 10.1038/s41396-020-0594-6 (PMC7174319; doi:10.1038/s41396-020-0594-6)
Supplement: Supplementary file 9 — Dataset 8 [file 41396_2020_594_MOESM9_ESM.xlsx]

## Sheet: Sheet1
Supplementary Data 8. Normalized mRNA expression levels of S. cinereoruber in the CTT media condition, and iron restricted CTT media condition. The expression of the genes was normalized using the DESeq package in R. Expression values for duplicate data were merged as a normalized value
Gene	Start	End	Strand	CTT normal media	CTT iron restricted media
CP977_16680	3757946	3759397	-	70.7251	148.154
CP977_08275	1879079	1879567	-	1041.96	67.9787
CP977_04050	938454	939677	+	87.6856	6481.64
CP977_00005	583	2991	+	488.449	484.564
CP977_00010	2991	3380	+	62.4786	72.549
CP977_00015	3576	3782	-	5.86879	1.09854
CP977_00020	4503	5267	-	802.959	154.643
CP977_00025	6156	6344	+	94.2966	33.3549
CP977_00030	6407	6658	+	76.3434	20.5587
CP977_00035	7428	7742	+	298.525	193.924
CP977_00040	8037	8264	-	91.0448	92.6563
CP977_00045	8357	8557	-	15.4324	6.08901
CP977_00050	8769	8864	-	0.926864	0.353892
CP977_00055	8951	9823	-	127.496	71.5514
CP977_00060	10055	11071	+	165.873	74.4299
CP977_00065	11112	11879	+	141.692	59.1656
CP977_00070	12068	12286	-	641.332	426.003
CP977_00075	13548	14579	+	317.549	183.656
CP977_00080	14630	15451	-	539.285	79.3813
CP977_00085	15448	16341	-	198.918	57.6969
CP977_00090	16347	16565	-	110.628	53.0389
CP977_00095	17022	17255	-	1.85952	0.732359
CP977_00100	17487	18371	+	28.7763	38.3709
CP977_00105	18478	18927	-	300.257	126.04
CP977_00110	19193	19423	+	513.646	417.079
CP977_00115	19482	19610	-	1.54172	1.44014
CP977_00120	19734	19826	+	4.62852	4.97731
CP977_00125	20780	21871	+	109.37	53.4748
CP977_00130	21887	22462	+	867.631	400.766
CP977_00135	22553	23257	-	162.146	92.5649
CP977_00140	23508	23975	+	214.595	116.585
CP977_00145	23981	25534	-	70.4926	37.2657
CP977_00150	25501	26061	-	180.164	58.5862
CP977_00155	26260	27030	+	7.4258	7.46684
CP977_00160	27158	28207	-	264.046	44.341
CP977_00165	28200	28424	-	67.6061	6.392
CP977_00170	28744	28991	-	5.25463	4.33842
CP977_00175	29403	30272	+	155.418	85.6035
CP977_00180	30294	30800	-	473.22	497.12
CP977_00185	30800	39580	-	2427.8	2438.9
CP977_00190	39861	40730	-	9.56465	8.84862
CP977_00195	40976	41260	-	209.918	214.564
CP977_00200	41433	41627	-	33.3697	35.5928
CP977_00205	42114	43322	-	19.7758	24.3016
CP977_00210	43561	44784	+	7.10765	4.30726
CP977_00215	44860	45302	-	1.54647	4.98301
CP977_00220	45384	46113	-	123.285	89.7618
CP977_00225	46446	46946	+	485.388	103.942
CP977_00230	46943	47518	+	404.776	89.6723
CP977_00235	47611	48375	+	440.425	64.9562
CP977_00240	48345	48563	-	4.33181	1.0608
CP977_00245	48598	48840	-	4.00821	0.713489
CP977_00250	49307	49858	+	408.542	196.726
CP977_00255	49855	51462	+	908.369	415.433
CP977_00260	51534	51878	-	5.27167	5.67763
CP977_00265	52654	52998	-	12.9604	9.25341
CP977_00270	53422	53631	-	28.1581	44.7339
CP977_00275	53728	54279	-	116.468	147.687
CP977_00280	54560	55558	-	214.827	120.694
CP977_00285	55680	56636	+	751.949	239.101
CP977_00290	56684	56983	+	72.8784	34.896
CP977_00295	57976	58593	-	104.999	185.564
CP977_00300	59102	59533	+	46.7158	21.6458
CP977_00305	59530	59796	+	2.15413	1.79974
CP977_00310	59774	61534	+	170.701	87.9134
CP977_00315	61774	63183	-	259.912	103.55
CP977_00320	63340	64071	+	255.002	53.0016
CP977_00325	64170	64355	+	14.823	2.50094
CP977_00330	64436	64900	-	2.16063	2.45662
CP977_00335	65373	66584	-	32.1367	22.4396
CP977_00340	67790	68134	+	202.492	34.6782
CP977_00345	68319	68762	+	41.6474	9.53666
CP977_00350	69315	69563	-	0.306905	0
CP977_00355	69560	70959	-	2.16063	0.34731
CP977_00360	71773	72647	-	182.647	101.939
CP977_00365	72783	74591	-	2787	1578.65
CP977_00370	74820	75059	-	1.55772	1.06168
CP977_00375	75457	75927	+	273.283	204.908
CP977_00380	76048	76251	-	2.49618	5.26801
CP977_00385	77064	77699	-	111.816	11.7232
CP977_00390	78791	80797	+	781.759	34.4601
CP977_00395	81039	81737	-	32.7482	2.51323
CP977_00400	82391	83749	+	11.4746	13.2559
CP977_00405	83932	85671	+	75.6966	41.8751
CP977_00410	85721	86171	-	14.2204	5.71537
CP977_00415	86383	87189	+	15.8068	17.4017
CP977_00420	87570	87905	-	1.85373	0.720071
CP977_00425	88505	88840	-	0.312703	0
CP977_00430	90861	91091	+	430.798	13.5172
CP977_00435	91098	91373	+	540.826	15.2595
CP977_00440	91885	92754	+	55.3369	32.0543
CP977_00445	92758	93327	+	84.5965	61.1305
CP977_00450	93386	93601	-	7.4374	2.47549
CP977_00455	93729	94982	+	71.7664	25.6786
CP977_00460	94979	95350	+	16.6686	10.586
CP977_00465	95888	96517	+	66.0782	15.2349
CP977_00470	96671	98344	-	37770.5	12550.8
CP977_00475	98341	99693	-	33086.2	12812.3
CP977_00480	100251	101480	+	1863.01	813.876
CP977_00485	101675	102373	+	83.1259	17.0461
CP977_00490	102432	103424	-	240.091	272.759
CP977_00495	103524	103970	-	55.2916	86.8556
CP977_00500	104039	104473	-	21.6469	8.92322
CP977_00505	104767	105603	-	198.031	33.0774
CP977_00510	105794	105967	+	7.10291	1.78087
CP977_00515	105967	106161	-	89.0926	38.4481
CP977_00520	106158	107318	-	1463.41	872.757
CP977_00525	107524	107997	+	32.1544	78.5011
CP977_00530	108032	108838	-	250.299	143.348
CP977_00535	109102	109485	-	1124.6	602.146
CP977_00540	109488	109727	-	545.859	356.858
CP977_00545	109995	110612	-	1.23412	1.42698
CP977_00550	110821	111156	+	2744.29	720.63
CP977_00555	112187	112504	+	24.4707	5.62848
CP977_00560	112653	113168	-	996.472	192.934
CP977_00565	113305	113505	-	38.3192	5.67851
CP977_00570	113626	114870	-	83.1354	66.8929
CP977_00575	115140	115343	+	15.4839	9.2385
CP977_00580	115376	115570	-	173.479	166.614
CP977_00585	115615	116007	-	1817.81	1874.83
CP977_00590	116142	117017	-	328.449	250.143
CP977_00595	117288	117929	+	12.0812	9.99148
CP977_00600	117984	118937	+	27.223	9.631
CP977_00605	118984	120195	+	49.7801	7.78694
CP977_00610	120304	120432	+	1.22902	0.34731
CP977_00615	120581	120805	+	1.85917	0.694619
CP977_00620	121284	122222	+	195.563	119.897
CP977_00625	122429	122803	+	48.1802	36.1927
CP977_00630	123672	125441	+	981.085	1044.77
CP977_00635	125521	126177	-	332.177	228.574
CP977_00640	126658	126861	-	14.5774	8.16716
CP977_00645	126959	127336	+	82.7656	110.357
CP977_00650	127333	127998	+	206.715	296.59
CP977_00655	128206	128279	-	10.5089	8.88065
CP977_00660	128328	128531	-	124.871	91.2279
CP977_00665	128699	129205	-	134.441	163.534
CP977_00670	129370	129747	+	267.116	205.246
CP977_00675	129850	130107	-	15.4586	10.669
CP977_00680	130104	130514	-	25.7178	10.6163
CP977_00685	130626	131125	+	122.34	74.7167
CP977_00690	131598	132080	+	46.3564	137.007
CP977_00695	132909	133355	+	175.256	160.51
CP977_00700	133433	134302	-	34.6137	24.8225
CP977_00705	134357	135448	-	271.692	193.142
CP977_00710	135501	135728	-	0	0.694619
CP977_00715	135782	136483	+	302.642	49.5609
CP977_00720	136602	136880	-	72.9006	42.181
CP977_00725	137080	138090	-	337.413	215.869
CP977_00730	138159	138483	+	1.24536	1.40899
CP977_00735	138788	139339	-	717.232	540.206
CP977_00740	139379	140896	-	1492.34	958.664
CP977_00745	140996	142522	-	1038.7	529.739
CP977_00750	142651	143520	-	882.366	577.85
CP977_00755	143826	145325	-	43.2497	5.01417
CP977_00760	145431	146288	-	4.32706	2.11589
CP977_00765	146448	146708	-	1.85373	2.12818
CP977_00770	148304	148489	+	885.63	86.0917
CP977_00775	148579	149511	+	6415.71	1446.07
CP977_00780	149525	150307	-	243.786	103.915
CP977_00785	150522	150800	-	0	1.41469
CP977_00790	150853	151392	+	36.1767	53.773
CP977_00795	151422	152582	-	20.7044	10.2699
CP977_00800	152630	153379	+	1.22902	2.15363
CP977_00805	153548	154879	-	350.107	51.9149
CP977_00810	154876	156309	-	621.901	90.4218
CP977_00815	156306	157421	-	399.335	88.5619
CP977_00820	157500	158318	-	621.867	138.774
CP977_00825	158690	160105	+	712.906	141.599
CP977_00830	160102	163308	+	1632.5	293.045
CP977_00835	163864	165384	+	141.771	55.4112
CP977_00840	165381	166157	+	93.0082	22.985
CP977_00845	166259	167329	+	295.683	78.6152
CP977_00850	168688	170694	-	58.6847	12.8783
CP977_00855	170960	173035	-	410.827	100.583
CP977_00860	173035	173706	-	119.128	34.0768
CP977_00865	173919	178445	+	3194.06	1948.09
CP977_00870	178465	179319	+	528.994	247.919
CP977_00875	179590	181065	-	877.019	810.352
CP977_00880	181058	184129	-	2333.07	2283.26
CP977_00885	184126	184776	-	266.617	269.226
CP977_00890	184781	185347	-	242.252	281.227
CP977_00895	185344	186621	-	946.837	1157.34
CP977_00900	186996	188486	-	907.379	341.913
CP977_00905	188677	188889	+	15.7502	4.96414
CP977_00910	189561	190793	-	586.298	171.73
CP977_00915	191571	192198	+	24.4145	14.2667
CP977_00920	192766	193860	+	532.047	320.701
CP977_00925	194249	194869	+	503.155	256.035
CP977_00930	195383	195979	+	201.743	180.009
CP977_00935	195976	197178	+	904.069	631.927
CP977_00940	197617	198357	+	323.62	251.296
CP977_00945	198419	198847	+	246.748	169.341
CP977_00950	198987	201386	+	752.681	499.029
CP977_00955	201421	202062	-	144.844	61.5968
CP977_00960	202511	202903	+	4.01296	3.86561
CP977_00965	202920	203453	-	290.1	318.287
CP977_00970	203743	204297	-	45.4541	54.7069
CP977_00975	204499	204591	+	1.54612	0.713489
CP977_00980	204648	205421	-	5.26007	2.51323
CP977_00985	205791	206447	-	106.562	38.8766
CP977_00990	206671	207087	-	1.85303	1.74971
CP977_00995	207127	208341	-	6.81304	8.81
CP977_01000	208466	208552	+	0	0
CP977_01005	208861	209103	+	4.63432	0
CP977_01010	209165	209752	-	127.51	103.102
CP977_01015	209755	210477	+	21.0055	12.4858
CP977_01020	210647	211063	-	20.0971	38.42
CP977_01025	211497	212138	+	181.156	7.8181
CP977_01030	212925	213158	-	1.85917	0.366179
CP977_01035	213193	213489	+	23.7575	4.25724
CP977_01040	213811	213894	+	3.08135	0.353892
CP977_01045	214811	215167	+	53.0895	3.58719
CP977_01050	215164	216723	+	267.255	25.0537
CP977_01055	216720	217523	+	109.257	11.7214
CP977_01060	217561	218367	-	54.6948	48.7965
CP977_01065	218466	219185	-	16.3759	7.83214
CP977_01070	219387	220193	+	11.1104	13.8702
CP977_01075	220433	222730	+	1272.65	409.702
CP977_01080	222863	223414	+	2420.88	147.104
CP977_01085	223439	223522	-	0.619608	0
CP977_01090	223796	223891	+	105.99	4.64229
CP977_01095	224047	224445	+	616.223	78.4373
CP977_01100	224598	224825	+	62.4904	12.1442
CP977_01105	225149	225529	+	4.63397	2.11589
CP977_01110	225522	226004	-	130.639	63.2502
CP977_01115	226225	227709	+	92.6764	73.384
CP977_01120	227865	228299	+	83.1781	54.1655
CP977_01125	228360	229175	-	5.56118	5.38606
CP977_01130	229016	229272	-	1.84828	2.45091
CP977_01135	229297	230085	+	0.307255	1.41469
CP977_01140	230104	230287	-	8.68786	12.7397
CP977_01145	230481	230894	-	105.685	164.719
CP977_01150	231430	233688	-	4.03755	2.86712
CP977_01155	233685	237698	-	8.96208	5.03304
CP977_01160	238056	238487	+	48.457	31.9008
CP977_01165	238626	240005	+	33.33	25.3247
CP977_01170	240064	241593	+	4.01506	6.03723
CP977_01175	241648	241986	+	2.46754	4.27611
CP977_01180	242048	242344	+	41.146	11.7166
CP977_01185	242499	242921	+	4.95862	2.14705
CP977_01190	244056	244223	-	0.307255	0
CP977_01195	245324	245890	+	28.7518	6.80821
CP977_01200	245883	246191	+	37.0923	11.6969
CP977_01205	246352	262158	+	175.214	92.7195
CP977_01210	262269	262703	+	9.24615	1.45243
CP977_01215	262922	263269	+	1.22797	1.78087
CP977_01220	263266	264264	+	14.8008	8.86003
CP977_01225	264281	267694	+	73.8824	50.1327
CP977_01230	267664	268983	+	16.0211	16.7251
CP977_01235	269317	269907	+	6.80075	35.8511
CP977_01240	270011	271213	+	11.7325	19.4724
CP977_01245	271913	272014	-	0	0.353892
CP977_01250	272276	275530	-	545.023	262.934
CP977_01255	275772	276235	-	209.242	53.4037
CP977_01260	276445	276666	-	155.518	63.5718
CP977_01265	276890	277285	-	21.3219	6.37225
CP977_01270	277638	278903	-	622.162	384.705
CP977_01275	278931	279758	-	751.939	613.993
CP977_01280	279857	280822	+	107.453	109.252
CP977_01285	280963	281937	-	764.357	426.948
CP977_01290	282089	283024	-	185.018	176.78
CP977_01295	283176	284189	+	808.413	889.962
CP977_01300	285562	286180	+	12.3844	11.7223
CP977_01305	286493	287035	-	264.225	375.387
CP977_01310	288111	289268	+	628.271	200.433
CP977_01315	289294	289980	+	319.648	92.9253
CP977_01320	290385	290702	+	1724.32	703.67
CP977_01325	291456	293906	+	856.757	87.0959
CP977_01330	293908	295524	+	297.013	32.7924
CP977_01335	295620	296891	-	492.867	84.399
CP977_01340	297378	297842	-	718.162	358.394
CP977_01345	298011	298379	+	745.598	624.586
CP977_01350	299168	300757	-	26.2935	19.9746
CP977_01355	300909	301379	-	88.1467	57.5868
CP977_01360	301887	302099	+	3.69621	5.29258
CP977_01365	302576	304999	+	393.702	509.058
CP977_01370	305478	307946	-	546.845	138.525
CP977_01375	308579	308956	-	2254.2	783.883
CP977_01380	309040	309501	-	3.09259	2.48207
CP977_01385	309635	309823	-	0	0
CP977_01390	309786	310397	-	3.10964	10.3414
CP977_01395	310532	310840	-	3.72994	3.92792
CP977_01400	311279	311956	+	156.626	127.591
CP977_01405	312325	313527	-	1133.77	793.744
CP977_01410	313663	314613	-	372.83	439.297
CP977_01415	315053	315802	-	36.5551	72.0433
CP977_01420	315992	316435	+	8.38095	3.57403
CP977_01425	316626	317180	-	944.319	526.422
CP977_01430	317525	318473	-	58.6925	12.6879
CP977_01435	318543	319532	-	139.436	40.1697
CP977_01440	319717	320193	+	29.039	4.95756
CP977_01445	320340	321566	+	229.23	76.3874
CP977_01450	321596	322093	+	107.163	14.6763
CP977_01455	322241	322858	-	461.226	309.647
CP977_01460	323138	324439	-	777.955	260.22
CP977_01465	324749	325399	+	126.29	106.942
CP977_01470	326423	327826	+	8303.42	110.917
CP977_01475	328150	328938	+	557.36	78.6112
CP977_01480	329180	330115	-	270.869	113.31
CP977_01485	330558	331517	+	427.59	250.448
CP977_01490	331676	332422	-	96.6301	84.0807
CP977_01495	332599	334233	-	77.8246	31.3817
CP977_01500	334238	335044	+	31.9085	28.5295
CP977_01505	335248	335754	-	404.657	160.939
CP977_01510	335808	336980	+	205.774	122.215
CP977_01515	337109	337222	-	23.1788	28.0641
CP977_01520	337240	337725	-	148.926	145.58
CP977_01525	338102	338362	+	54.2024	22.0317
CP977_01530	338444	338638	+	141.045	27.2905
CP977_01535	338870	339070	-	938.274	503.571
CP977_01540	339224	339505	-	347.788	354.969
CP977_01545	339879	340373	-	8.03347	5.72766
CP977_01550	340370	341812	-	7.40911	3.54287
CP977_01555	341896	342057	-	0.312703	0.713489
CP977_01560	342052	342431	+	0.625406	0
CP977_01565	342428	343613	+	6.19203	8.9241
CP977_01570	343600	344307	-	166.067	78.2047
CP977_01575	344304	345515	-	199.787	122.535
CP977_01580	345669	346229	+	5.87388	0.713489
CP977_01585	346658	346927	+	421.407	420.598
CP977_01590	347700	348599	-	259.109	242.543
CP977_01595	348905	349291	-	2.16063	1.42698
CP977_01600	349706	350158	+	415.245	185.673
CP977_01605	350853	351098	-	0.625406	0
CP977_01610	351046	351552	+	402.067	97.6102
CP977_01615	351860	352654	+	708.805	190.829
CP977_01620	352651	354186	+	662.046	145.872
CP977_01625	354214	355326	-	48.8278	25.6746
CP977_01630	355579	356049	-	187.327	74.3487
CP977_01635	356242	356898	-	0.306905	1.76288
CP977_01640	357380	358306	+	40.129	31.0796
CP977_01645	358359	359294	+	92.2173	115.576
CP977_01650	359337	359866	-	29.6487	10.3577
CP977_01655	359977	360573	-	101.35	39.8224
CP977_01660	360799	361905	+	276.25	181.109
CP977_01665	362006	363742	-	151.003	573.373
CP977_01670	364080	366302	+	574.542	616.052
CP977_01675	366367	366726	-	42.3309	22.415
CP977_01680	367577	367765	-	88.2832	51.1816
CP977_01685	367785	368648	-	1382.06	987.417
CP977_01690	369471	369710	+	0.625406	1.04851
CP977_01695	369971	370201	+	120.207	90.3581
CP977_01700	370313	371788	-	321.127	47.9181
CP977_01705	372544	373050	+	2.16573	1.0608
CP977_01710	373351	374340	-	70.9262	46.8147
CP977_01715	374574	374972	-	131.53	93.8483
CP977_01720	375141	376268	+	32.4501	19.1062
CP977_01725	376437	377165	-	446.813	281.726
CP977_01730	377475	377789	+	1332.86	13.8457
CP977_01735	377854	378771	-	416.714	140.435
CP977_01740	379277	379858	+	1801.14	346.981
CP977_01745	380053	380550	-	88.4127	67.5906
CP977_01750	380997	381545	-	63.0689	72.21
CP977_01755	381958	382827	-	65.8699	183.295
CP977_01760	382948	383532	+	185.901	258.967
CP977_01765	383752	385062	-	31.2354	31.9025
CP977_01770	385956	386396	+	407.931	104.244
CP977_01775	386464	387201	-	4434.83	567.839
CP977_01780	387185	387784	-	4770.54	609.286
CP977_01785	387781	388200	-	4840.89	682.916
CP977_01790	388583	389416	-	25750.2	3548.85
CP977_01795	389781	391697	-	4724.05	977.852
CP977_01800	392073	393479	+	3148.97	569.462
CP977_01805	393692	393991	+	420.841	85.1612
CP977_01810	394256	395725	-	6381.65	3639.39
CP977_01815	395734	396315	-	2243.65	1183.94
CP977_01820	397048	397962	-	8.33158	3.97224
CP977_01825	398163	399116	-	11.1217	15.0254
CP977_01830	399296	400456	-	183.435	183.489
CP977_01835	400552	401274	-	229.641	279.962
CP977_01840	401872	403101	+	2786.06	1106.74
CP977_01845	403840	404112	+	162.33	102.979
CP977_01850	405119	405550	+	117.738	105.802
CP977_01855	405692	406585	-	823.441	276.184
CP977_01860	407276	407995	-	23.7759	7.17351
CP977_01865	408329	408667	+	291.087	131.163
CP977_01870	408780	409649	-	62.032	42.6312
CP977_01875	409887	410540	+	103.181	72.8217
CP977_01880	410938	411474	+	128.751	61.2249
CP977_01885	411537	412178	-	197.097	191.541
CP977_01890	412339	413001	-	88.2859	53.4717
CP977_01895	413244	414008	+	77.8391	62.8311
CP977_01900	414624	415295	+	20.6911	11.6977
CP977_01905	415329	416372	+	55.9173	29.0591
CP977_01910	416369	417157	+	30.2996	23.103
CP977_01915	417259	417441	-	10.1951	10.7058
CP977_01920	417474	418883	-	49.4221	75.5537
CP977_01925	419020	420717	-	26.8095	27.0647
CP977_01930	420929	421763	-	12.3561	30.6756
CP977_01935	421955	422575	-	57.7264	96.6786
CP977_01940	422888	423544	+	1039.72	912.135
CP977_01945	423625	424548	-	38.3127	22.0414
CP977_01950	424770	425102	+	348.446	52.898
CP977_01955	425099	426304	+	334.303	63.5665
CP977_01960	426315	427211	+	52.2334	12.449
CP977_01965	427345	428655	-	662.081	556.341
CP977_01970	428888	429319	+	79.6188	108.304
CP977_01975	429348	430157	-	67.1453	33.758
CP977_01980	430159	432549	-	339.83	142.518
CP977_01985	432546	434069	-	298.784	94.6457
CP977_01990	434596	434808	-	0.312703	0.707784
CP977_01995	434910	435536	-	9.25774	2.10273
CP977_02000	435773	436345	-	24.1165	25.9285
CP977_02005	436558	437460	-	51.5834	51.9487
CP977_02010	437442	438425	-	29.0022	67.9273
CP977_02015	438614	439555	+	235.75	162.84
CP977_02020	439628	440023	-	102.579	60.3925
CP977_02025	440109	440789	-	16.9643	12.1319
CP977_02030	441201	441884	-	49.0607	40.2584
CP977_02035	441999	442937	+	117.658	131.482
CP977_02040	442984	443817	-	34.5464	12.0525
CP977_02045	443856	444083	-	24.0716	14.1969
CP977_02050	444509	445210	+	297.147	218.917
CP977_02055	445437	446363	-	48.1523	30.6427
CP977_02060	446376	447689	-	140.58	93.8381
CP977_02065	447763	449046	-	17.0082	8.47761
CP977_02070	449039	449626	-	14.216	4.9207
CP977_02075	450032	450994	+	115.262	91.9062
CP977_02080	451195	451728	+	211.405	49.4025
CP977_02085	451869	452441	+	250.482	37.3197
CP977_02090	452529	456134	+	119.266	239.766
CP977_02095	456166	457050	-	179.166	116.106
CP977_02100	457270	458526	+	196.571	130.876
CP977_02105	458576	458977	+	79.992	49.7095
CP977_02110	459096	460289	+	12973.7	2269.55
CP977_02115	460286	460510	+	2711.7	492.556
CP977_02120	460687	461061	-	7403.03	2366.56
CP977_02125	461233	461568	-	621.379	133.299
CP977_02130	461814	462359	-	1247.14	170.922
CP977_02135	462637	464145	+	898.513	1346.3
CP977_02140	464253	465530	+	179.474	317.159
CP977_02145	465707	466912	+	215.794	338.247
CP977_02150	467089	467427	+	135.565	158.413
CP977_02155	467464	468072	-	44.7763	22.0054
CP977_02160	468149	468910	-	60.1606	15.6577
CP977_02165	469923	470735	-	143.609	40.8446
CP977_02170	470845	472503	-	378.306	420.749
CP977_02175	472690	473904	-	3734.77	7259.78
CP977_02180	474116	474544	-	18288.2	27558.7
CP977_02185	475026	476117	-	55.5219	2.84913
CP977_02190	476114	477013	-	226.204	9.58844
CP977_02195	477190	478059	-	259.043	8.90435
CP977_02200	478200	479015	-	663.9	21.9922
CP977_02205	479015	479200	-	2581.84	75.9629
CP977_02210	479286	479719	+	9.85996	0.366179
CP977_02215	479900	480172	-	168.146	98.2471
CP977_02220	480303	481544	+	977.124	370.298
CP977_02225	481795	482454	+	55.6547	49.0883
CP977_02230	482580	484445	-	806.649	182.213
CP977_02235	484713	485507	-	2285.7	642.444
CP977_02240	485813	486211	-	224.549	125.267
CP977_02245	486265	486609	-	278.35	129.755
CP977_02250	486609	486836	-	297.706	94.0305
CP977_02255	487054	487506	-	1897.61	1137.97
CP977_02260	487632	488237	-	78.6026	62.0338
CP977_02265	488428	488940	+	32.2345	25.132
CP977_02270	489094	489318	+	47.4043	33.4844
CP977_02275	489347	489655	-	312.863	263.48
CP977_02280	489774	490067	-	127.28	163.527
CP977_02285	490268	490579	+	61.7613	24.7527
CP977_02290	490717	491757	+	716.737	1204.14
CP977_02295	491990	493177	+	586.153	623.62
CP977_02300	493343	493849	-	422.946	587.463
CP977_02305	494036	494449	-	42.0432	20.2228
CP977_02310	494776	495789	-	205.811	62.5764
CP977_02315	495918	496772	-	14.5029	1.04193
CP977_02320	496939	498087	+	29.6491	4.24495
CP977_02325	498430	499128	+	108.137	27.4507
CP977_02330	499245	500981	+	60.0599	35.0889
CP977_02335	500947	501924	+	27.8243	12.1074
CP977_02340	501976	502782	+	15.7723	8.16058
CP977_02345	502853	503077	-	97.9202	61.256
CP977_02350	503172	503573	-	1.55227	1.42786
CP977_02355	503646	504656	+	63.9344	88.0974
CP977_02360	504698	505201	-	24.7065	11.3561
CP977_02365	505198	506019	-	37.9738	20.2943
CP977_02370	506114	507211	-	62.6119	52.0856
CP977_02375	507476	508861	+	147.764	234.612
CP977_02380	508877	509851	-	28.12	136.691
CP977_02385	509949	510716	-	37.0643	42.9302
CP977_02390	511008	511565	+	351.026	284.573
CP977_02395	511876	512124	+	154.508	116.203
CP977_02400	512167	513297	-	138.96	66.7154
CP977_02405	513312	513713	-	114.211	16.7053
CP977_02410	513738	513992	-	466.602	75.3736
CP977_02415	514128	514643	+	52.7973	81.2295
CP977_02420	514687	522228	-	11930.6	1073.09
CP977_02425	522225	536825	-	32252.8	3175.87
CP977_02430	536811	537215	+	51.8743	30.9141
CP977_02435	537249	537467	-	5289.34	2202.26
CP977_02440	538187	538633	+	242.22	52.4131
CP977_02445	538680	539636	+	313.987	525.534
CP977_02450	539605	539955	-	184.448	116.163
CP977_02455	540057	541160	-	289.63	309.835
CP977_02460	541523	542758	+	117.662	66.2579
CP977_02465	542846	543436	-	29.9876	17.0149
CP977_02470	543812	548092	+	914.155	154.072
CP977_02475	548189	548455	+	408.008	378.168
CP977_02480	548531	549628	-	1754.71	1084.65
CP977_02485	549875	550903	+	214.76	189.776
CP977_02490	550929	551609	-	346.912	80.4077
CP977_02495	551932	552396	+	59.4842	48.7996
CP977_02500	552407	552886	+	89.5915	122.878
CP977_02505	552939	553796	-	61.0602	28.036
CP977_02510	554046	555116	+	294.761	447.876
CP977_02515	555333	557735	+	684.666	221.009
CP977_02520	557757	558851	-	64.9029	1.81203
CP977_02525	558903	560333	-	394.294	15.7011
CP977_02530	560330	561820	-	626.759	41.5655
CP977_02535	561974	562345	-	61.4878	14.5083
CP977_02540	562465	563484	-	17.6547	3.15782
CP977_02545	563700	564980	-	1.84828	2.48865
CP977_02550	565019	565618	+	12.6246	13.0295
CP977_02555	565663	565935	-	12.055	19.9233
CP977_02560	566200	567255	+	171.824	244.263
CP977_02565	567384	567671	+	96.6798	71.2322
CP977_02570	567668	569746	-	794.755	393.17
CP977_02575	569888	572554	-	129.014	504.466
CP977_02580	572669	573141	-	32.1249	133.204
CP977_02585	573394	574383	+	95.7712	159.012
CP977_02590	574718	575554	+	126.971	79.6523
CP977_02595	575711	577777	-	175.999	1247.48
CP977_02600	578068	578946	+	25.3254	6.04469
CP977_02605	579002	580432	+	365.006	103.034
CP977_02610	580615	581286	+	49.6696	52.6959
CP977_02615	581297	581791	-	31.1393	11.3373
CP977_02620	581931	584903	-	230.236	1342.1
CP977_02625	584900	586021	-	208.171	927.356
CP977_02630	586081	587475	-	158.035	719.855
CP977_02635	587472	588905	-	101.61	531.411
CP977_02640	588875	589378	-	82.1973	413.277
CP977_02645	589609	589911	+	39.5762	5.70967
CP977_02650	589975	590481	-	18.2453	34.1176
CP977_02655	590610	590849	-	1.55192	6.36567
CP977_02660	590852	591316	-	1.53558	6.06268
CP977_02665	591313	591630	-	2.17188	6.40341
CP977_02670	591674	592363	-	2.15554	12.4915
CP977_02675	592571	593509	+	36.7815	41.5704
CP977_02680	593576	594109	-	76.5516	107.252
CP977_02685	594228	594566	+	334.246	332.302
CP977_02690	595126	596334	+	4.31512	12.1205
CP977_02695	596373	597203	+	4.93068	13.5269
CP977_02700	597265	598296	+	4.94632	6.81391
CP977_02705	598412	601087	+	50.6063	66.9554
CP977_02710	601018	601695	-	173.682	55.1504
CP977_02715	602013	603287	+	142.734	75.9157
CP977_02720	603307	604482	-	266.571	95.631
CP977_02725	604635	605396	+	182.453	153.183
CP977_02730	605413	606615	-	499.076	341.537
CP977_02735	606612	608207	-	1194.87	928.616
CP977_02740	608461	609084	+	1465.32	1278.51
CP977_02745	609123	609563	-	104.703	47.2506
CP977_02750	609656	611509	-	237.412	8.86749
CP977_02755	611726	612493	-	62.3532	18.9805
CP977_02760	612824	613990	+	646.991	645.384
CP977_02765	613998	614327	-	884.065	61.9099
CP977_02770	614451	616742	-	6636.36	315.226
CP977_02775	616887	617300	-	309.89	72.8441
CP977_02780	617509	618165	+	1485.39	365.076
CP977_02785	618190	618516	+	537.969	125.172
CP977_02790	618494	619417	-	243.665	222.284
CP977_02795	619414	620499	-	658.737	594.524
CP977_02800	620602	621285	-	130.638	34.1891
CP977_02805	621573	622277	-	379.131	376.071
CP977_02810	622332	623231	-	190.911	183.929
CP977_02815	623252	624460	-	372.319	404.235
CP977_02820	624654	624971	+	407.967	467.447
CP977_02825	625126	625707	+	300.454	407.376
CP977_02830	625729	626160	-	22.2131	18.873
CP977_02835	626393	627547	+	34.9129	56.6355
CP977_02840	627806	629185	+	1340.13	369.24
CP977_02845	629261	630031	-	136.221	6.06839
CP977_02850	630226	630666	+	39.5605	61.3607
CP977_02855	630752	631852	-	442.319	1158.24
CP977_02860	632018	632482	+	47.2386	16.776
CP977_02865	632682	633485	+	71.4736	18.9015
CP977_02870	633796	634338	+	8.94978	448.086
CP977_02875	634430	635701	+	57.2765	2116.2
CP977_02880	635738	636175	+	29.4053	1214.75
CP977_02885	636239	637123	+	62.7558	2835.63
CP977_02890	637204	638052	-	4685.36	3913.01
CP977_02895	638257	638688	+	25.054	32.1283
CP977_02900	638809	639033	-	660.383	890.168
CP977_02905	639127	640656	-	3493.8	5720.07
CP977_02910	641279	641902	-	9.91548	24.1761
CP977_02915	642088	642930	+	31.7651	20.9117
CP977_02920	643003	643213	+	17.3025	7.80669
CP977_02925	643392	644666	+	679.786	749.331
CP977_02930	644666	645499	+	209.565	221.679
CP977_02935	645684	646583	+	5363.05	114.975
CP977_02940	646924	647316	+	84.0182	5.68509
CP977_02945	648345	648782	+	121.319	154.471
CP977_02950	648865	649566	-	76.9098	64.5703
CP977_02955	649776	651281	+	279.273	48.5133
CP977_02960	651283	651699	+	31.7654	9.24025
CP977_02965	651742	652989	-	45.7025	50.4142
CP977_02970	653170	653505	+	53.0547	91.9977
CP977_02975	653531	655867	-	18.2082	2.4632
CP977_02980	655864	656691	-	2.46789	0
CP977_02985	656796	658718	-	4.95212	1.44585
CP977_02990	658715	659572	-	1.23957	0.34731
CP977_02995	659578	660522	-	2.46789	3.8599
CP977_03000	660524	662122	-	21.1064	7.42252
CP977_03005	662643	663875	-	16.0646	12.8266
CP977_03010	664399	665382	+	26.9059	8.50219
CP977_03015	665468	665833	-	178.962	183.329
CP977_03020	666096	666539	+	360.941	107.653
CP977_03025	666751	667107	+	260.729	307.846
CP977_03030	667178	668101	-	56.5599	67.396
CP977_03035	668231	668758	-	164.106	281.072
CP977_03040	668814	670580	-	156.491	159.035
CP977_03045	670936	672414	+	1399.3	688.798
CP977_03050	672467	673960	-	14728.7	8329.64
CP977_03055	674196	675323	+	7816.42	10925.5
CP977_03060	675672	677591	+	603.492	176.129
CP977_03065	677753	679948	+	4530.53	203.072
CP977_03070	679999	680364	-	422.41	545.886
CP977_03075	680384	680884	-	1276.7	1286.39
CP977_03080	681209	681619	-	130.384	118.092
CP977_03085	681754	683277	-	417.156	197.951
CP977_03090	683404	684219	+	293.079	313.324
CP977_03095	684438	685730	+	2449.53	168.951
CP977_03100	685771	686610	-	17.8945	11.0277
CP977_03105	686707	687141	+	34.5703	20.5104
CP977_03110	687261	687662	+	110.604	61.541
CP977_03115	687756	689264	-	579.112	287.885
CP977_03120	689398	691200	-	191.299	106.248
CP977_03125	691331	692428	-	317.056	186.703
CP977_03130	692471	692950	-	205.501	129.242
CP977_03135	693088	694908	+	145.815	81.8862
CP977_03140	694970	695872	-	389.919	410.639
CP977_03145	695935	697134	-	4986.52	3663.09
CP977_03150	697138	698172	-	3157.45	2239.65
CP977_03155	698375	699958	-	206.864	87.106
CP977_03160	700089	702359	-	591.804	335.56
CP977_03165	702341	703255	-	344.905	218.468
CP977_03170	703527	704066	-	93.8885	94.1513
CP977_03175	704227	705495	+	6.78476	16.6825
CP977_03180	705517	705711	-	44.1736	34.1628
CP977_03185	705806	706786	-	219.02	25.1035
CP977_03190	707020	709431	+	691.392	352.871
CP977_03195	709711	710116	+	59.9447	48.3891
CP977_03200	710162	712552	-	36.7479	9.29774
CP977_03205	712549	713325	-	6.48435	1.39582
CP977_03210	713322	714404	-	60.8462	37.8066
CP977_03215	714719	715180	+	8.97877	10.9882
CP977_03220	715216	715614	-	19.4819	3.89676
CP977_03225	715765	717123	+	6.49419	27.0393
CP977_03230	717305	717670	+	0.932661	8.47586
CP977_03235	717667	718410	+	1.54102	7.79923
CP977_03240	718454	718741	-	7.39277	13.0936
CP977_03245	718878	719453	+	3.3951	4.25065
CP977_03250	719520	720866	+	47.8014	12.0516
CP977_03255	720945	721592	-	24.0835	23.1267
CP977_03260	721673	722068	-	7.38152	0.732359
CP977_03265	721976	722467	+	0.312703	0
CP977_03270	722551	722751	-	1224.61	274.159
CP977_03275	722884	726238	-	159.718	203.409
CP977_03280	726322	726411	-	0.306905	0
CP977_03285	726579	728663	+	1931.94	287.584
CP977_03290	728697	730094	-	956.104	702.327
CP977_03295	730196	730849	-	17.2636	13.2239
CP977_03300	731040	731846	+	63.9845	108.082
CP977_03305	731810	732481	-	180.125	214.847
CP977_03310	732585	735218	+	545.746	345.796
CP977_03315	735223	735714	+	50.3547	75.8229
CP977_03320	736218	737210	+	100.458	68.9201
CP977_03325	737223	738590	-	172.331	57.2676
CP977_03330	738761	740146	+	299.562	4.66774
CP977_03335	740243	740746	+	218.513	273.551
CP977_03340	740778	741959	-	1512.6	3375.62
CP977_03345	742249	743385	+	249.32	668.586
CP977_03350	743488	744159	+	223.948	258.013
CP977_03355	744212	744811	+	481.65	355.9
CP977_03360	744908	745501	+	395.147	346.001
CP977_03365	745623	747686	+	385.613	148.805
CP977_03370	747838	748440	+	450.562	526.421
CP977_03375	748462	748761	-	202.073	123.397
CP977_03380	748934	749296	+	36.7632	25.0537
CP977_03385	749580	751769	+	3229.81	501.72
CP977_03390	751917	752330	+	260.087	132.058
CP977_03395	752412	752618	-	332.972	172.977
CP977_03400	752702	753877	-	359.719	440.004
CP977_03405	753999	754478	-	62.7924	27.4037
CP977_03410	754726	755172	-	117.85	65.4378
CP977_03415	755266	756153	-	131.519	8.89952
CP977_03420	756423	757268	+	1286.23	2988.56
CP977_03425	757265	757642	+	256.468	609.988
CP977_03430	757639	758061	+	310.618	844.135
CP977_03435	758058	759113	+	252.19	854.68
CP977_03440	759197	760939	+	265.936	610.22
CP977_03445	760936	762576	+	80.0486	158.259
CP977_03450	762698	764362	+	2528.02	1575.11
CP977_03455	764359	765438	+	749.632	428.848
CP977_03460	765435	765803	+	204.544	104.621
CP977_03465	765779	766183	-	61.1287	63.9722
CP977_03470	766297	766620	-	160.521	123.775
CP977_03475	766704	767750	-	125.589	0.701202
CP977_03480	767828	767902	-	0.306905	0
CP977_03485	767909	769516	-	19.4416	6.74589
CP977_03490	770047	773352	+	52.7267	27.3274
CP977_03495	773580	775592	+	177.741	622.791
CP977_03500	775609	776820	-	68.9047	21.9979
CP977_03505	776958	777532	-	72.2423	15.3161
CP977_03510	777567	778400	-	345.931	56.2902
CP977_03515	778480	779772	-	98.8515	27.751
CP977_03520	779797	780084	-	48.1786	7.86242
CP977_03525	780121	780546	-	315.103	56.4558
CP977_03530	780824	782311	-	243.726	382.427
CP977_03535	782472	783650	+	59.8746	105.261
CP977_03540	783776	784990	-	285.475	353.491
CP977_03545	785321	786274	+	33.5963	26.2468
CP977_03550	786504	787706	+	6.76227	10.3217
CP977_03555	787703	788422	+	4.00206	5.35007
CP977_03560	788413	792675	+	43.5582	27.4318
CP977_03565	792675	793982	+	6.76192	11.3816
CP977_03570	794018	794893	+	3.406	4.25065
CP977_03575	794910	795944	+	4.0321	3.91563
CP977_03580	795865	796074	+	2.16608	1.07396
CP977_03585	796263	796958	+	1283.35	1610.62
CP977_03590	797056	797391	-	33.0714	30.2528
CP977_03595	797433	798188	-	58.1475	71.7074
CP977_03600	798513	799505	+	1170.96	356.29
CP977_03605	799552	800175	+	246.102	67.252
CP977_03610	800181	800600	+	124.665	32.0706
CP977_03615	800807	802822	+	4024.24	607.465
CP977_03620	802909	803448	+	385.821	90.8965
CP977_03625	803517	804908	+	4496.39	3480.46
CP977_03630	804974	806314	-	125.651	33.6428
CP977_03635	806498	807250	+	191.218	106.794
CP977_03640	807330	808862	-	1316.2	2573.18
CP977_03645	808922	809896	-	289.856	543.888
CP977_03650	810201	811667	+	887.145	1222.54
CP977_03655	811664	813115	+	512.675	566.927
CP977_03660	813112	814356	+	275.787	389.901
CP977_03665	814460	814705	+	135.63	199.905
CP977_03670	814821	816026	-	153.169	89.4022
CP977_03675	816493	818016	+	375.857	15.2143
CP977_03680	818109	820496	-	5109.52	1653.59
CP977_03685	820702	820944	-	57.3803	8.15488
CP977_03690	821090	821950	-	180.027	35.5094
CP977_03695	822403	822858	+	92.9346	87.0713
CP977_03700	823082	824461	+	41.0743	25.9956
CP977_03705	824619	825491	+	3275.49	5486.29
CP977_03710	825630	826340	+	946.368	1179.1
CP977_03715	826349	827955	-	210.855	271.521
CP977_03720	828136	828426	-	512.132	979.576
CP977_03725	828524	830746	-	17049.4	49778.4
CP977_03730	830791	831861	-	39.4962	4.24495
CP977_03735	832009	832254	+	78.7811	21.9611
CP977_03740	832265	833302	-	99.7508	166.094
CP977_03745	833745	835550	+	614.651	589.667
CP977_03750	835715	836746	+	45.0941	16.3778
CP977_03755	836899	838344	+	23485.1	21520.1
CP977_03760	838451	839278	+	68.0633	57.2298
CP977_03765	839496	839699	+	14058.4	4340.45
CP977_03770	839935	841338	+	1142.3	459.64
CP977_03775	841441	841845	-	69.4453	60.7442
CP977_03780	841914	842294	+	139.569	190.13
CP977_03785	842695	845826	+	321.666	381.828
CP977_03790	845854	847842	-	62.6892	71.3447
CP977_03795	847977	848786	-	159.821	269.933
CP977_03800	849083	849574	+	3.7071	4.95932
CP977_03805	849600	849998	-	55.8476	58.7683
CP977_03810	850210	854364	+	88.2616	125.901
CP977_03815	854438	854752	-	20.0268	1.762
CP977_03820	854800	856098	-	437.983	55.302
CP977_03825	856448	857416	+	393.467	54.9446
CP977_03830	857531	857773	+	170.317	85.4038
CP977_03835	857877	858599	+	178.3	150.954
CP977_03840	858698	858988	+	32.4133	21.6686
CP977_03845	858985	860025	+	197.312	170.069
CP977_03850	860032	861039	-	1087.37	1977.43
CP977_03855	861150	861608	+	36.4468	49.8047
CP977_03860	861802	862005	-	46.6262	36.4033
CP977_03865	862005	862502	-	112.71	72.0589
CP977_03870	862593	864833	-	110.603	209.912
CP977_03875	865301	866338	+	86.489	4125.77
CP977_03880	866335	867486	+	144.634	6506.31
CP977_03885	867483	868475	+	75.9302	3427.72
CP977_03890	868472	869653	+	124.225	4850.28
CP977_03895	869738	870892	-	170.505	222.759
CP977_03900	871209	872789	-	668.759	1478.24
CP977_03905	872873	873727	-	612.781	1515.29
CP977_03910	873724	874806	-	342.462	825.018
CP977_03915	874803	875870	-	482.782	1965.3
CP977_03920	876232	877839	+	625.749	2658.8
CP977_03925	877902	879758	+	1114.88	3766.01
CP977_03930	879879	894134	-	8753.75	37618.1
CP977_03935	894268	895323	-	6972.81	35197.8
CP977_03940	895486	896838	-	6289.9	40716.7
CP977_03945	897104	898051	+	6738.26	40376
CP977_03950	898444	898899	+	347.143	864.364
CP977_03955	898936	901002	-	269.941	451.899
CP977_03960	901007	901987	-	1068.56	1438.31
CP977_03965	901984	902844	-	268.258	732.995
CP977_03970	902995	903753	+	20.1113	36.6062
CP977_03975	903787	905196	-	392.518	352.934
CP977_03980	905414	906028	+	13.3055	1209.83
CP977_03985	906072	907934	-	142.033	10494.9
CP977_03990	908031	909089	-	134.358	12717.9
CP977_03995	909092	909928	-	51.8763	4270.76
CP977_04000	909937	911013	-	16.6604	1303.36
CP977_04005	911013	912083	-	32.6964	5151.27
CP977_04010	912167	912967	+	177.578	951.837
CP977_04015	913159	913368	+	662.666	22403
CP977_04020	913423	913923	-	3.7129	347.592
CP977_04025	914063	914332	+	14.5124	2287.27
CP977_04030	914319	915686	+	87.726	13678.2
CP977_04035	915827	930091	+	289	36769.7
CP977_04040	930112	937392	+	347.59	24464.9
CP977_04045	937522	938337	+	129.953	15296
CP977_04055	939674	941347	+	153.827	11498.2
CP977_04060	941400	942023	+	40.1982	3108.23
CP977_04065	942160	943653	+	576.782	1380.71
CP977_04070	943760	944032	+	1183.95	1476.28
CP977_04075	944476	946443	+	759.598	355.451
CP977_04080	946490	947683	+	142.156	92.2735
CP977_04085	947700	950303	-	256.803	276.605
CP977_04090	950527	951195	+	232.457	1261.03
CP977_04095	951299	952930	+	278.045	2150.24
CP977_04100	952985	953374	-	1069.01	304.351
CP977_04105	953495	953845	-	218.597	177.205
CP977_04110	953797	953910	-	38.9464	53.5755
CP977_04115	954070	954882	-	10113.2	15562.7
CP977_04120	955061	955504	-	530.246	781.119
CP977_04125	955619	956827	-	33.0278	42.2022
CP977_04130	956941	957456	+	609.371	1034.42
CP977_04135	957626	958825	-	516.921	387.685
CP977_04140	958870	959238	-	361.36	224.044
CP977_04145	959285	961816	-	820.035	642.822
CP977_04150	961904	965926	-	2757.31	2135.88
CP977_04155	966255	966482	+	539.698	503.322
CP977_04160	966700	966861	-	198.218	194.96
CP977_04165	967086	967853	-	881.376	1091.13
CP977_04170	967859	968578	-	322.739	295.875
CP977_04175	968700	968963	-	35.2607	46.1148
CP977_04180	969055	971049	-	148.856	4.95186
CP977_04185	971080	972660	-	397.483	10.6747
CP977_04190	972845	974272	-	341.381	56.0201
CP977_04195	974286	975785	-	52.7903	8.17945
CP977_04200	975795	976646	-	9.25739	4.21862
CP977_04205	976661	977536	-	21.3411	8.47015
CP977_04210	977557	978687	-	46.6919	17.1035
CP977_04215	979042	979809	+	150.373	137.359
CP977_04220	979841	980533	+	74.1559	52.8624
CP977_04225	980666	981697	+	108.808	151.916
CP977_04230	982153	983184	+	1578.22	492.132
CP977_04235	983221	984624	-	3848.93	608.066
CP977_04240	984664	985311	-	4864.5	626.57
CP977_04245	985292	985648	-	4382.06	565.177
CP977_04250	985645	986034	-	2311.14	392.041
CP977_04255	986054	987688	-	17446.9	2197.17
CP977_04260	988133	989344	+	129.38	15.2792
CP977_04265	989424	991148	-	1783.46	950.218
CP977_04270	991219	991779	-	224.64	147.9
CP977_04275	991944	993530	+	91.5238	32.8398
CP977_04280	993661	994398	-	104.327	5.28205
CP977_04285	994317	994829	-	239.766	1.06168
CP977_04290	995252	996328	+	1233.85	22.7351
CP977_04295	996409	997455	+	766.81	17.8925
CP977_04300	997553	997888	-	1358.69	7.78607
CP977_04305	997910	998389	-	1632.54	17.4754
CP977_04310	998391	998651	-	626.924	3.63722
CP977_04315	998678	999925	-	1220.52	6.37883
CP977_04320	999922	1001190	-	2135.58	6.07585
CP977_04325	1001187	1001648	-	977.482	0.713489
CP977_04330	1001703	1002827	-	1898.52	6.36655
CP977_04335	1003109	1004761	+	330.209	39.5905
CP977_04340	1004836	1006488	-	2089.21	770.262
CP977_04345	1006641	1007375	-	37.1151	21.6146
CP977_04350	1007527	1008618	-	61.3843	11.4176
CP977_04355	1008761	1010929	-	43.5138	11.0352
CP977_04360	1011054	1013246	-	223.295	70.6049
CP977_04365	1013437	1014456	+	152.902	194.133
CP977_04370	1014812	1015303	+	257.447	467.667
CP977_04375	1015371	1016747	-	90.4491	28.8496
CP977_04380	1016783	1017622	-	64.537	18.1341
CP977_04385	1017657	1018649	-	108.727	22.8624
CP977_04390	1018661	1019965	-	430.176	113.359
CP977_04395	1020136	1021443	+	208.312	163.454
CP977_04400	1021598	1021813	+	35.5188	4.9896
CP977_04405	1021865	1022980	-	64.524	51.3644
CP977_04410	1023049	1023459	-	67.0393	38.7542
CP977_04415	1023620	1024420	-	50.6477	4.61025
CP977_04420	1024723	1024914	+	57.8085	40.2101
CP977_04425	1025095	1026324	+	362.016	218.163
CP977_04430	1026415	1027632	+	2113.53	242.067
CP977_04435	1027641	1028567	+	718.711	73.5707
CP977_04440	1028571	1029545	+	389.592	51.5636
CP977_04445	1029542	1033597	+	1530.75	143.908
CP977_04450	1033692	1034408	-	1054.49	1006.89
CP977_04455	1034558	1035307	-	879.189	1466.08
CP977_04460	1035640	1036254	+	119.529	35.3822
CP977_04465	1036358	1036711	-	9.58679	10.6567
CP977_04470	1037225	1038592	+	66.7031	16.7497
CP977_04475	1038660	1040552	-	112.387	63.9946
CP977_04480	1040620	1041402	-	14.8128	21.7524
CP977_04485	1041503	1041985	-	108.086	116.677
CP977_04490	1042093	1043088	-	427.249	317.834
CP977_04495	1043410	1043997	-	116.325	114.832
CP977_04500	1044165	1044731	-	158.328	115.421
CP977_04505	1044794	1045576	-	255.568	287.068
CP977_04510	1045608	1047038	+	96.6378	35.2284
CP977_04515	1047469	1047972	+	785.757	173.647
CP977_04520	1048039	1048863	+	1079.69	525.717
CP977_04525	1049094	1051511	+	2825.67	1747.16
CP977_04530	1051481	1053946	-	637.098	139.11
CP977_04535	1054088	1054906	+	359.354	382.722
CP977_04540	1054903	1055343	+	133.335	129.91
CP977_04545	1055452	1055952	+	166.995	192.483
CP977_04550	1055912	1057009	-	530.484	1437.33
CP977_04555	1057281	1057537	+	427.605	169.908
CP977_04560	1057856	1058467	+	1273.83	220.564
CP977_04565	1058492	1059268	-	57.1832	96.9561
CP977_04570	1059381	1059845	+	147.046	96.0143
CP977_04575	1059860	1061086	-	127.973	149.594
CP977_04580	1061171	1062484	+	409.912	155.44
CP977_04585	1062572	1063234	-	12.9557	7.51687
CP977_04590	1063506	1064201	-	17.5733	17.8293
CP977_04595	1064415	1064921	+	19.1616	29.7963
CP977_04600	1065028	1066407	-	1230.19	1410.86
CP977_04605	1066451	1066579	-	115.221	144.072
CP977_04610	1066832	1068196	+	1967.99	3638.32
CP977_04615	1068292	1068990	+	997.351	995.577
CP977_04620	1069027	1070061	-	249.449	163.072
CP977_04625	1070210	1070434	+	159.346	65.3312
CP977_04630	1070502	1071491	-	47.5028	90.8338
CP977_04635	1071646	1072680	+	379.968	490.06
CP977_04640	1072704	1073993	-	308.869	386.423
CP977_04645	1074145	1075119	-	4654.25	5070.94
CP977_04650	1075206	1075991	-	6770.5	6924.65
CP977_04655	1076191	1076715	-	261.151	429.543
CP977_04660	1076913	1077224	-	29.3313	45.4671
CP977_04665	1077470	1078189	+	1552.63	2432.48
CP977_04670	1078176	1078808	-	1187.51	1050.21
CP977_04675	1078883	1079962	-	34189.5	35860.1
CP977_04680	1079959	1080720	-	14142.2	15176.4
CP977_04685	1080774	1082180	-	75746	79324.2
CP977_04690	1082371	1082922	-	427.223	895.067
CP977_04695	1083084	1083656	+	603.378	674.932
CP977_04700	1083837	1084772	+	686.251	543.139
CP977_04705	1084867	1085553	+	192.767	198.798
CP977_04710	1085683	1086354	+	84.0475	89.3044
CP977_04715	1086342	1087868	-	15599.5	1213.87
CP977_04720	1088043	1088687	+	326.206	162.006
CP977_04725	1088714	1089103	-	71.038	76.3409
CP977_04730	1089238	1090320	+	245.16	220.595
CP977_04735	1090420	1091511	+	1379.43	2970.17
CP977_04740	1091586	1092263	-	1180.96	1288.46
CP977_04745	1092361	1093392	+	86.0505	125.746
CP977_04750	1093584	1094507	+	1408.86	1265.43
CP977_04755	1094603	1095667	-	162.068	93.5745
CP977_04760	1095791	1097293	-	187.075	250.111
CP977_04765	1097714	1098085	+	14.2497	7.82468
CP977_04770	1098166	1098645	+	278.346	708.837
CP977_04775	1098730	1099125	+	69.5406	164.953
CP977_04780	1099152	1101212	-	202.801	108.184
CP977_04785	1101531	1103411	+	373.308	222.063
CP977_04790	1103842	1104174	+	69.1704	129.397
CP977_04795	1105089	1105712	-	181.18	187.745
CP977_04800	1105895	1106305	-	155.711	41.9243
CP977_04805	1106408	1106809	-	97.0568	78.3179
CP977_04810	1106909	1108321	-	146.149	279.24
CP977_04815	1108470	1109456	+	37.6829	29.7563
CP977_04820	1109404	1111479	-	2860.65	1452.39
CP977_04825	1111529	1112071	-	41.0603	18.4542
CP977_04830	1112300	1113964	-	664.772	98.685
CP977_04835	1113964	1114812	-	900.084	118.033
CP977_04840	1114871	1115323	-	588.982	101.672
CP977_04845	1115808	1116218	+	2.16678	2.11589
CP977_04850	1116338	1117420	+	4.31142	2.46978
CP977_04855	1117691	1119547	-	3531.34	778.488
CP977_04860	1119805	1120209	+	107.772	74.3211
CP977_04865	1120249	1123173	+	333.782	144.846
CP977_04870	1123310	1124695	+	1332.37	592.805
CP977_04875	1124883	1126751	+	1911.64	1394.31
CP977_04880	1126748	1128529	+	1911.77	1535.54
CP977_04885	1128599	1129390	-	312.248	264.495
CP977_04890	1129522	1132035	+	3115.54	2294.79
CP977_04895	1132050	1132913	+	1268.64	847.55
CP977_04900	1132930	1134000	-	1576.84	542.327
CP977_04905	1134111	1134338	-	4.62922	3.92134
CP977_04910	1134382	1134864	+	863.668	674.71
CP977_04915	1134857	1135639	+	345.196	394.083
CP977_04920	1135665	1136477	-	68.6339	15.6832
CP977_04925	1136526	1137068	-	22.2273	2.09702
CP977_04930	1137119	1137787	-	35.4878	4.62254
CP977_04935	1137784	1138314	-	7.10291	0
CP977_04940	1138311	1139591	-	48.1593	5.02163
CP977_04945	1139588	1140895	-	63.0325	7.11953
CP977_04950	1140892	1141917	-	44.7858	5.32462
CP977_04955	1141917	1142963	-	60.8684	7.10549
CP977_04960	1142960	1144015	-	51.5061	8.52588
CP977_04965	1144012	1145265	-	42.6756	3.58719
CP977_04970	1145267	1146073	-	37.4101	6.76476
CP977_04975	1146079	1146843	-	21.9623	4.26952
CP977_04980	1146840	1147853	-	54.4223	12.449
CP977_04985	1148564	1149205	+	248.639	43.5514
CP977_04990	1149337	1149987	+	27.5092	3.19556
CP977_04995	1150077	1151714	+	71.6501	12.1271
CP977_05000	1151756	1152700	+	144.478	11.0663
CP977_05005	1152917	1154128	+	2708.88	704.8
CP977_05010	1154180	1154725	+	383.448	221.449
CP977_05015	1154812	1156026	-	362.986	410.192
CP977_05020	1156239	1156886	+	214.986	356.181
CP977_05025	1156943	1157503	-	177.769	202.909
CP977_05030	1157630	1158877	+	1849.32	1996.22
CP977_05035	1158897	1159625	+	1009.56	996.981
CP977_05040	1159784	1160809	+	656.39	1031.13
CP977_05045	1160935	1161885	+	1061.04	2029.88
CP977_05050	1162068	1162310	+	128.126	58.4275
CP977_05055	1162326	1163312	-	163.777	107.518
CP977_05060	1163423	1164148	+	244.118	100.178
CP977_05065	1164234	1165256	+	451.013	160.762
CP977_05070	1165305	1166885	-	811.9	341.322
CP977_05075	1167065	1167808	-	3.70236	0.701202
CP977_05080	1167805	1168482	-	22.5581	12.182
CP977_05085	1168537	1169202	-	5.26552	4.26952
CP977_05090	1169202	1170923	-	155.862	102.524
CP977_05095	1170916	1171260	-	38.0276	26.9375
CP977_05100	1171274	1171576	-	46.9795	47.5962
CP977_05105	1171777	1172064	-	0.312703	0.353892
CP977_05110	1172003	1172530	+	0.307255	0.34731
CP977_05115	1172538	1172843	+	6.77281	1.40811
CP977_05120	1173370	1173846	+	1269.27	679.002
CP977_05125	1173952	1174389	-	1547.12	163.485
CP977_05130	1174552	1175790	-	55.8955	237.878
CP977_05135	1175966	1177240	+	1120.07	2712.89
CP977_05140	1177233	1178513	+	687.332	1747.9
CP977_05145	1178534	1179262	+	73.4119	161.869
CP977_05150	1179526	1180191	+	146.674	238.955
CP977_05155	1180258	1180680	+	70.1245	82.8018
CP977_05160	1180906	1182246	+	1519.64	1112.89
CP977_05165	1182243	1183262	+	759.448	616.612
CP977_05170	1183334	1184401	-	70.4356	112.764
CP977_05175	1184466	1185263	+	187.531	201.169
CP977_05180	1185338	1186780	+	3939.28	5366.11
CP977_05185	1186777	1187349	+	369.831	525.732
CP977_05190	1187602	1188759	+	619.898	1125.53
CP977_05195	1188812	1189552	-	4002.52	2025.64
CP977_05200	1190015	1190737	+	3618.26	2969.82
CP977_05205	1190823	1191662	-	139.914	152.578
CP977_05210	1191998	1192831	+	318.031	80.9424
CP977_05215	1192850	1193770	-	4.02595	2.47637
CP977_05220	1193891	1194127	+	9.8777	17.3359
CP977_05225	1194127	1194432	+	6.7953	18.8985
CP977_05230	1194537	1195769	-	46.6592	19.6128
CP977_05235	1195766	1196758	-	11.1111	10.9965
CP977_05240	1196755	1197930	-	2.79184	7.48966
CP977_05245	1197957	1198835	-	3.406	7.39531
CP977_05250	1198868	1199647	+	7.108	24.1186
CP977_05255	1199688	1200881	-	15.757	15.2472
CP977_05260	1201017	1201952	+	40.1185	68.4644
CP977_05265	1202075	1203028	+	7.39242	9.92916
CP977_05270	1203229	1204236	+	4.92998	5.04533
CP977_05275	1204263	1205084	+	11.7256	15.3907
CP977_05280	1205346	1206170	+	8.97297	49.3534
CP977_05285	1206308	1207789	+	2.14904	19.1431
CP977_05290	1207786	1209165	+	8.64253	21.388
CP977_05295	1209618	1210703	+	0.927214	0.701202
CP977_05300	1210700	1212439	+	3.70745	10.3002
CP977_05305	1212436	1214259	+	23.7524	34.9008
CP977_05310	1214415	1215581	-	19.1576	51.5052
CP977_05315	1215587	1215757	-	0.306905	2.48207
CP977_05320	1216036	1217544	+	70.1175	98.4814
CP977_05325	1217663	1217806	-	0	0
CP977_05330	1217789	1219354	+	25.337	8.22202
CP977_05335	1219461	1220870	+	255.281	1032.56
CP977_05340	1221005	1223668	+	556.616	1964.14
CP977_05345	1223757	1225256	+	516.58	463.675
CP977_05350	1225177	1226394	-	8839.1	4480.5
CP977_05355	1226454	1226951	+	86.169	129.983
CP977_05360	1226992	1228701	+	1599.45	976.803
CP977_05365	1228854	1229303	+	264.667	144.634
CP977_05370	1229293	1232385	-	319.432	245.898
CP977_05375	1232382	1233560	-	284.349	236.714
CP977_05380	1233700	1234326	-	160.324	341.829
CP977_05385	1234450	1234893	+	225.187	197.648
CP977_05390	1234890	1235462	-	82.1671	120.251
CP977_05395	1235593	1236351	-	362.288	655.932
CP977_05400	1236487	1237014	+	212.659	226.833
CP977_05405	1237098	1237751	-	501.972	706.358
CP977_05410	1237969	1238406	-	992.367	617.065
CP977_05415	1238529	1239644	+	3120.66	1501.12
CP977_05420	1239785	1241164	+	313.302	252.28
CP977_05425	1241126	1241971	-	125.923	147.625
CP977_05430	1242039	1242893	-	138.078	291.731
CP977_05435	1243088	1243861	+	190.374	261.046
CP977_05440	1244001	1244873	+	265.308	289.074
CP977_05445	1244975	1245568	-	539.687	553.772
CP977_05450	1245620	1246525	-	531.079	469.457
CP977_05455	1246580	1247878	-	29.9563	18.5577
CP977_05460	1248080	1248694	+	29.2932	51.2023
CP977_05465	1248728	1249264	+	980.146	654.784
CP977_05470	1249381	1249908	+	124.379	114.455
CP977_05475	1249957	1250394	-	554.424	2007.95
CP977_05480	1250500	1251183	-	1630.68	5215.51
CP977_05485	1251307	1252887	-	2008.02	1356.04
CP977_05490	1253036	1253803	-	1565.92	1860.73
CP977_05495	1253839	1254600	-	1092.83	1231.32
CP977_05500	1254779	1255162	-	61.5252	41.8418
CP977_05505	1255159	1256025	-	507.547	258.265
CP977_05510	1256365	1257051	-	59.9573	50.5068
CP977_05515	1257048	1257917	-	319.855	315.988
CP977_05520	1258433	1260328	+	5.88478	29.1469
CP977_05525	1260325	1260567	+	2.16643	5.65306
CP977_05530	1260564	1261397	+	6.471	12.0016
CP977_05535	1261503	1274018	+	77.1559	91.5613
CP977_05540	1274114	1280764	+	47.6571	52.6578
CP977_05545	1280973	1282433	+	83.047	77.3071
CP977_05550	1282607	1285519	+	1659.29	1169.83
CP977_05555	1285547	1286155	+	265.694	221.406
CP977_05560	1286197	1286967	+	93.642	82.6225
CP977_05565	1287025	1288086	+	97.3295	142.816
CP977_05570	1288020	1289090	-	10.4803	13.1173
CP977_05575	1289238	1290881	-	3.7136	6.0561
CP977_05580	1290871	1291803	-	0.614161	2.11589
CP977_05585	1291800	1292732	-	0.307255	2.8228
CP977_05590	1292735	1294363	-	3.09909	7.07345
CP977_05595	1294372	1294599	-	2.45629	4.98872
CP977_05600	1294593	1295828	-	3.7187	24.3356
CP977_05605	1296096	1296863	+	1.23412	6.77705
CP977_05610	1296860	1298038	+	4.00276	16.6865
CP977_05615	1298035	1298913	+	2.17258	7.7435
CP977_05620	1298918	1300393	+	9.24545	16.3457
CP977_05625	1300481	1301515	-	15.1422	38.3928
CP977_05630	1301600	1302874	-	12.6808	14.9376
CP977_05635	1303264	1315227	+	62.73	55.2414
CP977_05640	1315320	1318523	+	41.004	29.2798
CP977_05645	1318605	1319150	+	287.955	193.576
CP977_05650	1319116	1319910	-	237.176	32.6406
CP977_05655	1320288	1320593	-	261.053	19.9009
CP977_05660	1320696	1322606	-	1016.9	101.696
CP977_05665	1322926	1323582	-	18269.4	3804.54
CP977_05670	1323926	1324516	+	71.9653	182.319
CP977_05675	1324555	1325652	+	497.252	592.147
CP977_05680	1325748	1326404	-	143.56	56.0813
CP977_05685	1326401	1326601	-	214.55	60.9928
CP977_05690	1326740	1327498	-	4421	872.024
CP977_05695	1327624	1328997	-	2416.38	463.589
CP977_05700	1329363	1331036	-	12647	2600.43
CP977_05705	1331165	1331656	+	80.3061	126.978
CP977_05710	1331871	1334003	+	2869.72	793.307
CP977_05715	1334087	1334677	+	560.374	222.737
CP977_05720	1334677	1335435	+	558.531	255.37
CP977_05725	1335495	1336202	-	22.2614	6.73273
CP977_05730	1336199	1336840	-	11.1213	9.52437
CP977_05735	1336837	1337223	-	3.41759	2.11589
CP977_05740	1337217	1338002	-	12.6746	14.2619
CP977_05745	1337999	1338535	-	6.81164	4.26952
CP977_05750	1338681	1339280	-	86.8371	120.738
CP977_05755	1339550	1340164	+	112.651	145.485
CP977_05760	1340170	1340778	-	13.888	7.75096
CP977_05765	1340958	1342001	-	154.648	60.9219
CP977_05770	1342136	1343038	-	79.617	44.5055
CP977_05775	1343207	1344148	+	94.5861	22.6605
CP977_05780	1344210	1345544	-	55.5396	107.101
CP977_05785	1345580	1346299	+	57.375	134.577
CP977_05790	1346408	1347370	-	30.6206	39.8632
CP977_05795	1347546	1348676	-	544.049	275.141
CP977_05800	1348718	1349287	-	128.195	100.179
CP977_05805	1349556	1349780	+	245.01	151.997
CP977_05810	1349849	1350475	-	451.761	441.835
CP977_05815	1350651	1351085	-	198.334	366.165
CP977_05820	1351181	1351858	+	11.4358	16.7404
CP977_05825	1351864	1352925	+	50.8903	110.105
CP977_05830	1353005	1353364	-	19.7939	11.7421
CP977_05835	1353499	1354308	+	55.6013	92.7709
CP977_05840	1354381	1355163	-	379.667	341.716
CP977_05845	1355272	1356771	-	1457.6	884.5
CP977_05850	1357252	1357866	+	3514.95	3194.18
CP977_05855	1358199	1358405	+	2984.35	489.168
CP977_05860	1358504	1361389	-	11166.3	7667.48
CP977_05865	1361780	1362154	+	252.292	139.458
CP977_05870	1362303	1363754	-	214.257	474.15
CP977_05875	1363888	1364508	-	1994.77	1872.27
CP977_05880	1364698	1365171	-	2742.02	2251.32
CP977_05885	1365225	1365968	-	3181.78	2956.79
CP977_05890	1366000	1366833	-	3401.6	3569.71
CP977_05895	1367024	1367803	-	667.735	655.591
CP977_05900	1368337	1368669	-	230.452	270.476
CP977_05905	1368666	1369592	-	891.576	850.937
CP977_05910	1369694	1372189	-	21613.6	15583.5
CP977_05915	1372306	1372914	-	799.023	1154.94
CP977_05920	1373060	1373176	-	0.307255	2.83026
CP977_05925	1373254	1376401	-	29302.5	42517.2
CP977_05930	1376662	1378192	-	32057.7	62569.9
CP977_05935	1378330	1378542	+	42.6368	23.3069
CP977_05940	1378857	1379306	+	799.044	634.323
CP977_05945	1379388	1381058	+	1930.79	1935.95
CP977_05950	1381139	1382041	-	13.9084	12.3621
CP977_05955	1382162	1383724	-	39.791	46.293
CP977_05960	1383877	1384494	+	15.489	21.6524
CP977_05965	1384635	1385723	+	59.6552	61.9002
CP977_05970	1385781	1387751	-	4088.44	3910.53
CP977_05975	1387966	1390152	+	37.4115	32.0754
CP977_05980	1390197	1390700	-	112.779	60.4754
CP977_05985	1390865	1391683	+	182.753	123.689
CP977_05990	1391726	1392331	-	1140.87	1200.49
CP977_05995	1392312	1392737	-	777.366	818.345
CP977_06000	1392748	1393185	-	747.203	801.48
CP977_06005	1393182	1396025	-	2089.91	2228.32
CP977_06010	1396488	1396874	+	2359.62	2280.9
CP977_06015	1396953	1401560	-	472.94	517.959
CP977_06020	1401624	1402616	-	115.796	119.379
CP977_06025	1402613	1403272	-	109.269	99.5062
CP977_06030	1403269	1404813	-	409.796	389.871
CP977_06035	1404882	1405601	-	97.2045	41.9374
CP977_06040	1405856	1406626	+	1685.39	86.3504
CP977_06045	1406623	1407285	+	1624.45	80.0764
CP977_06050	1407282	1408145	+	1090.34	63.8656
CP977_06055	1408052	1408972	-	2.16643	0.353892
CP977_06060	1409494	1410663	-	0.619958	0
CP977_06065	1410681	1411802	-	45.6438	37.9327
CP977_06070	1411938	1413353	-	1428.12	1043.67
CP977_06075	1413617	1414009	-	524.458	448.68
CP977_06080	1414319	1414513	+	742.344	2.8917
CP977_06085	1414551	1416170	+	1322.64	13.8637
CP977_06090	1416254	1417756	-	677.981	545.612
CP977_06095	1417860	1418627	+	84.2413	86.2929
CP977_06100	1418624	1419388	+	151.648	150.852
CP977_06105	1419462	1420832	+	528.897	329.616
CP977_06110	1421088	1421462	+	9953.79	8131.79
CP977_06115	1421558	1422154	-	608.511	506.392
CP977_06120	1422219	1422995	-	1522.68	1644.99
CP977_06125	1423132	1424763	-	808.22	1209.95
CP977_06130	1424864	1425304	-	415.942	802.304
CP977_06135	1425531	1425899	+	2483.28	270.495
CP977_06140	1426352	1426483	+	21.9102	6.02494
CP977_06145	1426734	1427906	-	198.01	454.92
CP977_06150	1428027	1428188	-	30.2496	58.6928
CP977_06155	1428485	1429267	-	2221.17	2019.44
CP977_06160	1429359	1430717	-	1329.38	289.532
CP977_06165	1430919	1431548	+	87.0786	164.097
CP977_06170	1431877	1433793	+	2578.72	1444.12
CP977_06175	1433929	1434951	-	729.588	351.899
CP977_06180	1434948	1436315	-	1317.42	483.687
CP977_06185	1436570	1437022	-	455.699	452.62
CP977_06190	1437081	1437929	-	1943.51	1883.9
CP977_06195	1438010	1438282	-	720.61	793.448
CP977_06200	1438318	1438803	-	676.079	727.261
CP977_06205	1438850	1440127	-	1153.44	1168.94
CP977_06210	1440124	1440714	-	737.22	791.948
CP977_06215	1440759	1441367	-	455.791	456.357
CP977_06220	1441370	1442449	-	443.074	621.345
CP977_06225	1442954	1445308	+	110.944	47.9602
CP977_06230	1445493	1446617	-	121.983	154.802
CP977_06235	1446804	1448027	+	226.605	201.849
CP977_06240	1448150	1449544	+	253.914	258.251
CP977_06245	1449618	1450325	+	522.402	64.529
CP977_06250	1450377	1452068	-	2000.13	3521.26
CP977_06255	1452124	1452930	-	246.245	426.188
CP977_06260	1453223	1453777	+	42.0528	67.8848
CP977_06265	1453791	1454246	-	106.5	263.175
CP977_06270	1454257	1455732	-	413.791	1454.89
CP977_06275	1456075	1457094	+	321.876	157.137
CP977_06280	1457083	1457592	-	29.6208	30.1405
CP977_06285	1457671	1459152	-	3461.49	2848.51
CP977_06290	1459219	1459551	-	86.1809	73.0332
CP977_06295	1459541	1459978	-	151.373	120.725
CP977_06300	1460080	1461096	-	1699.54	1554.35
CP977_06305	1461266	1461949	-	1353.22	876.733
CP977_06310	1462100	1463512	-	505.637	530.688
CP977_06315	1463715	1464338	+	99.7478	4.30068
CP977_06320	1464335	1464712	+	177.806	9.90547
CP977_06325	1464774	1465706	-	263.909	243.568
CP977_06330	1465996	1466514	+	1481.01	994.823
CP977_06335	1466649	1468781	-	125.417	305.604
CP977_06340	1468878	1470086	-	8060.9	10436.8
CP977_06345	1470355	1471587	-	1348.17	1275.93
CP977_06350	1471687	1471959	-	4926.88	4309.18
CP977_06355	1472014	1472586	-	4510.64	2938.27
CP977_06360	1472659	1472982	-	39117.9	19452.3
CP977_06365	1473314	1474159	-	201.102	123.815
CP977_06370	1474156	1475265	-	355.243	210.539
CP977_06375	1475345	1478653	-	6580.43	3864.73
CP977_06380	1478646	1479809	-	2076.98	1332.41
CP977_06385	1479806	1480378	-	1075.33	700.35
CP977_06390	1480375	1481661	-	1770.67	866.116
CP977_06395	1481664	1482653	-	1220.84	637.086
CP977_06400	1482738	1483316	-	2219.96	2011.19
CP977_06405	1483560	1484060	+	2624.63	1918.69
CP977_06410	1484262	1484699	-	3628.35	3507.28
CP977_06415	1484702	1485268	-	7697.53	6314.84
CP977_06420	1485325	1486437	-	525.415	221.723
CP977_06425	1486512	1487615	-	251.072	212.494
CP977_06430	1487783	1488229	-	1004.58	738.183
CP977_06435	1488226	1489323	-	2060.21	1471.35
CP977_06440	1489320	1489841	-	882.456	686.765
CP977_06445	1489838	1491022	-	2667.87	2225.09
CP977_06450	1491136	1491351	-	41.0416	60.032
CP977_06455	1491405	1492247	-	458.59	603.033
CP977_06460	1492228	1493979	-	3007.11	3954.44
CP977_06465	1493938	1494120	+	2.47334	2.09702
CP977_06470	1494082	1494546	-	622.729	753.939
CP977_06475	1494549	1497218	-	9775.49	9638.53
CP977_06480	1497218	1497571	-	436.66	500.702
CP977_06485	1497578	1498015	-	1224.54	1331.01
CP977_06490	1498171	1500489	+	1042.17	632.581
CP977_06495	1500518	1501132	-	29503.9	24195.6
CP977_06500	1501339	1502034	+	57.6958	6707.04
CP977_06505	1502040	1503398	-	426.891	503.881
CP977_06510	1503441	1504052	-	684.092	558.998
CP977_06515	1504187	1505449	-	2103.7	1799.03
CP977_06520	1505458	1506165	-	2153.73	1874.58
CP977_06525	1506328	1507128	+	564.085	1066.87
CP977_06530	1507330	1508559	+	9147.97	8100.61
CP977_06535	1508630	1511098	-	3372.7	3139.08
CP977_06540	1511337	1511888	-	681.345	438.884
CP977_06545	1511885	1512958	-	4797.25	2480.32
CP977_06550	1512960	1514735	-	6106.87	3550.2
CP977_06555	1514881	1515351	-	3893.71	2657.32
CP977_06560	1515517	1516605	-	203.242	383.04
CP977_06565	1516656	1517285	-	201.963	465.116
CP977_06570	1517282	1517848	-	242.635	543.93
CP977_06575	1517975	1518727	-	6263.82	9499.36
CP977_06580	1518790	1519383	-	547.464	1068.07
CP977_06585	1519390	1520304	-	1609.98	3169.44
CP977_06590	1520420	1520962	-	58.9698	55.0407
CP977_06595	1521127	1522281	-	670.267	629.661
CP977_06600	1522278	1523222	-	758.512	804.795
CP977_06605	1523219	1523881	-	670.249	704.826
CP977_06610	1524195	1526453	+	1397.52	699.989
CP977_06615	1526647	1528287	+	5827.35	3380.33
CP977_06620	1528366	1528929	-	973.089	1684.77
CP977_06625	1528995	1529675	+	54.64	45.4908
CP977_06630	1529698	1531683	-	10762.9	8158.06
CP977_06635	1531820	1532962	-	456.013	31.196
CP977_06640	1533280	1533846	-	2445.14	183.765
CP977_06645	1533968	1534696	+	1793.76	301.724
CP977_06650	1534757	1534831	-	0	0.34731
CP977_06655	1534871	1535317	-	27.747	18.5051
CP977_06660	1535401	1538178	+	3056.93	521.449
CP977_06665	1538246	1538320	-	39.8998	58.6533
CP977_06670	1538374	1538796	-	291.036	381.533
CP977_06675	1538986	1539399	+	7040.34	1105.52
CP977_06680	1539591	1540148	+	258.645	237.832
CP977_06685	1540219	1540407	-	147.434	152.071
CP977_06690	1540529	1540945	-	275.871	388.217
CP977_06695	1541130	1541645	+	586.044	454.173
CP977_06700	1541677	1542516	-	643.009	740.802
CP977_06705	1542591	1543421	-	528.994	831.914
CP977_06710	1543418	1544485	-	176.337	251.421
CP977_06715	1544731	1544806	+	4.31547	4.97073
CP977_06720	1544843	1544916	+	3.0701	3.2333
CP977_06725	1544918	1544989	+	4.29878	7.78211
CP977_06730	1545024	1545095	+	2.46859	3.54375
CP977_06735	1545134	1545208	+	38.9163	33.6059
CP977_06740	1545264	1545554	-	320.021	474.643
CP977_06745	1545622	1546545	-	72.9615	132.095
CP977_06750	1547493	1548707	+	404.964	615.871
CP977_06755	1548722	1549540	-	422.382	443.132
CP977_06760	1549587	1550837	-	499.884	547.106
CP977_06765	1551142	1554510	-	5876.69	5163.62
CP977_06770	1554814	1556058	-	163.413	146.668
CP977_06775	1556132	1556767	-	744.315	507.147
CP977_06780	1556949	1557806	-	468.588	3056.08
CP977_06785	1557901	1558569	-	199.925	1211.12
CP977_06790	1558566	1559648	-	277.054	1609.84
CP977_06795	1560239	1560601	+	140.687	345.663
CP977_06800	1560604	1561014	+	274.344	648.206
CP977_06805	1561098	1561586	-	3057	3628.39
CP977_06810	1561623	1562198	-	14.8827	3.55033
CP977_06815	1562359	1563555	-	559.354	468.864
CP977_06820	1563807	1564478	+	2820.7	5247.79
CP977_06825	1564589	1566133	-	430.977	308.624
CP977_06830	1566130	1566681	-	174.805	147.399
CP977_06835	1566767	1567276	+	78.141	60.6764
CP977_06840	1567289	1568716	-	3088.71	1014.02
CP977_06845	1568902	1570197	+	27.1877	25.953
CP977_06850	1570266	1570871	+	439.921	525.4
CP977_06855	1570929	1571459	-	831.148	402.036
CP977_06860	1571467	1572714	-	1739.69	266.398
CP977_06865	1572714	1573625	-	1888.55	331.436
CP977_06870	1573622	1574788	-	3016.08	770.757
CP977_06875	1574785	1575813	-	2247.39	848.709
CP977_06880	1575954	1577309	-	47.5954	42.968
CP977_06885	1577522	1578967	+	7020.98	2096.39
CP977_06890	1579070	1580224	-	311.353	270.852
CP977_06895	1580315	1580890	-	81.8549	54.4233
CP977_06900	1580960	1581412	-	74.4778	47.734
CP977_06905	1581504	1582940	-	117.973	74.2948
CP977_06910	1583206	1584045	+	10.1795	31.0155
CP977_06915	1584169	1584372	+	214.842	78.955
CP977_06920	1584434	1585543	-	1387.46	175.905
CP977_06925	1585918	1586778	+	4909.74	3888.64
CP977_06930	1586894	1587478	-	12.0264	28.8325
CP977_06935	1587603	1588943	-	203.996	109.269
CP977_06940	1589304	1590368	-	1367.45	175.642
CP977_06945	1590663	1593191	-	10357.7	5117.35
CP977_06950	1593191	1594318	-	7727.87	3526.27
CP977_06955	1594476	1595525	-	653.154	326.983
CP977_06960	1595872	1596711	-	236.542	169.373
CP977_06965	1596920	1597306	-	16593.3	13150.4
CP977_06970	1597413	1597607	-	5852.01	4314.87
CP977_06975	1597735	1598433	-	37198.5	27502.2
CP977_06980	1598761	1599138	+	783.375	822.801
CP977_06985	1599217	1599951	-	279.776	405.066
CP977_06990	1600016	1601197	-	196.244	194.686
CP977_06995	1601194	1601967	-	61.134	68.8332
CP977_07000	1602826	1604028	+	1234.3	1206.22
CP977_07005	1604096	1604881	-	985.769	774.966
CP977_07010	1604878	1606254	-	1081.62	870.787
CP977_07015	1606251	1607615	-	1072.44	1038.98
CP977_07020	1607705	1608433	+	218.205	248.787
CP977_07025	1608562	1610043	+	245.784	209.143
CP977_07030	1610074	1610766	+	148.469	118.612
CP977_07035	1610767	1612221	-	32.7281	42.4225
CP977_07040	1612291	1612941	+	73.8037	105.54
CP977_07045	1613150	1614778	+	83.3439	72.4933
CP977_07050	1614779	1615813	-	58.6143	74.9705
CP977_07055	1615956	1617137	+	7.10835	16.3637
CP977_07060	1617064	1617789	-	139.028	111.865
CP977_07065	1617851	1618402	-	460.392	454.952
CP977_07070	1618576	1620366	-	541.349	5147.59
CP977_07075	1620629	1621645	-	326.072	2950.31
CP977_07080	1621919	1622824	+	1115.71	1353.91
CP977_07085	1622956	1623792	+	1170.63	13980.9
CP977_07090	1624067	1624699	-	286.845	273.91
CP977_07095	1624912	1625865	+	50.6658	69.2345
CP977_07100	1625862	1626320	+	17.5607	20.25
CP977_07105	1626422	1627345	+	111.234	136.162
CP977_07110	1627510	1628466	+	162.826	245.894
CP977_07115	1628487	1629923	-	1356.62	817.602
CP977_07120	1630108	1632936	-	3421.71	3766.9
CP977_07125	1633049	1634020	-	54.6635	56.4878
CP977_07130	1634062	1635006	-	2983.4	2585.17
CP977_07135	1635066	1635356	-	2856.14	2537.33
CP977_07140	1635541	1635738	-	65.1417	71.7864
CP977_07145	1635774	1636037	-	167.362	205.84
CP977_07150	1636256	1637209	-	638.19	635.383
CP977_07155	1637226	1638182	-	963.554	1118.98
CP977_07160	1638312	1638692	-	3397.36	3688.15
CP977_07165	1638827	1639810	-	5167.74	3799.19
CP977_07170	1640004	1641365	-	16667.1	3099.97
CP977_07175	1641435	1642715	-	266.162	302.201
CP977_07180	1642840	1643859	+	119.537	110.616
CP977_07185	1643936	1644688	-	13740.7	5851.7
CP977_07190	1644733	1645572	-	12931.8	5513.45
CP977_07195	1645734	1645955	-	5155.34	1614.65
CP977_07200	1646107	1647618	-	15802.4	7115.92
CP977_07205	1647807	1649573	-	76581.4	38708.5
CP977_07210	1649814	1650125	+	803.817	715.523
CP977_07215	1650130	1650711	-	130.61	134.783
CP977_07220	1650976	1651863	-	4376.8	4323.44
CP977_07225	1651882	1653072	-	926.691	908.346
CP977_07230	1653152	1654099	+	480.889	1217.74
CP977_07235	1654184	1654858	+	1178.64	1796.42
CP977_07240	1654939	1656522	-	3843.97	7948.75
CP977_07245	1656588	1658177	-	1393.04	3248.79
CP977_07250	1658621	1659319	-	533.312	607.53
CP977_07255	1659466	1662990	-	1852.6	2491.01
CP977_07260	1663234	1663998	+	381.885	1033.92
CP977_07265	1664300	1665058	+	3220.85	4272.21
CP977_07270	1665094	1666629	+	7101.67	9153.12
CP977_07275	1666657	1668261	+	5834.25	10361.7
CP977_07280	1668535	1669638	+	3981.53	4903.88
CP977_07285	1669728	1670957	-	3291.71	1072.48
CP977_07290	1671187	1671993	-	327.657	530.631
CP977_07295	1671990	1672580	-	694.803	1072.29
CP977_07300	1672648	1673337	-	139.279	154.436
CP977_07305	1673579	1674574	+	382.559	349.409
CP977_07310	1674621	1675406	-	647.715	63.3456
CP977_07315	1675742	1676791	-	946.85	765.673
CP977_07320	1676921	1677898	+	130.954	121.977
CP977_07325	1677895	1680075	+	518.887	934.065
CP977_07330	1680153	1680812	-	968.708	564.559
CP977_07335	1680860	1681048	+	128.573	95.3442
CP977_07340	1681152	1681871	-	4383.63	576.386
CP977_07345	1682012	1682245	-	10367.3	1507.59
CP977_07350	1682452	1683777	-	3526.31	3611.22
CP977_07355	1684005	1684092	+	8.03487	10.6352
CP977_07360	1684186	1685112	+	159.931	122.227
CP977_07365	1685096	1685725	-	1520.02	1637.31
CP977_07370	1685725	1686810	-	3337.32	3528.62
CP977_07375	1686924	1688396	-	321.925	1289.02
CP977_07380	1688594	1689295	-	150.787	274.707
CP977_07385	1689461	1689982	+	222.097	378.398
CP977_07390	1690030	1691427	+	350.272	473.033
CP977_07395	1691480	1691911	+	90.8562	74.2575
CP977_07400	1692096	1693751	-	388.783	158.941
CP977_07405	1693858	1694508	+	35.1816	65.8452
CP977_07410	1694505	1695269	+	99.1897	180.856
CP977_07415	1695303	1695824	+	118.918	253.026
CP977_07420	1696011	1696403	+	80.5197	198.718
CP977_07425	1696424	1696729	+	19.4754	48.5569
CP977_07430	1696871	1697167	+	156.484	27.4537
CP977_07435	1697261	1698220	+	221.151	44.9064
CP977_07440	1698341	1699399	+	274.759	283.829
CP977_07445	1699405	1700619	+	572.792	587.969
CP977_07450	1700660	1701253	-	282.443	276.22
CP977_07455	1701332	1702183	-	52.5537	57.5262
CP977_07460	1702393	1703670	+	501.747	133.988
CP977_07465	1703782	1705152	+	53.7595	89.3439
CP977_07470	1705279	1706424	+	282.377	154.206
CP977_07475	1706582	1707196	+	6875.93	4093
CP977_07480	1707446	1707928	-	70.7462	92.0938
CP977_07485	1708074	1708535	+	415.717	394.467
CP977_07490	1708526	1709152	-	329.08	203.353
CP977_07495	1709361	1709831	-	3808.44	1034.7
CP977_07500	1709968	1710255	-	3030.67	748.365
CP977_07505	1710327	1711478	-	153.841	190.726
CP977_07510	1711558	1712232	+	50.972	65.983
CP977_07515	1712251	1712946	+	19.4485	40.9218
CP977_07520	1713033	1713944	-	4.93543	2.50752
CP977_07525	1714064	1715269	-	161.756	89.2482
CP977_07530	1715746	1716063	+	2.16608	0.694619
CP977_07535	1716060	1718948	-	121.721	98.4116
CP977_07540	1719843	1721252	+	15.1316	12.8406
CP977_07545	1721453	1723018	+	21.6288	13.5721
CP977_07550	1723152	1723232	-	0	0
CP977_07555	1723271	1724185	+	60.8743	62.1883
CP977_07560	1724255	1724923	-	84.0009	164.941
CP977_07565	1725052	1725990	+	58.7569	41.2652
CP977_07570	1726103	1727191	-	1067.26	1372.67
CP977_07575	1727239	1728630	-	1563.4	2136.3
CP977_07580	1729065	1729964	-	861.807	8.86178
CP977_07585	1729951	1730652	-	4329.52	70.3462
CP977_07590	1730840	1732249	-	89.2247	36.2967
CP977_07595	1732463	1734664	-	664.231	307.611
CP977_07600	1734755	1736284	-	210.711	95.2218
CP977_07605	1736463	1737746	+	20.3671	32.5603
CP977_07610	1737777	1738517	-	161.108	172.104
CP977_07615	1738554	1739795	-	5.55064	1.43356
CP977_07620	1739900	1740676	-	4.00856	2.86054
CP977_07625	1740727	1742991	-	48.5437	24.627
CP977_07630	1743191	1744504	+	1592.36	559.137
CP977_07635	1744544	1745293	+	582.429	263.431
CP977_07640	1745327	1746550	+	141.05	184.543
CP977_07645	1746626	1747822	+	117.952	194.23
CP977_07650	1748043	1748315	-	1321.18	1051.71
CP977_07655	1748652	1749746	+	420.805	845.041
CP977_07660	1749730	1750536	-	1561.13	519.215
CP977_07665	1751185	1752015	+	12153.1	3757
CP977_07670	1752012	1752989	+	2619.58	943.08
CP977_07675	1753151	1753957	+	722.274	263.561
CP977_07680	1754031	1755149	+	1632.03	996.22
CP977_07685	1755153	1755527	-	154.081	133.043
CP977_07690	1755601	1756524	+	364.19	472.998
CP977_07695	1756505	1756993	+	245.651	341.974
CP977_07700	1757003	1757527	-	75.0514	63.5793
CP977_07705	1757602	1759107	-	54.1806	385.323
CP977_07710	1759111	1759635	-	22.8378	157.386
CP977_07715	1759632	1760615	-	66.8941	422.732
CP977_07720	1760751	1761419	+	42.2849	109.202
CP977_07725	1761581	1762600	+	76.9548	109.684
CP977_07730	1762663	1763460	-	872.639	18.3936
CP977_07735	1764068	1764949	-	333.979	18.8221
CP977_07740	1765220	1766122	-	8360.81	821.53
CP977_07745	1766294	1767082	-	12.6971	15.6265
CP977_07750	1767125	1767868	-	8.35881	1.44014
CP977_07755	1768035	1769840	-	7.72831	5.32549
CP977_07760	1769837	1770703	-	5.56698	13.8957
CP977_07765	1771234	1771731	+	18.2706	31.2448
CP977_07770	1771728	1772696	+	37.3967	34.8385
CP977_07775	1772762	1773988	-	109.344	92.1941
CP977_07780	1774419	1774850	+	1414.66	902.532
CP977_07785	1774893	1776632	-	415.653	1098.37
CP977_07790	1777037	1777921	+	1595.71	610.539
CP977_07795	1778014	1778229	-	76.9801	128.686
CP977_07800	1778479	1779459	-	98.4794	93.7211
CP977_07805	1779571	1780845	-	556.136	478.975
CP977_07810	1780985	1781563	-	94.2084	6.76388
CP977_07815	1781780	1782562	+	1231.73	514.185
CP977_07820	1782592	1783056	+	288.614	116.075
CP977_07825	1783159	1784607	-	3237.99	2077.63
CP977_07830	1784677	1785264	-	599.321	507.019
CP977_07835	1785318	1785992	-	1390.37	1086.08
CP977_07840	1786123	1787211	-	170.833	211.36
CP977_07845	1787208	1787570	-	96.6932	111.894
CP977_07850	1787791	1788255	+	44.2149	1.40811
CP977_07855	1788266	1788955	+	73.1749	61.088
CP977_07860	1788970	1790001	-	323.748	259.415
CP977_07865	1789998	1790735	-	84.8937	72.8511
CP977_07870	1790732	1791841	-	140.163	134.087
CP977_07875	1791838	1792491	-	234.188	219.684
CP977_07880	1792634	1793920	-	2267.6	1590.58
CP977_07885	1793920	1794549	-	289.11	195.566
CP977_07890	1794546	1795859	-	162.147	211.921
CP977_07895	1795905	1796372	-	111.463	108
CP977_07900	1796369	1797502	-	8553.32	7023.31
CP977_07905	1797842	1798957	-	21381.1	61648.5
CP977_07910	1799106	1801118	-	601.714	516.935
CP977_07915	1801446	1802072	-	1203.77	1286.95
CP977_07920	1802155	1803804	-	5583.25	3618.89
CP977_07925	1804344	1806146	+	2700.48	1325.26
CP977_07930	1806244	1808700	-	33.0456	24.5063
CP977_07935	1808694	1809431	-	13.2888	5.70967
CP977_07940	1809631	1810902	+	82.1694	114.309
CP977_07945	1810902	1811534	+	242.885	407.376
CP977_07950	1811655	1813046	+	84.9025	65.3386
CP977_07955	1813214	1814842	+	171.832	223.143
CP977_07960	1814850	1815929	-	451.301	408.801
CP977_07965	1816039	1816758	-	304.653	406.413
CP977_07970	1816755	1818503	-	1132.27	1546.89
CP977_07975	1818596	1819519	-	701.026	1055.77
CP977_07980	1819516	1820331	-	415.559	624.161
CP977_07985	1820339	1820557	-	27.8131	50.8501
CP977_07990	1820747	1821094	+	57.1481	88.8026
CP977_07995	1821083	1821928	-	752.438	1146.17
CP977_08000	1822056	1823129	-	442.957	815.465
CP977_08005	1823208	1824506	+	792.648	948.725
CP977_08010	1824575	1826464	-	2350.33	1786.33
CP977_08015	1826603	1826719	-	0.614161	2.12247
CP977_08020	1826821	1829969	-	8284.41	33400
CP977_08025	1830232	1831762	-	32250	62416.2
CP977_08030	1831849	1832125	+	26.7928	18.4897
CP977_08035	1832277	1832948	-	45.0671	66.6807
CP977_08040	1833036	1833818	+	2965.3	3909.83
CP977_08045	1833904	1834443	+	2188.56	5301.7
CP977_08050	1834598	1835104	+	2213.03	3150.89
CP977_08055	1835174	1835941	-	1077.82	750.264
CP977_08060	1836040	1836978	-	6564.17	4619.34
CP977_08065	1837072	1837503	-	2112.73	1336.1
CP977_08070	1837575	1838372	-	1365.34	2017.49
CP977_08075	1838509	1839300	+	184.311	193.901
CP977_08080	1839383	1839622	-	2637.31	233.466
CP977_08085	1839776	1840420	-	233.203	195.537
CP977_08090	1840413	1841558	-	136.196	141.327
CP977_08095	1841744	1842526	+	5.58367	15.6397
CP977_08100	1842523	1843650	+	5.25323	7.45938
CP977_08105	1843927	1844730	+	31.9085	625.092
CP977_08110	1844800	1847364	-	3636.69	3015.33
CP977_08115	1847573	1848802	+	948.216	1188.4
CP977_08120	1848918	1849436	-	2257.38	1632.14
CP977_08125	1849472	1849675	-	192.529	396.938
CP977_08130	1849954	1851438	-	63.3928	75.4547
CP977_08135	1851524	1852222	+	95.8361	118.323
CP977_08140	1852211	1852618	-	79.6424	42.6132
CP977_08145	1852805	1853581	-	1590.98	1731.93
CP977_08150	1853587	1854306	-	1530.15	1841
CP977_08155	1854711	1856234	+	4718.73	4765.31
CP977_08160	1856231	1857622	+	3645.18	3366.68
CP977_08165	1857677	1858945	+	4862.78	6021.58
CP977_08170	1859026	1859301	-	1038.83	83.3955
CP977_08175	1859471	1859764	+	1046.38	2022.79
CP977_08180	1860022	1860252	+	192.212	229.008
CP977_08185	1860274	1861338	-	2338.87	3950.77
CP977_08190	1861428	1863053	-	2403.88	2685.25
CP977_08195	1863050	1863424	-	563.581	578.259
CP977_08200	1863697	1865232	+	9494.96	10213.7
CP977_08205	1865310	1866620	+	490.269	727.375
CP977_08210	1866617	1867297	-	107.105	64.7739
CP977_08215	1867420	1868244	-	601.435	383.228
CP977_08220	1868454	1871504	+	663.065	248.004
CP977_08225	1871516	1872253	-	5.24883	6.36655
CP977_08230	1872368	1873345	+	388.037	666.478
CP977_08235	1873410	1873643	+	239.078	43.3284
CP977_08240	1873735	1874550	+	1218.2	1805.12
CP977_08245	1874584	1876374	+	736.919	523.94
CP977_08250	1876379	1877134	+	277.568	336.528
CP977_08255	1877162	1877749	-	184.946	15.2547
CP977_08260	1877823	1878443	-	429.498	27.0441
CP977_08265	1878440	1878820	-	836.74	66.5206
CP977_08270	1878827	1879018	-	523.16	29.5622
CP977_12410	2818436	2819035	-	349.937	587.404
CP977_08280	1879661	1880335	+	61.134	38.7976
CP977_08285	1880348	1881148	-	9035.18	2497.18
CP977_08290	1881278	1881538	-	8473.6	2243.62
CP977_08295	1881930	1883528	-	3248.15	3048.26
CP977_08300	1883842	1884732	+	274.986	191.775
CP977_08305	1884805	1885215	+	317.854	252.52
CP977_08310	1885265	1886584	-	846.845	631.543
CP977_08315	1886884	1888011	-	142.555	68.4539
CP977_08320	1888394	1889659	+	527.57	1149.3
CP977_08325	1889672	1889893	+	36.1153	78.1946
CP977_08330	1890203	1891174	+	325.737	1234.57
CP977_08335	1891171	1892688	+	950.377	2774.35
CP977_08340	1892771	1894855	+	1057.04	2679.58
CP977_08345	1894855	1895463	+	1466.95	2723.09
CP977_08350	1895457	1896827	+	830.687	1869.06
CP977_08355	1896830	1897558	-	46.9298	23.4078
CP977_08360	1897565	1899214	+	673.581	661.835
CP977_08365	1899357	1900349	-	53258.2	2264.39
CP977_08370	1900647	1901366	-	338.567	1452.04
CP977_08375	1901457	1903763	+	187.165	1300.21
CP977_08380	1903760	1904320	+	195.648	827.076
CP977_08385	1904410	1905495	-	792.072	1116.08
CP977_08390	1905582	1906682	+	882.526	1622.93
CP977_08395	1906905	1907975	-	249.307	975.911
CP977_08400	1908154	1908864	-	380.76	481.583
CP977_08405	1908933	1909409	-	404.399	235.808
CP977_08410	1909611	1911791	+	93.1963	107.009
CP977_08415	1911824	1912074	-	30.8542	41.8448
CP977_08420	1912108	1912227	+	0.921416	0
CP977_08425	1912271	1913770	-	600.569	470.026
CP977_08430	1914432	1914614	+	12.6859	17.464
CP977_08435	1914692	1915849	+	98.5001	87.1025
CP977_08440	1915942	1916589	+	81.5385	57.1969
CP977_08445	1916660	1917736	-	160.096	298.994
CP977_08450	1917970	1919418	+	184.981	102.273
CP977_08455	1919598	1919984	+	22.8729	53.5557
CP977_08460	1920085	1922151	+	609.583	404.862
CP977_08465	1922148	1924964	+	377.826	155.118
CP977_08470	1925087	1925830	+	107.496	246.692
CP977_08475	1925888	1926643	+	84.3316	92.784
CP977_08480	1927083	1928021	-	57.8366	143.402
CP977_08485	1928164	1928403	+	60.5228	87.9011
CP977_08490	1928449	1929660	+	6750.91	5031.26
CP977_08495	1929733	1931175	-	59.9526	49.0776
CP977_08500	1931336	1932799	-	559.49	590.1
CP977_08505	1933037	1934872	+	734.864	401.236
CP977_08510	1935012	1935905	+	24.0749	12.8331
CP977_08515	1935884	1936093	-	85.8693	17.8499
CP977_08520	1936392	1937663	+	310.325	395.381
CP977_08525	1937698	1938681	-	1807.45	2213.54
CP977_08530	1938726	1939343	-	20.6735	28.0558
CP977_08535	1939343	1939663	-	20.3805	26.9809
CP977_08540	1939749	1940801	+	291.63	365.288
CP977_08545	1940835	1941200	-	219.696	197.842
CP977_08550	1941249	1941587	-	4810.95	7671.16
CP977_08555	1941584	1942057	-	4344.54	7263.87
CP977_08560	1942069	1943337	-	11180.5	17759.1
CP977_08565	1943334	1944098	-	11018.4	15065.3
CP977_08570	1944106	1944423	-	1970.26	3189.61
CP977_08575	1944423	1945604	-	8552.19	15369.3
CP977_08580	1945665	1947080	-	16592	28468.7
CP977_08585	1947077	1947802	-	2385.65	4647.73
CP977_08590	1947983	1948909	+	440.105	884.559
CP977_08595	1948998	1949786	+	554.72	1022.2
CP977_08600	1949877	1950836	+	2546.18	3141.56
CP977_08605	1950915	1951259	-	696.733	1324.59
CP977_08610	1951357	1952304	-	4842.87	6664.11
CP977_08615	1952650	1954737	+	23123.6	35258
CP977_08620	1954775	1955893	+	15990.9	23711.9
CP977_08625	1955898	1957430	+	11131.5	16513.5
CP977_08630	1957427	1958509	+	3489.61	5987.94
CP977_08635	1958506	1959285	+	994.453	1823.26
CP977_08640	1959320	1960999	-	252.782	349.344
CP977_08645	1961068	1961568	-	597.149	1646.49
CP977_08650	1961573	1963225	-	5000.64	8952.74
CP977_08655	1963424	1963759	-	3043.76	3457.91
CP977_08660	1963837	1964067	-	1036.02	1220.17
CP977_08665	1964165	1964941	-	5421.19	4782.27
CP977_08670	1964949	1966160	-	5620.19	4658.53
CP977_08675	1966267	1967277	-	8589.06	11995.5
CP977_08680	1967518	1970466	-	7080.09	1570.47
CP977_08685	1970676	1971665	-	1183.22	993.493
CP977_08690	1971656	1972681	-	683.448	919.983
CP977_08695	1972678	1973586	-	1112.22	1341.17
CP977_08700	1973727	1975688	-	1095.32	1975.19
CP977_08705	1976032	1976931	-	800.098	1191.56
CP977_08710	1976937	1977524	-	35.8601	10.705
CP977_08715	1977750	1978679	+	68.8305	38.7362
CP977_08720	1978697	1979140	-	330.615	506.799
CP977_08725	1979502	1982528	-	6840.17	13701.8
CP977_08730	1982694	1983395	+	625.185	1312.55
CP977_08735	1983405	1984061	+	824.409	1351.62
CP977_08740	1984194	1985474	+	136.272	207.197
CP977_08745	1985557	1986564	-	3269.23	2711.72
CP977_08750	1986797	1988923	-	1098.74	604.565
CP977_08755	1989088	1989666	-	3684.24	2743.88
CP977_08760	1989807	1991936	-	4978.2	6673.36
CP977_08765	1992008	1992904	-	287.763	124.63
CP977_08770	1993134	1993724	+	424.76	1313.29
CP977_08775	1993875	1995179	+	369.703	566.114
CP977_08780	1995342	1995698	-	161.602	131.934
CP977_08785	1995964	1996962	+	9885.31	577.465
CP977_08790	1996959	1997885	+	2452.16	163.69
CP977_08795	1997907	1998542	-	47.8867	56.8553
CP977_08800	1998547	1999020	-	50.9601	55.8463
CP977_08805	1999064	1999816	+	69.5192	9.631
CP977_08810	1999865	2000221	+	23.1491	31.9714
CP977_08815	2000211	2000852	-	35.8418	46.1767
CP977_08820	2000998	2002209	+	304.315	330.672
CP977_08825	2002313	2002771	+	490.085	386.824
CP977_08830	2002789	2003466	+	147.23	129.757
CP977_08835	2003514	2004314	-	7108.47	1005.03
CP977_08840	2004489	2005757	-	54.3461	168.833
CP977_08845	2005754	2008618	-	189.179	713.537
CP977_08850	2008880	2009215	+	304.888	7.4528
CP977_08855	2009314	2009589	+	84.7056	48.8545
CP977_08860	2009612	2009980	-	505.834	384.968
CP977_08865	2010061	2010663	-	810.648	1147.31
CP977_08870	2010695	2011633	-	1193.42	1532.36
CP977_08875	2011822	2013324	-	133868	82268.9
CP977_08880	2013673	2014512	+	222.498	110.205
CP977_08885	2014635	2017229	+	275.936	322.325
CP977_08890	2017388	2019256	-	3700.3	3543.73
CP977_08895	2019522	2020442	+	59.9758	48.3465
CP977_08900	2020237	2021388	-	40.3883	35.1301
CP977_08905	2021566	2024277	-	3816.27	6924.85
CP977_08910	2024400	2026682	+	2000.72	4357.28
CP977_08915	2026797	2027300	+	781.944	1101.55
CP977_08920	2027697	2028077	+	14.2262	15.3916
CP977_08925	2028573	2029814	+	7015.56	3037.31
CP977_08930	2029950	2030882	+	1517.81	502.356
CP977_08935	2030888	2032621	+	2788.55	874.416
CP977_08940	2032626	2033642	+	1730.1	546.57
CP977_08945	2033639	2034355	+	1232.24	390.706
CP977_08950	2034450	2035109	-	1768.39	1704.93
CP977_08955	2035210	2035283	+	4.33796	8.50131
CP977_08960	2035394	2036167	+	387.268	519.967
CP977_08965	2036172	2036933	-	1457.76	1301.85
CP977_08970	2036983	2038410	-	1429.48	1963.89
CP977_08975	2038682	2040490	+	298.61	370.631
CP977_08980	2040504	2041985	-	5598.73	349.171
CP977_08985	2041982	2043367	-	564.793	48.0633
CP977_08990	2043498	2045984	-	5027.97	3148.88
CP977_08995	2046082	2046366	-	71.2752	64.9881
CP977_09000	2046366	2046461	-	1.85917	2.11677
CP977_09005	2046483	2047370	-	61.4326	35.5397
CP977_09010	2047514	2049274	+	131.214	99.9944
CP977_09015	2049452	2050237	-	20700.8	1706.2
CP977_09020	2050401	2051285	+	133.399	148.907
CP977_09025	2051360	2052838	+	101.529	108.94
CP977_09030	2052955	2054631	-	2081.47	1814.81
CP977_09035	2054961	2055365	+	6.80655	15.9624
CP977_09040	2055597	2057057	-	131.933	223.446
CP977_09045	2057050	2061612	-	1798.68	2584.33
CP977_09050	2062053	2062781	-	553.73	245.599
CP977_09055	2063039	2064034	+	37.3563	21.7476
CP977_09060	2064397	2065767	+	28.0849	4.95098
CP977_09065	2065655	2066899	+	205.682	32.3393
CP977_09070	2066896	2068485	+	114.899	15.2727
CP977_09075	2068482	2069402	+	88.3414	13.8391
CP977_09080	2069399	2070646	+	222.595	34.3872
CP977_09085	2070643	2071530	+	160.988	19.7894
CP977_09090	2071609	2072580	-	2099.69	2631.35
CP977_09095	2072680	2073501	-	1035.09	102.112
CP977_09100	2073566	2074396	-	257.17	294.652
CP977_09105	2074393	2075682	-	836.928	831.764
CP977_09110	2076172	2076447	-	5.23249	7.52828
CP977_09115	2076455	2077264	-	1755.26	1470.43
CP977_09120	2077404	2078036	-	130.048	139.687
CP977_09125	2078186	2078440	-	798.741	1023.79
CP977_09130	2078577	2079233	-	126.855	175.64
CP977_09135	2079248	2080738	-	1024.52	891.755
CP977_09140	2080750	2081100	-	220.378	145.547
CP977_09145	2081185	2081820	+	530.943	516.805
CP977_09150	2081869	2083131	-	72.9151	36.158
CP977_09155	2083128	2083715	-	135.062	51.9767
CP977_09160	2083834	2084589	-	1862.02	1580.15
CP977_09165	2084586	2085014	-	1091.11	857.781
CP977_09170	2085011	2085742	-	1683.55	1291.64
CP977_09175	2085739	2086410	-	1287.06	969.519
CP977_09180	2086574	2087167	-	2078.43	1550.48
CP977_09185	2087164	2088270	-	2112.39	2206.85
CP977_09190	2088267	2089607	-	1346.4	1660.84
CP977_09195	2089802	2091415	+	2105.28	1977.71
CP977_09200	2091606	2092685	+	105.778	116.867
CP977_09205	2092697	2093434	+	230.774	323.459
CP977_09210	2093489	2093992	+	173.579	151.447
CP977_09215	2094012	2094623	-	258.896	299.762
CP977_09220	2094658	2095461	-	111.79	153.634
CP977_09225	2095598	2096578	-	350.492	638.289
CP977_09230	2096599	2097939	-	1358.37	432.323
CP977_09235	2098410	2101949	-	4863.63	6351.54
CP977_09240	2102130	2103488	+	189.119	414.242
CP977_09245	2103526	2104212	+	549.115	690.216
CP977_09250	2104272	2105087	+	3233.28	3976.07
CP977_09255	2105307	2106953	+	3031.02	4899.48
CP977_09260	2107310	2108293	+	691.605	1828.74
CP977_09265	2108376	2108957	-	339.817	634.921
CP977_09270	2109023	2110609	-	293.38	353.85
CP977_09275	2110689	2111156	-	181.931	211.616
CP977_09280	2111153	2112094	-	1946.55	2091.21
CP977_09285	2112112	2112696	-	791.001	1182.37
CP977_09290	2112829	2113617	-	852.079	238.472
CP977_09295	2113506	2114088	-	33.3623	34.2172
CP977_09300	2114167	2117310	+	5051.62	4904.87
CP977_09305	2117481	2118578	-	14730	14097.4
CP977_09310	2118643	2118933	-	9541.79	8856.72
CP977_09315	2119015	2119635	-	10179.7	3637.84
CP977_09320	2119758	2120477	-	320.73	466.063
CP977_09325	2120477	2121253	-	439.154	586.75
CP977_09330	2121250	2122467	-	4857.01	5124.01
CP977_09335	2122746	2123552	-	602.484	686.009
CP977_09340	2123587	2124681	-	1793.49	1793.89
CP977_09345	2124688	2126028	-	1346.92	1469.06
CP977_09350	2126084	2127523	-	2039.01	2174.21
CP977_09355	2127505	2128575	-	4270.48	4322.54
CP977_09360	2128572	2129996	-	3981.56	3734.53
CP977_09365	2130001	2131692	-	2390.23	2375.88
CP977_09370	2131709	2133694	-	853.107	754.012
CP977_09375	2133702	2134268	-	110.455	153.019
CP977_09380	2134265	2135221	-	838.299	1268.51
CP977_09385	2135618	2136181	+	1881.55	2231.36
CP977_09390	2136384	2137400	+	1802.8	1673.26
CP977_09395	2137400	2138752	+	635.69	529.052
CP977_09400	2138749	2141241	+	1110.08	1082.84
CP977_09405	2141437	2141838	-	7683.82	6324.57
CP977_09410	2142111	2142899	-	617.146	1079.84
CP977_09415	2142965	2143483	-	76.2424	134.917
CP977_09420	2143627	2144580	+	73.4051	38.8647
CP977_09425	2144552	2146639	+	91.2666	59.5695
CP977_09430	2146683	2147291	+	222.793	378.713
CP977_09435	2147613	2148251	+	167.59	279.092
CP977_09440	2148310	2149728	+	272.395	934.754
CP977_09445	2149751	2150560	-	1248.75	1034.45
CP977_09450	2150615	2151532	-	1271.39	1267.56
CP977_09455	2151714	2152367	-	515.357	444.697
CP977_09460	2152621	2152986	-	2460.72	2656.12
CP977_09465	2153064	2154296	-	218.548	383.992
CP977_09470	2154500	2155699	+	550.927	6532.74
CP977_09475	2155696	2155935	+	111.112	999.006
CP977_09480	2155941	2156735	+	928.716	8142.02
CP977_09485	2156876	2158786	+	1132.63	3176.52
CP977_09490	2158793	2159644	+	193.684	317.383
CP977_09495	2159669	2160325	-	1204.94	1048.39
CP977_09500	2160510	2160986	+	7408.56	267.898
CP977_09505	2161014	2161274	-	459.967	3420.52
CP977_09510	2161397	2162749	-	6390.13	9489.54
CP977_09515	2162929	2165712	+	1661.02	3470.1
CP977_09520	2165757	2165861	+	0.306905	1.79316
CP977_09525	2165963	2167831	+	1315.8	1044.08
CP977_09530	2167865	2168863	-	516.819	241.541
CP977_09535	2169012	2169659	-	126.698	121.858
CP977_09540	2169680	2170891	-	460.315	385.284
CP977_09545	2170962	2171693	-	458.197	486.058
CP977_09550	2171919	2172701	+	2834.17	1724.53
CP977_09555	2172694	2173494	+	1460.81	1077.81
CP977_09560	2173730	2174482	-	95.3501	153.269
CP977_09565	2174572	2175513	-	4902.7	8324.79
CP977_09570	2175580	2176020	-	636.627	585.534
CP977_09575	2176063	2177214	-	170.999	328.669
CP977_09580	2177345	2177788	-	1277.9	1550.88
CP977_09585	2177919	2178686	-	478.165	481.108
CP977_09590	2178989	2180785	+	1648.32	3054.62
CP977_09595	2180849	2181991	-	342.077	460.199
CP977_09600	2181918	2183354	+	261.893	417.358
CP977_09605	2183393	2184571	-	147.91	207.276
CP977_09610	2184825	2185874	-	157.93	30.922
CP977_09615	2186069	2187118	-	3336.18	8480.79
CP977_09620	2187374	2188738	-	411.858	739.298
CP977_09625	2188772	2189014	-	404.788	640.44
CP977_09630	2189174	2189908	+	125.401	43.4728
CP977_09635	2189905	2190186	+	623.493	980.306
CP977_09640	2190256	2191575	-	30.6772	203.174
CP977_09645	2192089	2193153	-	826.698	1718.46
CP977_09650	2193280	2194905	-	44043	39529.6
CP977_09655	2194902	2195954	-	31216.9	25971.1
CP977_09660	2195951	2196760	-	25025	22230
CP977_09665	2196835	2197455	-	16719.9	15072.6
CP977_09670	2197658	2198059	+	1328.4	1155.79
CP977_09675	2198074	2199327	-	929.775	148.372
CP977_09680	2199450	2199848	-	8931.47	10754.3
CP977_09685	2199845	2201581	-	55508.5	54597.2
CP977_09690	2201578	2202504	-	35575.8	34220.1
CP977_09695	2203126	2204523	+	172.025	408.403
CP977_09700	2204595	2205569	-	1772.02	2722.29
CP977_09705	2205699	2205905	+	59.604	58.7455
CP977_09710	2205981	2207540	+	7182.94	1067.3
CP977_09715	2207623	2207979	-	5797.31	7391.02
CP977_09720	2207939	2208151	+	42.0583	3.18898
CP977_09725	2208218	2209405	+	3228.88	3941.09
CP977_09730	2209523	2210221	-	24.0948	44.156
CP977_09735	2210218	2211354	-	34.2685	66.9648
CP977_09740	2211718	2211996	-	3676.67	3119.48
CP977_09745	2212036	2212836	-	10106.1	8602.67
CP977_09750	2213109	2213714	+	1401.47	1585
CP977_09755	2213834	2214556	+	1104.25	1261.8
CP977_09760	2214639	2215721	+	362.04	147.127
CP977_09765	2215915	2216121	-	1547.01	1261.91
CP977_09770	2216219	2217415	+	117.042	99.0438
CP977_09775	2217429	2218550	+	932.07	1078.94
CP977_09780	2218661	2220424	+	263.215	272.862
CP977_09785	2220597	2221019	-	16.9578	10.6598
CP977_09790	2221086	2221850	-	132.187	107.571
CP977_09795	2221876	2222682	+	18.7969	54.3658
CP977_09800	2222739	2223971	+	19.4594	51.7937
CP977_09805	2223919	2224722	-	220.3	33.0125
CP977_09810	2224852	2226312	-	604.507	8.87495
CP977_09815	2226309	2227832	-	1838.11	28.0746
CP977_09820	2227860	2229977	-	5811.75	95.432
CP977_09825	2230293	2231801	+	11928.2	13335.9
CP977_09830	2232082	2233488	+	28674.1	33473.8
CP977_09835	2233551	2235305	+	24502	27159.8
CP977_09840	2235436	2236059	+	446.189	923.877
CP977_09845	2236362	2239076	+	57783.2	102825
CP977_09850	2239122	2240087	+	1326.69	2682.01
CP977_09855	2240121	2241059	-	200.443	2627.94
CP977_09860	2241159	2241680	+	482.778	154.963
CP977_09865	2241710	2242516	-	9.5483	43.4114
CP977_09870	2242515	2243285	+	27.7678	33.3927
CP977_09875	2243305	2243820	-	122.96	160.364
CP977_09880	2243887	2244798	+	297.001	316.683
CP977_09885	2245090	2246406	+	421.73	666.674
CP977_09890	2246439	2247908	-	1047.63	406.991
CP977_09895	2248207	2249034	+	2560.26	5592.83
CP977_09900	2249170	2250126	+	4851.28	7724.84
CP977_09905	2250415	2250630	+	1813.46	1126.76
CP977_09910	2250641	2251345	+	4711.47	5143.86
CP977_09915	2251419	2251886	-	621.01	1307.89
CP977_09920	2252141	2253565	+	10763	8772.45
CP977_09925	2253649	2254611	-	1405.21	2223.64
CP977_09930	2254822	2256312	+	386.793	249.162
CP977_09935	2256309	2256515	+	47.6414	26.7034
CP977_09940	2256603	2256878	-	3173.79	6036.32
CP977_09945	2257028	2257390	+	217.817	457.402
CP977_09950	2257407	2258312	-	266.886	386.753
CP977_09955	2258516	2259910	+	323.692	371.166
CP977_09960	2259907	2261070	+	202.947	233.373
CP977_09965	2261283	2262314	+	901.049	1407.47
CP977_09970	2262675	2263232	+	105.57	399.796
CP977_09975	2263233	2264714	-	5488.21	679.625
CP977_09980	2264771	2265460	-	241.039	70.2488
[truncated: 4,780 more rows]
