# Supplementary material for: Iron competition triggers antibiotic biosynthesis in Streptomyces coelicolor during coculture with Myxococcus xanthus
Source: ISME J. 2020 Jan 28;14(5):1111–24. doi: 10.1038/s41396-020-0594-6 (PMC7174319; doi:10.1038/s41396-020-0594-6)
Supplement: Supplementary file 10 — Dataset 9 [file 41396_2020_594_MOESM10_ESM.xlsx]

## Sheet: Sheet1
Supplementary Data 9. Normalized mRNA expression levels of S. roseosporus in the CTT media condition, and iron restricted CTT media condition. The expression of the genes was normalized using the DESeq package in R. Expression values for duplicate data were merged as a normalized value
Gene	Start	End	Strand	CTT normal media	CTT iron restricted media
CP979_31470	1063829	1065904	-	4582.16	5103.59
CP979_26600	610	1095	+	40.2477	47.3038
CP979_26605	1246	1833	-	165.493	142.268
CP979_26610	1877	3478	-	15.9359	65.244
CP979_26615	4043	4529	-	0.315783	2.0349
CP979_26620	4922	5302	-	1.93577	4.40509
CP979_26625	5774	7750	-	54.7749	66.4075
CP979_26630	7702	8160	-	66.453	77.4611
CP979_26635	8348	8701	-	0.311561	0.709104
CP979_26640	9481	9852	+	59.336	92.6112
CP979_26645	9900	11048	-	141.826	314.051
CP979_26650	11456	11971	-	1.25469	1.06751
CP979_26655	12000	12275	-	5.48366	6.33987
CP979_26660	12276	13064	+	3.85523	5.42639
CP979_26665	13213	13740	-	246.43	234.838
CP979_26670	14822	15517	-	183.725	148.1
CP979_26675	15514	16815	-	170.04	162.02
CP979_26680	17032	17739	+	2.66694	4.8097
CP979_26685	17736	20084	+	13.8214	21.6825
CP979_26690	20798	20986	-	1.6079	2.35479
CP979_26695	21363	21875	+	6.42678	2.058
CP979_26700	22154	22573	+	37.8421	60.538
CP979_26705	22590	23414	+	299.185	427.139
CP979_26710	24931	26346	+	23.6421	24.5769
CP979_26715	26941	28215	-	103.467	66.8933
CP979_26720	29159	29254	-	3.63905	7.43049
CP979_26725	29292	30539	-	41.8145	210.531
CP979_26730	30807	31415	+	113.178	131.701
CP979_26735	31602	32006	+	262.194	236.926
CP979_26740	31998	32567	-	7.9302	9.67746
CP979_26745	32565	32828	+	14.3993	23.6788
CP979_26750	32869	32984	+	0.631567	0.709104
CP979_26755	33232	34293	+	57.2426	34.5316
CP979_26760	34161	35279	+	26.3302	17.5546
CP979_26765	35437	37689	-	540.695	738.948
CP979_26770	37780	38166	+	98.5426	81.1382
CP979_26775	38343	38786	+	15.5622	11.3231
CP979_26780	38878	39072	+	3.5974	1.76121
CP979_26785	39132	40463	+	625.383	363.771
CP979_26790	40484	41239	+	192.82	94.8777
CP979_26795	41236	42573	+	258.024	68.0378
CP979_26800	42570	43856	+	184.059	28.8931
CP979_26805	43853	44683	+	236.81	52.8487
CP979_26810	44680	45441	+	212.403	46.3133
CP979_26815	45498	45893	+	138.819	55.1578
CP979_26820	45880	46298	-	40.9233	15.8669
CP979_26825	46570	47253	-	542.314	103.44
CP979_26830	48158	49384	-	47.5753	20.426
CP979_26835	49384	50763	-	161.965	68.8204
CP979_26840	50855	51112	+	0	0.358402
CP979_26845	51768	52565	-	107.95	74.2278
CP979_26850	52596	52811	-	10.4607	4.03129
CP979_26855	53385	53726	-	6.44732	4.4667
CP979_26860	53852	54280	+	44.7133	42.6208
CP979_26865	54715	55044	-	153.248	274.858
CP979_26870	55201	55506	+	0.660546	2.0888
CP979_26875	56000	57196	-	197.801	207.197
CP979_26880	57333	59447	-	659.054	557.643
CP979_26885	60539	60799	-	26.5307	4.51291
CP979_26890	60904	61197	-	40.1553	14.2828
CP979_26895	61981	62289	-	78.8747	13.1264
CP979_26900	62594	63643	-	873.973	163.243
CP979_26905	63843	64469	-	2.66694	3.34528
CP979_26910	64960	67605	-	161.047	93.0851
CP979_26915	67788	68126	-	65.6009	33.0015
CP979_26920	68123	68686	-	158.577	114.921
CP979_26925	68690	70849	-	435.084	371.117
CP979_26930	71342	71884	+	1.94844	3.70369
CP979_26935	72143	72733	-	9.62146	7.84279
CP979_26940	72908	73339	+	279.43	268.854
CP979_26945	73579	73989	+	27.731	36.1122
CP979_26950	74063	74500	+	42.9364	42.5284
CP979_26955	75246	75842	+	55.6268	51.5732
CP979_26960	76079	76315	-	6.7299	10.1283
CP979_26965	76386	77537	-	20.887	27.5751
CP979_26970	77537	77782	-	14.2368	25.9104
CP979_26975	77818	77982	-	2.24733	4.8328
CP979_26980	78050	78286	+	10.3146	13.2461
CP979_26985	78286	78591	+	7.98393	15.5162
CP979_26990	78742	78987	+	8.39998	15.3888
CP979_26995	78991	79551	-	95.6541	496.752
CP979_27000	79708	80457	-	44.7996	26.4922
CP979_27005	80544	81503	+	9.42582	9.45768
CP979_27010	81754	83013	-	90.9541	29.8528
CP979_27015	83519	83959	-	115.398	162.842
CP979_27020	84269	84541	+	211.18	44.3975
CP979_27025	84893	86857	-	321.965	262.347
CP979_27030	86929	87092	+	1.57047	1.33349
CP979_27035	87152	88075	-	1546.41	1253.38
CP979_27040	88642	89040	+	45.7096	39.6494
CP979_27045	89164	89754	-	35.5405	42.6167
CP979_27050	89845	90372	+	63.1876	149.595
CP979_27055	90474	90881	-	347.189	652.727
CP979_27060	90969	91304	-	31.265	47.4655
CP979_27065	91462	92013	-	35.724	54.5453
CP979_27070	92107	92877	+	24.9838	35.7763
CP979_27075	94282	94455	+	351.814	93.5963
CP979_27080	94889	95239	+	1167.17	344.993
CP979_27085	95779	96252	-	1787.16	261.118
CP979_27090	96441	96932	-	6603.23	251.018
CP979_27095	97474	97977	-	90109.2	3825.85
CP979_27100	98665	99246	-	616.311	941.25
CP979_27105	99491	99943	-	72.2101	63.6368
CP979_27110	100046	100207	-	0	0
CP979_27115	100335	102107	-	78.001	162.24
CP979_27120	102104	102445	-	56.2609	132.389
CP979_27125	102984	103415	-	95.1512	112.043
CP979_27130	103513	103863	+	40.7198	41.631
CP979_27135	104911	105543	+	610.361	421.244
CP979_27140	105651	106085	-	173.533	271.492
CP979_27145	107025	108168	-	38.1821	57.2389
CP979_27150	108360	109055	-	356.713	293.984
CP979_27155	109158	109292	+	2.94952	3.69599
CP979_27160	109416	109982	-	25.3708	95.1739
CP979_27165	110232	111074	+	92.9388	34.1809
CP979_27170	111169	112203	+	112.525	45.5503
CP979_27175	112228	113172	-	9.73374	10.2479
CP979_27180	113286	114218	+	163.784	89.2576
CP979_27185	115062	115409	+	409.857	95.8824
CP979_27190	115443	116326	-	309.034	437.125
CP979_27195	116358	116768	-	292.647	394.025
CP979_27200	116831	117403	+	8.4042	10.479
CP979_27205	117369	117866	-	60.6118	109.588
CP979_27210	117959	118984	-	116.805	36.339
CP979_27215	119229	123608	-	272.373	518.851
CP979_27220	123723	124286	-	143.338	282.676
CP979_27225	124444	124683	-	466.74	691.322
CP979_27230	124792	125037	-	625.318	792.572
CP979_27235	125090	126289	-	2047.85	3197.99
CP979_27240	126620	127876	-	0.656323	2.3856
CP979_27245	128031	128915	+	142.771	182.555
CP979_27250	129166	130035	+	4937.18	7235.93
CP979_27255	130101	130910	-	49.0921	66.1267
CP979_27260	130912	133266	-	278.1	302.849
CP979_27265	133263	134735	-	145.68	206.815
CP979_27270	135235	136143	+	298.302	99.1625
CP979_27275	136267	136566	-	148.382	88.8488
CP979_27280	136731	137414	+	113.429	65.9561
CP979_27285	137786	138481	-	116.129	127.725
CP979_27290	138591	139031	-	35.1528	14.2366
CP979_27295	139234	139572	+	102.053	100.207
CP979_27300	139807	141183	+	20.3146	23.6711
CP979_27305	141501	142283	+	186.442	215.487
CP979_27310	142328	142651	+	3.86367	6.8985
CP979_27315	142676	143677	-	566.151	450.005
CP979_27320	143674	145452	-	3.87998	3.00999
CP979_27325	145449	146285	-	3.31904	2.744
CP979_27330	146282	147178	-	0.967884	3.4531
CP979_27335	147175	148569	-	7.0499	5.78479
CP979_27340	148727	150697	+	8.33357	11.5773
CP979_27345	150714	151898	+	1.00531	3.28368
CP979_27350	152007	153647	-	299.058	266.894
CP979_27355	153679	154377	-	31.8386	34.0921
CP979_27360	154479	154826	-	33.6083	4.4821
CP979_27365	155244	155870	+	118.462	54.1946
CP979_27370	156439	158067	+	147.975	371.25
CP979_27375	158149	158898	-	123.038	499.605
CP979_27380	159282	159911	+	291.965	395.295
CP979_27385	160038	161480	-	86.1534	316.531
CP979_27390	161807	162301	+	328.888	302.615
CP979_27395	162472	163272	-	66.116	47.6894
CP979_27400	163332	163787	+	68.9291	48.1746
CP979_27405	163803	164267	-	112.656	209.472
CP979_27410	164470	165102	+	45.2157	44.6984
CP979_27415	165071	165544	-	94.2751	345.74
CP979_27420	165576	166331	-	94.8982	98.6039
CP979_27425	166479	167336	+	191.715	462.256
CP979_27430	167426	172318	+	337.369	610.028
CP979_27435	172616	173770	+	201.771	357.452
CP979_27440	173767	177300	+	147.148	229.511
CP979_27445	177297	179219	+	22.9067	31.9997
CP979_27450	179456	179749	+	43.0602	19.7518
CP979_27455	179777	180517	-	8.59198	13.2964
CP979_27460	180719	181882	+	8.84435	7.546
CP979_27465	181879	182778	+	0	0.350702
CP979_27470	182766	183611	+	0.311561	0.312195
CP979_27475	183608	184663	+	0.689526	0.312195
CP979_27480	184810	186270	+	1.96897	2.35479
CP979_27485	186298	187728	-	874.192	7.75808
CP979_27490	188377	189726	+	257.422	27.6906
CP979_27495	189726	191021	+	20.2899	2.35479
CP979_27500	191025	192014	+	17.4689	0.716803
CP979_27505	192371	193771	+	15.4746	13.0417
CP979_27510	193853	194527	-	23.1017	28.7391
CP979_27515	194524	195678	-	83.2866	113.353
CP979_27520	195991	198228	+	21.4287	58.7039
CP979_27525	198336	198944	-	142.324	366.005
CP979_27530	198943	199424	+	0.689526	3.36839
CP979_27535	199470	200180	-	151.559	78.5902
CP979_27540	200788	201363	-	49.8274	47.1148
CP979_27545	201703	202623	+	31.4981	15.1074
CP979_27550	202826	203395	-	96.7658	108.635
CP979_27555	203536	204315	+	1.27944	1.05211
CP979_27560	204312	205028	+	0.934682	1.07521
CP979_27565	205089	206084	+	3.54366	4.03899
CP979_27570	206114	207223	+	7.81006	10.194
CP979_27575	207248	210832	-	103.311	184.651
CP979_27580	210988	212283	+	611.336	935.567
CP979_27585	212267	213043	+	204.789	281.158
CP979_27590	213078	213566	-	205.138	74.5317
CP979_27595	213739	214272	-	463.864	13.3231
CP979_27600	214580	215338	+	945.94	50.4713
CP979_27605	215347	216777	+	586.382	20.8229
CP979_27610	216774	217880	+	381.024	20.7346
CP979_27615	217877	218803	+	437.327	23.8441
CP979_27620	218810	219778	-	3.61007	9.44228
CP979_27625	220172	221191	+	0	1.95788
CP979_27630	221245	222255	+	1.59101	8.83329
CP979_27635	222252	223097	+	3.53522	4.07749
CP979_27640	223094	223858	+	4.13781	5.62307
CP979_27645	223855	224718	+	3.85945	2.30089
CP979_27650	224723	225805	+	8.74052	10.101
CP979_27655	225902	226273	-	172.46	86.7796
CP979_27660	226276	226536	-	96.9167	53.8208
CP979_27665	226691	227566	-	8.37944	3.71139
CP979_27670	227616	228611	+	31.5765	45.3808
CP979_27675	228693	229511	-	27.1356	10.5868
CP979_27680	229504	230043	-	3.95905	3.64208
CP979_27685	230824	231870	+	1494.85	6080.76
CP979_27690	231987	232994	+	212.643	937.967
CP979_27695	232991	233821	+	160.261	579.166
CP979_27700	234045	235243	+	234.262	279.76
CP979_27705	235278	235823	-	324.023	119.196
CP979_27710	235949	236239	-	21.3108	56.2336
CP979_27715	236586	237263	+	201.463	453.394
CP979_27720	237361	239010	+	184.389	449.336
CP979_27725	239125	240456	+	83.0378	162.179
CP979_27730	240456	241721	+	45.9137	65.6564
CP979_27735	241952	243322	+	583.696	51.4772
CP979_27740	243319	249108	+	1856.28	94.9541
CP979_27745	249092	249604	+	26.4292	0.670597
CP979_27750	249760	250533	+	164.939	7.99682
CP979_27755	250770	251672	+	47.501	16.5375
CP979_27760	252077	252250	-	3.16992	16.9806
CP979_27765	252391	253140	+	3.48993	2.26238
CP979_27770	253131	253931	-	2073.65	8829.3
CP979_27775	254668	254889	+	31.5814	32.053
CP979_27780	254963	255460	+	15.5706	32.1306
CP979_27785	255567	256692	-	9.36364	13.8474
CP979_27790	256875	257401	+	198.027	122.707
CP979_27795	257406	257721	+	44.0739	21.59
CP979_27800	257794	258333	+	28.3493	31.3558
CP979_27805	258400	258546	+	6.04882	3.1024
CP979_27810	259806	260309	-	149.86	825.059
CP979_27815	260684	261244	+	249.828	398.753
CP979_27820	261343	261429	-	4.22474	7.72727
CP979_27825	261703	262134	-	148.466	233.17
CP979_27830	262363	264801	-	6.1442	137.753
CP979_27835	264801	265589	-	19.6909	474.921
CP979_27840	265840	267192	-	11.3664	14.8183
CP979_27845	267448	268077	+	19.293	76.5512
CP979_27850	268319	270400	+	11.1128	15.6358
CP979_27855	270411	270995	+	0.656323	2.0426
CP979_27860	270992	272992	+	2.22679	2.78251
CP979_27865	275145	277472	-	7.08311	7.75037
CP979_27870	277904	279457	+	3.55633	8.67512
CP979_27875	279468	279911	+	8.41264	9.9393
CP979_27880	279911	280348	+	3.22788	3.0793
CP979_27885	280510	282210	+	1.63265	6.1894
CP979_27890	282247	282687	+	0.972107	4.90211
CP979_27895	282693	283499	+	6.05726	14.3598
CP979_27900	283499	285340	+	7.42365	14.0209
CP979_27905	285361	285645	+	0.967884	0.312195
CP979_27910	285653	286057	+	1.89048	2.72859
CP979_27915	286054	288021	+	19.0394	15.6512
CP979_27920	288027	288578	+	4.92694	1.3874
CP979_27925	289211	289735	+	2.23102	4.52061
CP979_27930	289782	290987	-	95.7785	67.8376
CP979_27935	291181	292164	-	31.9135	17.9865
CP979_27940	292268	293107	+	7.11631	7.52704
CP979_27945	293129	293980	-	9.91249	6.517
CP979_27950	294177	294974	+	4.48679	2.80561
CP979_27955	295030	295911	-	116.587	88.8109
CP979_27960	295943	297538	-	59.5062	51.7859
CP979_27965	297613	298212	+	58.9369	61.8063
CP979_27970	298209	299783	+	69.522	61.4248
CP979_27975	300072	301679	+	82.588	41.4728
CP979_27980	301836	302705	-	25.0755	36.5819
CP979_27985	302747	303352	+	14.1656	13.0109
CP979_27990	303497	305104	+	495.423	206.292
CP979_27995	305400	306128	+	26.6291	22.3412
CP979_28000	306235	306957	+	57.728	68.9631
CP979_28005	306950	308041	+	61.9498	70.254
CP979_28010	308038	309540	-	19.5672	32.1271
CP979_28015	309711	310331	+	171.207	197.186
CP979_28020	310294	311850	-	311.365	383.034
CP979_28025	311958	313163	-	9.62568	3.61897
CP979_28030	313248	314228	+	115.284	119.512
CP979_28035	314400	314849	+	50.0189	33.5411
CP979_28040	314875	315417	+	62.1774	40.3472
CP979_28045	315455	317041	-	77.1834	36.3159
CP979_28050	317180	318176	-	174.77	122.548
CP979_28055	318311	318979	-	521.171	472.824
CP979_28060	319078	319566	-	284.495	336.352
CP979_28065	319642	320199	-	74.272	195.725
CP979_28070	320374	321072	-	98.2704	161.455
CP979_28075	321202	322479	+	21.9974	75.7769
CP979_28080	322599	323129	+	75.9718	97.8835
CP979_28085	323348	323611	-	10446.5	6316.64
CP979_28090	323657	324112	-	10796.9	6820.31
CP979_28095	324215	325234	-	95.0793	73.3795
CP979_28100	325238	325948	-	23.2026	22.33
CP979_28105	326176	328986	+	8448.26	86.5094
CP979_28110	329269	330348	+	5629.87	33.4446
CP979_28115	330345	331193	+	2007.5	14.3752
CP979_28120	331222	331641	-	98.1872	202.007
CP979_28125	331771	332616	-	31.2613	50.1941
CP979_28130	332743	333333	+	126.282	112.359
CP979_28135	333378	333965	-	213.98	255.726
CP979_28140	334127	334488	+	2.89156	4.32808
CP979_28145	334645	335916	+	24.7598	29.5371
CP979_28150	336075	336779	+	4855.18	88.2861
CP979_28155	336776	337483	-	42.44	28.5306
CP979_28160	337593	338360	+	1034.57	348.907
CP979_28165	338523	339737	+	139.27	80.98
CP979_28170	339770	340795	+	47.8035	18.4296
CP979_28175	340823	341512	+	47.9913	14.7721
CP979_28180	341523	342443	+	54.7997	13.9167
CP979_28185	342467	343771	+	110.691	29.2053
CP979_28190	343773	344765	+	183.213	108.986
CP979_28195	344907	345569	+	170.344	286.687
CP979_28200	345607	346092	+	63.5148	124.425
CP979_28205	346089	347555	-	13.1935	7.58451
CP979_28210	347699	348367	-	5.83686	5.03718
CP979_28215	348799	349611	+	4.27062	5.53065
CP979_28220	349674	350315	-	23.8915	17.1464
CP979_28225	350450	351799	+	2.2932	8.49798
CP979_28230	351796	352641	+	0.660546	2.69779
CP979_28235	352719	353990	+	6.27701	6.36297
CP979_28240	354055	355494	-	0.311561	0.350702
CP979_28245	355491	356699	-	1.62421	0
CP979_28250	356808	357878	+	16.5838	38.1583
CP979_28255	357967	358827	+	5.2053	18.4142
CP979_28260	358841	359434	-	111.943	59.5825
CP979_28265	359622	360680	-	975.692	530.607
CP979_28270	360815	361282	+	131.289	109.556
CP979_28275	361279	361860	+	105.626	86.3406
CP979_28280	362178	363596	-	3.23633	5.90031
CP979_28285	363682	364773	-	10.797	2.62848
CP979_28290	364819	366987	-	11.4195	4.70958
CP979_28295	367122	369314	-	13.4894	7.5383
CP979_28300	369505	370524	+	82.9836	100.813
CP979_28305	370597	371964	-	34.1354	16.6376
CP979_28310	372036	372875	-	7.73521	3.56092
CP979_28315	372913	373905	-	9.01043	4.15451
CP979_28320	373917	375221	-	28.8933	9.48848
CP979_28325	375393	376808	+	24.7301	45.2073
CP979_28330	376906	377673	-	12.4007	4.96017
CP979_28335	377742	378845	+	11.2251	32.2615
CP979_28340	378930	379931	-	25.2627	14.063
CP979_28345	380038	381945	+	10.1196	5.8156
CP979_28350	381978	385064	+	66.4389	16.0132
CP979_28355	385158	386606	+	7736.54	3408.2
CP979_28360	386807	387046	+	202.947	50.9571
CP979_28365	387110	387355	-	5.22219	5.46489
CP979_28370	387420	388076	-	44.1391	60.8271
CP979_28375	388158	389156	-	11442.4	7123.43
CP979_28380	389282	390238	-	83.431	78.3396
CP979_28385	390456	391496	-	184.115	96.8492
CP979_28390	391656	392756	-	16.4842	11.4037
CP979_28395	393180	393593	-	138.165	98.3184
CP979_28400	393861	396092	+	5256.95	3465.53
CP979_28405	396249	396959	+	29.4663	25.3091
CP979_28410	397111	398166	+	264.362	4.00818
CP979_28415	398197	398388	+	4.14203	0
CP979_28420	398397	399257	-	17.3035	14.9996
CP979_28425	399340	400176	-	7.6688	2.98688
CP979_28430	400218	401141	-	10.6268	6.23561
CP979_28435	401373	402179	+	166.177	262.814
CP979_28440	402363	404399	+	44.9209	42.0119
CP979_28445	404412	405080	-	20.3358	8.918
CP979_28450	405602	406531	+	168.222	18.5801
CP979_28455	406525	407847	-	27.7171	29.6988
CP979_28460	407945	408868	-	376.478	82.6831
CP979_28465	408994	409758	-	1192.15	207.266
CP979_28470	409965	412550	+	40.4131	24.2262
CP979_28475	412681	412941	+	331.95	43.1759
CP979_28480	413050	413547	-	6907.33	5842
CP979_28485	413672	413875	-	364.454	107.259
CP979_28490	413971	414474	-	268.799	39.9965
CP979_28495	414686	415393	-	26.8833	23.5319
CP979_28500	415390	416643	-	31.3526	38.3123
CP979_28505	416768	417688	+	5.48788	8.32086
CP979_28510	417748	418557	+	4.49101	2.7517
CP979_28515	418584	419459	-	9.10639	3.37609
CP979_28520	419533	419985	-	43.5618	48.379
CP979_28525	420100	420618	+	20.6685	27.3944
CP979_28530	420679	421011	-	171.864	193.465
CP979_28535	421153	421407	-	3.81358	0.358402
CP979_28540	421489	422076	+	272.567	287.106
CP979_28545	422108	423298	-	609.871	288.115
CP979_28550	423915	425057	-	80.2912	39.7033
CP979_28555	425112	426575	-	13.1114	11.2189
CP979_28560	426572	427222	-	5.99021	7.29186
CP979_28565	427516	428100	+	469.262	1197.59
CP979_28570	428198	429208	-	55.9192	31.9843
CP979_28575	429261	429656	+	35.3159	44.452
CP979_28580	429819	430379	+	136.52	100.542
CP979_28585	430443	431738	+	201.948	148.86
CP979_28590	431821	432141	+	35.8183	14.6684
CP979_28595	432223	432774	-	20.6341	18.2021
CP979_28600	433000	434445	+	30.9903	29.9068
CP979_28605	434476	435819	-	27.3977	11.9973
CP979_28610	435966	436454	-	184.199	107.303
CP979_28615	436649	437248	+	453.681	475.072
CP979_28620	437336	437794	+	169.603	261.298
CP979_28625	437900	438307	+	1067.53	337.95
CP979_28630	438408	438851	+	116.94	205.263
CP979_28635	438940	440127	+	318.244	1142.65
CP979_28640	440294	441058	+	209.598	361.912
CP979_28645	441940	442725	-	601.829	993.45
CP979_28650	442897	444213	-	31.0488	23.3512
CP979_28655	444500	444877	-	492.842	267.005
CP979_28660	445183	445806	-	74.0964	58.2336
CP979_28665	446286	446690	-	290.073	328.375
CP979_28670	446908	447333	+	523.391	402.147
CP979_28675	447495	448103	-	860.7	137.467
CP979_28680	448084	448584	-	581.561	102.847
CP979_28685	448603	449037	-	445.316	78.2081
CP979_28690	449037	452261	-	1314.92	219.271
CP979_28695	452411	453163	-	1034.07	171.366
CP979_28700	453314	453922	+	16.8579	21.3857
CP979_28705	454151	456373	+	68.2468	42.7174
CP979_28710	456664	456978	+	74.0927	34.4155
CP979_28715	457069	457917	+	217.442	167.987
CP979_28720	457943	458488	-	269.133	505.667
CP979_28725	458531	459622	-	19.6794	289.887
CP979_28730	459898	462891	+	545.65	729.982
CP979_28735	462888	464210	+	142.707	196.503
CP979_28740	464640	466238	+	28011.7	3302.23
CP979_28745	466240	466650	+	5811.02	605.39
CP979_28750	466647	467021	+	10986.5	979.402
CP979_28755	467002	467622	+	16692.4	1591
CP979_28760	467619	469082	+	30339.7	3259.87
CP979_28765	469088	470224	-	258.711	192.873
CP979_28770	470645	471517	+	50.9191	41.0871
CP979_28775	471546	472487	-	6.54692	2.00409
CP979_28780	472581	473234	+	65.2822	55.505
CP979_28785	473733	474896	+	22.6368	113.06
CP979_28790	474893	475756	+	3.32327	14.653
CP979_28795	475820	476857	+	13.0776	33.1792
CP979_28800	476871	477674	+	2.85414	13.3272
CP979_28805	477727	479478	-	15.9148	7.12598
CP979_28810	479762	480862	+	32.4659	11.2651
CP979_28815	480837	481910	+	14.0333	4.7635
CP979_28820	481907	482668	+	8.76527	4.1314
CP979_28825	482656	484149	+	28.7146	12.2094
CP979_28830	484174	484281	+	3.19468	1.59948
CP979_28835	484399	485655	-	127.185	36.3159
CP979_28840	485989	486732	-	107.726	113.669
CP979_28845	486972	487646	-	19.7374	16.7531
CP979_28850	487788	488186	-	57.1961	77.5304
CP979_28855	488194	488535	-	119.365	87.9205
CP979_28860	488594	490657	-	641.461	23.5094
CP979_28865	490835	491644	-	116.824	118.641
CP979_28870	491843	493393	+	47.6973	112.706
CP979_28875	493390	493791	+	68.8916	169.616
CP979_28880	493788	494147	+	89.9084	183.83
CP979_28885	494128	494757	+	164.918	326.192
CP979_28890	494754	495983	+	286.11	573.674
CP979_28895	495980	497215	+	390.39	909.437
CP979_28900	497533	498984	+	125.791	83.3762
CP979_28905	499324	499611	+	9.79592	3.64208
CP979_28910	499810	500733	+	123.051	231.578
CP979_28915	500610	502262	+	65.8207	132.63
CP979_28920	502304	503200	+	36.3049	70.1805
CP979_28925	503038	505284	+	194.25	369.904
CP979_28930	505281	506186	+	67.2173	138.52
CP979_28935	506272	507492	+	4.91849	6.79839
CP979_28940	507498	508523	+	11.8935	19.8632
CP979_28945	508591	511688	-	311.397	541.281
CP979_28950	511798	514881	-	161.888	359.399
CP979_28955	514971	515933	-	28.8927	73.915
CP979_28960	515930	516994	-	115.573	272.472
CP979_28965	517235	518536	+	49.22	317.021
CP979_28970	518533	519555	+	30.7741	178.088
CP979_28975	519552	520370	+	14.8473	72.867
CP979_28980	520367	521167	+	23.6959	90.3677
CP979_28985	521176	522750	+	13.9337	44.8104
CP979_28990	522776	524875	+	86.6455	349.568
CP979_28995	524868	526004	+	34.921	138.196
CP979_29000	526015	528261	+	62.6061	267.157
CP979_29005	528295	529173	+	22.4334	106.432
CP979_29010	529170	531236	+	35.5187	147.735
CP979_29015	531229	532434	+	98.3078	504.766
CP979_29020	532431	532814	+	18.6409	109.426
CP979_29025	532795	533868	+	36.7499	185.285
CP979_29030	533865	534803	+	16.1479	75.3261
CP979_29035	534838	535509	-	32.5487	40.4284
CP979_29040	535550	536896	-	65.0062	39.8538
CP979_29045	537033	538499	+	404.312	41.2566
CP979_29050	538496	538936	+	102.147	9.18399
CP979_29055	538958	539770	-	739.828	1576.85
CP979_29060	539992	541794	+	167.947	239.945
CP979_29065	542094	543308	+	726.793	371.225
CP979_29070	543332	545218	-	386.009	117.619
CP979_29075	545339	545743	+	36.5464	32.5352
CP979_29080	545991	547067	+	1553.54	627.351
CP979_29085	547139	547690	-	190.133	83.9278
CP979_29090	547898	548515	-	21.416	19.3046
CP979_29095	548647	549135	-	129.319	35.3254
CP979_29100	549227	551614	-	125.37	33.7568
CP979_29105	551638	552801	-	287.801	98.4268
CP979_29110	552873	553157	-	87.163	37.2253
CP979_29115	553362	555200	-	416.517	418.276
CP979_29120	555318	556133	-	31.2318	21.1813
CP979_29125	556395	558584	+	1716.19	309.789
CP979_29130	558728	559027	-	199.836	11.9973
CP979_29135	559185	560420	+	135.082	341.039
CP979_29140	560454	561827	-	68.4967	94.0951
CP979_29145	562088	562720	+	378.285	1190.1
CP979_29150	562717	563784	+	814.356	1840.47
CP979_29155	563897	564427	+	102.748	191.692
CP979_29160	564582	565076	+	37.4346	55.8592
CP979_29165	565179	566699	+	52.8223	125.864
CP979_29170	566965	567360	-	243.622	507.716
CP979_29175	567738	569297	+	19.3552	10.8759
CP979_29180	569313	570575	-	137.758	39.8923
CP979_29185	570613	572073	-	86.4336	26.4382
CP979_29190	572259	573890	-	447.514	8.97961
CP979_29195	574058	575236	-	53.7612	62.2957
CP979_29200	575434	576426	+	29.7411	45.5153
CP979_29205	576430	577788	-	4.91427	4.62487
CP979_29210	577920	578186	-	1.31687	0.358402
CP979_29215	578775	579503	+	192.077	292.324
CP979_29220	579511	581136	-	13.4688	6.20481
CP979_29225	581702	582334	+	1192.26	1169.69
CP979_29230	582331	582975	+	1119.4	1218.73
CP979_29235	583067	583138	+	7.0499	9.23019
CP979_29240	583142	585475	+	166.577	438.126
CP979_29245	585740	586960	-	4.57795	2.71319
CP979_29250	587357	587968	+	42.9309	59.3396
CP979_29255	588005	589255	-	174.814	418.799
CP979_29260	589323	589727	-	31.2741	83.7163
CP979_29265	589929	590708	-	13.4978	10.0282
CP979_29270	590790	592148	-	11.4654	12.8723
CP979_29275	592263	592631	-	16.4884	21.5438
CP979_29280	592753	593523	+	105.417	203.3
CP979_29285	593590	593949	-	149.709	183.022
CP979_29290	594111	594494	-	108.437	100.712
CP979_29295	594760	595164	+	9.41373	14.1519
CP979_29300	595217	596017	+	27.8252	50.0128
CP979_29305	596606	598186	+	7.27387	7.43048
CP979_29310	598176	598865	-	145.887	196.532
CP979_29315	598921	600162	-	1.63265	5.68468
CP979_29320	600213	601607	-	11.3374	2.43181
CP979_29325	601694	602089	-	0	0
CP979_29330	602358	603269	+	4.29115	12.0322
CP979_29335	603281	604150	+	4.82311	18.5492
CP979_29340	604163	605698	+	8.47905	23.2665
CP979_29345	605716	606171	+	7.71467	16.1713
CP979_29350	606279	607892	+	41.5392	55.6128
CP979_29355	607965	608702	-	32.4008	28.0958
CP979_29360	608908	610542	+	41.4142	21.3436
CP979_29365	610557	611723	-	36.7583	16.2253
CP979_29370	611865	613502	+	4.47835	8.6443
CP979_29375	613499	614452	+	2.50515	1.64569
CP979_29380	614449	615318	+	2.20204	2.79791
CP979_29385	615324	616334	+	1.32109	1.6919
CP979_29390	616301	617173	+	2.85414	2.69779
CP979_29395	617280	617849	-	9.41795	9.45768
CP979_29400	617905	619377	-	9.07741	13.909
CP979_29405	619498	620406	+	16.8205	25.8103
CP979_29410	620588	621355	+	3.53522	7.04128
CP979_29415	621420	621647	+	0.97633	0.716803
CP979_29420	621664	623016	+	9.2435	4.74039
CP979_29425	623013	623990	+	2.92899	6.33217
CP979_29430	623987	624766	+	0	0.662897
CP979_29435	624828	627569	+	13.1941	12.9149
CP979_29440	627634	628476	+	291.515	18.3911
CP979_29445	628555	630000	-	4.86053	9.9393
CP979_29450	630234	630653	+	76.7144	78.0778
CP979_29455	630772	631641	+	11.1496	3.73449
CP979_29460	631831	634797	+	257.999	83.0143
CP979_29465	635074	636819	+	368.063	318.174
CP979_29470	637017	637922	+	42.4201	16.7726
CP979_29475	637951	639618	+	21.7643	3.61127
CP979_29480	639695	640237	+	12.2099	7.43048
CP979_29485	640289	640867	-	215.303	233.959
CP979_29490	640940	641743	-	494.429	466.05
CP979_29495	641838	642248	+	963.726	918.203
CP979_29500	642347	643306	+	243.552	306.338
CP979_29505	643344	643865	+	53.5438	94.6461
CP979_29510	643915	644712	+	292.897	218.351
CP979_29515	644751	644945	-	43.496	36.7513
CP979_29520	645062	645739	-	80.8558	86.7914
CP979_29525	645732	646700	-	206.428	232.144
CP979_29530	646721	647557	-	290.022	307.792
CP979_29535	647550	648542	-	581.309	659.273
CP979_29540	648539	650155	-	3078.61	2940.69
CP979_29545	650308	651483	-	39.7399	16.6222
CP979_29550	651480	652667	-	72.2149	41.5421
CP979_29555	652664	653632	-	80.6046	57.5434
CP979_29560	653703	654290	-	46.611	37.8846
CP979_29565	654358	655317	+	12.542	7.38427
CP979_29570	655497	656279	+	94.199	12.9493
CP979_29575	656369	657166	-	83.3487	24.0373
CP979_29580	657264	658217	-	63.7159	11.0222
CP979_29585	658241	659956	-	59.2461	24.7849
CP979_29590	660182	660877	-	142.114	156.641
CP979_29595	660919	661251	-	87.0875	77.9895
CP979_29600	661539	662324	+	101.025	468.939
CP979_29605	662438	662959	+	54.2926	111.942
CP979_29610	663003	663855	-	376.671	611.86
CP979_29615	663879	664109	-	158.704	204.232
CP979_29620	664395	665222	+	11631.9	17986.3
CP979_29625	665335	666006	+	1922.41	2953.37
CP979_29630	666337	667191	+	398.668	984.207
CP979_29635	667292	668044	-	278.206	138.145
CP979_29640	668041	668961	-	29.5581	16.0055
CP979_29645	669150	670457	-	461.513	335.561
CP979_29650	670524	670919	-	349.221	340.467
CP979_29655	671001	671831	-	846.547	856.711
CP979_29660	671875	673053	-	101.16	43.3566
CP979_29665	673058	675175	-	132.786	75.5915
CP979_29670	675244	676167	-	2.59631	3.86956
CP979_29675	676164	676829	-	12.2884	6.21251
CP979_29680	676840	677682	-	29.828	7.34162
CP979_29685	677711	678481	-	33.9036	7.71187
CP979_29690	678607	679299	-	116.419	12.4173
CP979_29695	679452	679910	+	120.691	81.573
CP979_29700	680250	681602	+	525.082	427.45
CP979_29705	681642	681965	-	101.87	31.1093
CP979_29710	681987	682343	-	23.339	4.49751
CP979_29715	682396	682878	-	2.22679	1.78431
CP979_29720	683041	683970	+	104.098	36.9326
CP979_29725	683918	684388	-	55.8842	21.9715
CP979_29730	684418	684840	-	242.472	106.647
CP979_29735	684941	686158	-	308.067	139.844
CP979_29740	686176	687231	-	78.8657	29.6023
CP979_29745	687517	687798	-	29.0691	11.5234
CP979_29750	688263	689915	-	253.715	262.285
CP979_29755	690128	690892	-	94.8021	101.533
CP979_29760	691067	691702	+	88.9769	93.5092
CP979_29765	691722	692108	-	103.893	46.8216
CP979_29770	692105	692398	-	73.4365	34.9475
CP979_29775	692661	694988	+	1455.52	1774.59
CP979_29780	695022	695660	-	11.8483	6.5478
CP979_29785	695657	695887	-	14.4566	12.6987
CP979_29790	695974	696867	-	32.4991	19.1233
CP979_29795	697395	698513	+	62.5053	23.6362
CP979_29800	698495	699766	+	25.6769	12.2171
CP979_29805	699919	701598	+	32.4201	12.3018
CP979_29810	701585	702952	+	44.1518	20.6416
CP979_29815	702999	705128	-	1889.56	1519.68
CP979_29820	705466	706110	+	81.5966	72.7166
CP979_29825	706170	707222	+	27.6845	25.9525
CP979_29830	707522	708487	-	1221.81	144.571
CP979_29835	708638	708982	+	25.0876	29.1206
CP979_29840	709103	709480	+	80.607	125.065
CP979_29845	709573	710187	+	73.1628	47.1841
CP979_29850	710548	711432	+	27.5517	22.654
CP979_29855	711576	713240	-	1.31265	0.709104
CP979_29860	713374	714780	-	0.943127	2.98688
CP979_29865	714944	715549	+	54.3837	66.0959
CP979_29870	715778	717232	-	215.099	114.378
CP979_29875	717345	717740	+	1540.54	1202.36
CP979_29880	717842	719029	-	147.69	139.179
CP979_29885	719247	719516	-	13.2979	23.7944
CP979_29890	719674	720720	-	127.941	405.012
CP979_29895	721127	722269	+	7.0167	3.00999
CP979_29900	722349	722552	+	64.3541	49.3961
CP979_29905	722648	724069	+	523.738	848.026
CP979_29910	724425	725267	-	138.436	305.176
CP979_29915	725502	726761	+	2261.36	3720.84
CP979_29920	726758	728119	+	2601.11	4176.87
CP979_29925	728119	728871	+	623.138	1057.91
CP979_29930	728868	729833	+	1844.76	2817.2
CP979_29935	729728	730813	-	1.56625	4.02359
CP979_29940	730810	731670	-	1.60367	0.670597
CP979_29945	731855	733102	-	68.8946	63.9757
CP979_29950	733392	733607	+	204.438	51.2883
CP979_29955	733650	734138	-	104.48	168.168
CP979_29960	734209	735297	+	32.6652	27.2439
CP979_29965	735386	737767	+	1197.84	1615.52
CP979_29970	737802	738425	-	792.735	569.061
CP979_29975	738563	739306	-	1845.84	2480.43
CP979_29980	739303	741243	-	4734.2	6289.55
CP979_29985	741246	742037	-	996.902	1458.32
CP979_29990	742134	743039	+	73.7424	54.7532
CP979_29995	743137	743805	-	454.746	391.925
CP979_30000	743982	744926	-	1814.5	1770.5
CP979_30005	745192	745662	+	527.037	733.791
CP979_30010	745666	746898	+	572.962	876.242
CP979_30015	747099	749276	+	274.835	714.117
CP979_30020	749415	751592	-	3285.56	3023.94
CP979_30025	751589	752401	-	3035.74	3356.92
CP979_30030	752930	753583	+	113.879	7.75037
CP979_30035	753634	754398	+	679.355	37.9847
CP979_30040	754563	755123	+	235.168	11.6851
CP979_30045	755235	755720	-	1635.29	43.8234
CP979_30050	756149	756811	+	106.528	32.0068
CP979_30055	756885	757751	-	36.5615	4.72499
CP979_30060	757842	758303	+	56.7384	99.7022
CP979_30065	758356	759573	-	86.2845	72.0116
CP979_30070	759853	760428	+	9.21452	69.3251
CP979_30075	760469	760882	+	121.123	72.4583
CP979_30080	760973	761476	+	5.47943	8.49029
CP979_30085	761570	762043	+	309.579	88.3447
CP979_30090	762048	763253	-	11.1382	7.81199
CP979_30095	763250	764983	-	17.4019	17.7359
CP979_30100	765003	765302	-	2.92054	1.91938
CP979_30105	765473	766228	-	36.0175	20.3644
CP979_30110	766239	768329	-	112.191	43.8157
CP979_30115	768516	769079	+	1.28789	1.6919
CP979_30120	769869	770756	+	6.8295	3.89622
CP979_30125	770753	771295	+	5.22583	1.99639
CP979_30130	771318	772736	+	87.3484	69.0319
CP979_30135	773305	774780	-	1291.79	1042.4
CP979_30140	774878	775594	-	11.803	19.0386
CP979_30145	775904	776881	+	16.7462	14.1057
CP979_30150	776762	778294	-	1526.99	1016.24
CP979_30155	778397	778639	-	1.59945	1.65339
CP979_30160	778758	779117	-	222.947	299.347
CP979_30165	779134	779559	-	544.483	787.457
CP979_30170	780019	780999	+	54.9784	59.525
CP979_30175	781161	781646	+	64.7231	57.1157
CP979_30180	781640	782125	+	48.6549	35.8651
CP979_30185	782292	782699	-	35.4867	6.8138
CP979_30190	782736	783188	-	225.825	61.1121
CP979_30195	783367	783684	-	19.8117	2.80561
CP979_30200	783804	784538	-	53.8179	10.6218
CP979_30205	784535	785140	-	203.229	30.2651
CP979_30210	785466	786443	-	709.119	167.879
CP979_30215	786659	787042	+	50.2308	16.1287
CP979_30220	787285	787605	-	1.00531	0
CP979_30225	787777	788337	+	124.295	19.4781
CP979_30230	788414	788626	+	95.0208	13.8432
CP979_30235	788674	788955	+	71.413	6.61711
CP979_30240	789321	790358	-	62.2365	12.957
CP979_30245	790789	791163	+	2212.24	462.346
CP979_30250	791248	791700	+	2700.63	572.635
CP979_30255	792779	793312	+	483.034	116.621
CP979_30260	793413	795143	-	642.673	148.794
CP979_30265	795176	796768	-	136.977	39.1447
CP979_30270	796883	797227	+	9.15656	2.3933
CP979_30275	797343	797504	+	80.7181	23.1581
CP979_30280	797572	797799	-	757.818	227.429
CP979_30285	798079	802107	+	4062.3	7907.34
CP979_30290	802104	804587	+	1169.15	1867.66
CP979_30295	804636	805004	+	234.345	421.301
CP979_30300	805066	806238	+	578.859	971.846
CP979_30305	806353	806865	-	290.699	315.417
CP979_30310	806910	808163	+	34.892	48.36
CP979_30315	808277	808762	+	196.513	189.241
CP979_30320	808840	809097	-	50.5008	16.6684
CP979_30325	809368	809877	+	1764.41	1883.78
CP979_30330	809874	811179	+	2112.63	1643.36
CP979_30335	811101	812081	+	1321.14	895.556
CP979_30340	812257	813942	+	1180.86	1081.62
CP979_30345	813939	815039	+	136.211	122.306
CP979_30350	815036	815437	+	77.0084	49.6355
CP979_30355	815562	815987	+	1928.4	1769.79
CP979_30360	816010	816432	-	220.846	42.5746
CP979_30365	816618	817460	+	18622.1	9164.92
CP979_30370	817595	818038	-	288.377	45.1492
CP979_30375	818128	818811	-	47.0113	6.97966
CP979_30380	818992	819657	+	48.6101	16.8609
CP979_30385	819714	820802	+	93.7474	26.6077
CP979_30390	820927	821760	+	195.455	98.5382
CP979_30395	821883	822617	-	3.60162	1.95788
CP979_30400	822605	824440	-	7.55223	4.70188
CP979_30405	824443	825360	-	15.5664	31.3599
CP979_30410	826126	827238	+	31.602	11.4345
CP979_30415	827269	828531	+	21.3707	8.47488
CP979_30420	828568	829674	+	22.5952	8.54834
CP979_30425	829693	830484	+	19.3262	7.59991
CP979_30430	830699	831034	+	3.88843	0.62439
CP979_30435	831258	831575	+	246.896	201.805
CP979_30440	831685	832104	-	63.5269	122.568
CP979_30445	832179	832487	+	43.0644	52.3102
CP979_30450	832526	833608	+	143.52	144.767
CP979_30455	833663	834739	+	39.3999	28.9897
CP979_30460	834814	835200	+	158.418	161.308
CP979_30465	835435	836697	+	32.216	34.0346
CP979_30470	836774	837292	-	67.7245	40.4894
CP979_30475	837511	838914	-	77.8422	71.5223
CP979_30480	838975	839337	-	82.5132	89.914
CP979_30485	839498	839704	+	6.19794	1.99639
CP979_30490	839757	840170	+	191.94	45.6385
CP979_30495	840207	842486	-	515.098	819.799
CP979_30500	842778	843752	+	310.849	412.489
CP979_30505	843806	844735	+	109.5	137.118
CP979_30510	844876	846246	+	5.79944	4.82511
CP979_30515	846322	848124	-	109.209	81.3384
CP979_30520	848180	849445	-	142.07	116.879
CP979_30525	849773	850687	-	1148.64	1186.62
CP979_30530	850823	851416	-	68.3095	11.7005
CP979_30535	851607	853001	+	156.76	83.7204
CP979_30540	853133	853759	+	93.4466	41.6499
CP979_30545	854056	854478	+	358.678	448.616
CP979_30550	854529	855023	-	19.9119	31.4257
CP979_30555	855020	856471	-	261.908	331.477
CP979_30560	856470	857744	+	19.4669	33.1365
CP979_30565	857764	858726	+	28.0999	42.1007
CP979_30570	858759	859475	-	6.81742	1.6919
CP979_30575	859512	861017	-	15.6829	6.97196
CP979_30580	861336	862031	-	148.547	94.5957
CP979_30585	862385	863323	+	20.3563	20.7885
CP979_30590	863346	863558	-	0.311561	0.312195
CP979_30595	863755	864954	-	65.6341	85.0225
CP979_30600	865145	865777	+	35.433	28.3884
CP979_30605	865774	866718	+	79.377	66.9822
CP979_30610	866757	867392	+	182.724	212.443
CP979_30615	867484	867915	+	519.669	641.285
CP979_30620	867957	868742	+	195.63	573.101
CP979_30625	869282	869845	-	122.755	212.593
CP979_30630	870129	871625	-	41.8169	13.9475
CP979_30635	871763	872935	+	100.102	66.4354
CP979_30640	873014	874042	-	144.698	125.898
CP979_30645	874136	874456	-	7.36146	3.85001
CP979_30650	874627	875793	+	6.01562	7.43403
CP979_30655	875843	877888	+	10.9878	5.90031
CP979_30660	877885	879369	+	6.8295	12.8954
CP979_30665	879369	880085	+	84.7696	81.3384
CP979_30670	880082	881518	+	94.1507	84.2939
CP979_30675	881515	882150	+	39.0679	38.8905
CP979_30680	882163	883188	-	95.9059	85.5427
CP979_30685	883218	884132	-	15.5247	4.4436
CP979_30690	884129	885112	-	23.1688	13.0879
CP979_30695	885109	886422	-	66.0417	33.6679
CP979_30700	886619	888640	+	138.233	143.394
CP979_30705	889000	890580	+	217.785	101.702
CP979_30710	890532	890777	-	1.66163	1.77661
CP979_30715	890865	891770	-	18.2376	22.8234
CP979_30720	891932	893188	+	34.8424	52.2948
CP979_30725	893307	894080	-	25.6655	42.205
CP979_30730	894373	895527	+	52.6852	41.6233
CP979_30735	895524	896540	+	20.8665	16.7069
CP979_30740	896741	897805	+	87.5609	203.88
CP979_30745	897762	899984	-	16.6508	5.19891
CP979_30750	899981	901978	-	56.9401	15.8207
CP979_30755	902007	902963	-	26.1805	8.08568
CP979_30760	902960	903838	-	27.5638	7.59221
CP979_30765	903922	905658	-	105.192	34.4428
CP979_30770	906032	908899	+	155.007	74.4085
CP979_30775	908965	909492	+	52.5361	120.795
CP979_30780	909452	910597	-	27.5433	86.6842
CP979_30785	910928	911122	-	13.7593	28.1455
CP979_30790	911203	912576	-	199.599	370.609
CP979_30795	912683	913420	-	214.738	139.459
CP979_30800	913425	914207	-	21.3447	23.0195
CP979_30805	914453	914977	+	58.5928	52.245
CP979_30810	915079	915273	-	366.343	131.208
CP979_30815	915270	916109	-	1054.34	439.849
CP979_30820	916204	916644	+	14.7151	21.9792
CP979_30825	916641	916853	+	13.3311	19.9444
CP979_30830	916999	917835	+	342.16	355.375
CP979_30835	917930	918400	+	87.6768	85.346
CP979_30840	918397	919116	+	78.6	64.1682
CP979_30845	919282	921534	-	140.462	49.2149
CP979_30850	921884	922522	+	78.9201	62.6073
CP979_30855	922579	923487	+	110.752	78.5097
CP979_30860	923634	925334	+	161.837	112.59
CP979_30865	925535	926473	+	44.1802	13.2692
CP979_30870	926470	927390	+	46.931	16.0943
CP979_30875	927396	928556	+	25.349	8.74087
CP979_30880	928580	929401	+	14.6106	8.79478
CP979_30885	929437	930951	+	35.375	7.11058
CP979_30890	931062	932399	+	107.031	31.9031
CP979_30895	932396	933211	+	12.8373	3.4223
CP979_30900	933224	934513	+	52.9847	14.9534
CP979_30905	934649	935788	+	12.1804	3.1178
CP979_30910	935908	936789	+	167.634	130.889
CP979_30915	936858	938516	-	15.1878	7.58451
CP979_30920	938644	938898	+	2.60898	4.28542
CP979_30925	938945	939613	-	14.8182	22.1682
CP979_30930	939613	940173	-	8.12162	12.1632
CP979_30935	940160	941194	-	42.163	68.1806
CP979_30940	941527	944403	+	34.6059	11.4079
CP979_30945	944475	945527	-	3.1989	2.0426
CP979_30950	945545	948277	-	7.43209	2.0811
CP979_30955	948538	949152	-	2.92054	2.27778
CP979_30960	949149	950006	-	22.8029	14.2443
CP979_30965	950003	950887	-	14.7356	8.10878
CP979_30970	951022	952308	-	81.3569	67.7333
CP979_30975	952469	952693	-	13.8468	17.894
CP979_30980	952693	952993	-	16.617	13.8782
CP979_30985	953578	956493	-	19.2888	22.5995
CP979_30990	956848	958386	+	34.2266	29.5057
CP979_30995	958404	960155	+	40.5538	24.4146
CP979_31000	960476	961525	-	7.83117	8.64432
CP979_31005	961918	963255	+	73.3645	22.5995
CP979_31010	963347	964357	+	29.8358	12.3172
CP979_31015	964361	965275	+	23.2055	12.3634
CP979_31020	965383	966825	+	48.464	9.49618
CP979_31025	966900	967370	-	28.635	27.3399
CP979_31030	967521	968249	-	39.3329	6.79839
CP979_31035	968444	969322	-	7566.24	397.727
CP979_31040	969351	970595	-	2938.69	148.292
CP979_31045	970706	972115	-	17847.8	955.371
CP979_31050	972599	974185	+	156.037	218.204
CP979_31055	974520	974888	+	247.301	267.809
CP979_31060	974928	976223	-	2.20204	4.7866
CP979_31065	976271	977299	+	29.2502	31.1632
CP979_31070	977332	979572	-	18.8607	3.68829
CP979_31075	980097	983432	+	197.152	465.566
CP979_31080	983526	984878	-	119.694	44.9839
CP979_31085	984997	985914	-	214.371	263.298
CP979_31090	986152	986349	+	4.46626	1.7227
CP979_31095	986498	986938	+	4.48257	1.7304
CP979_31100	986985	987671	+	34.6179	4.77119
CP979_31105	987697	988566	-	120.547	19.8401
CP979_31110	988563	988826	-	57.8953	8.1858
CP979_31115	988819	989475	-	319.281	57.6667
CP979_31120	989481	990503	-	227.896	47.1918
CP979_31125	990500	990913	-	38.8004	3.7653
CP979_31130	990910	991617	-	206.97	42.3395
CP979_31135	991614	992480	-	99.2141	16.0902
CP979_31140	992643	993185	+	78.6175	20.6416
CP979_31145	993223	993702	+	27.9961	8.9257
CP979_31150	993727	994923	-	88.3036	86.8145
CP979_31155	995052	995345	-	2805.09	2077.72
CP979_31160	995457	995675	-	517.563	332.914
CP979_31165	996093	996485	-	46.2463	34.7052
CP979_31170	996587	997798	+	188.13	317.892
CP979_31175	997786	997986	-	0.311561	0.350702
CP979_31180	998007	999551	+	27.2196	33.8036
CP979_31185	999565	1001181	+	20.9752	18.7998
CP979_31190	1001271	1002095	-	10.311	3.16401
CP979_31195	1002176	1002940	-	12.5378	14.0322
CP979_31200	1002940	1003752	-	1.25047	0.312195
CP979_31205	1003749	1005425	-	1.59101	1.96558
CP979_31210	1005449	1006318	-	0.344763	0.312195
CP979_31215	1006318	1006800	-	0.943127	0.975092
CP979_31220	1006788	1007681	-	2.19782	1.029
CP979_31225	1007751	1008620	-	3.1989	2.401
CP979_31230	1008634	1009800	-	3.19468	4.1237
CP979_31235	1009986	1011167	-	9.35577	15.5274
CP979_31240	1011364	1012245	+	447.137	345.417
CP979_31245	1012343	1013422	-	6.21905	6.39378
CP979_31250	1013403	1013645	-	1.28367	0.312195
CP979_31255	1013647	1014801	-	12.0058	9.05307
CP979_31260	1015123	1016118	-	5.84531	4.116
CP979_31265	1016115	1016915	-	3.83891	2.94068
CP979_31270	1016994	1017755	+	4.83155	0.716803
CP979_31275	1017777	1018628	+	4.74826	6.39378
CP979_31280	1018808	1019554	+	4.54475	0
CP979_31285	1019566	1020615	+	5.86162	8.97605
CP979_31290	1020729	1021886	-	14.3993	11.9434
CP979_31295	1021915	1022613	-	3.26953	7.09518
CP979_31300	1022499	1023284	-	2.63796	6.43999
CP979_31305	1023296	1024462	-	3.26108	5.4572
CP979_31310	1024712	1025497	+	5.20952	5.11419
CP979_31315	1025497	1026666	+	2.88312	3.19482
CP979_31320	1026666	1027655	+	0.972107	0.358402
CP979_31325	1027694	1028788	+	2.91632	4.17761
CP979_31330	1028916	1029185	+	0.311561	0.716803
CP979_31335	1029179	1029532	+	9.69631	15.9285
CP979_31340	1029663	1030901	+	249.67	90.8843
CP979_31345	1030930	1032201	+	2205.18	915.514
CP979_31350	1031403	1033133	+	1427.25	412.077
CP979_31355	1033137	1034102	+	496.063	140.793
CP979_31360	1034099	1038001	+	1472.07	450.274
CP979_31365	1038012	1039364	-	257.344	174.662
CP979_31370	1039361	1041496	-	861.014	825.368
CP979_31375	1041526	1042263	-	592.78	1062.65
CP979_31380	1042547	1044229	-	1066.11	4206.37
CP979_31385	1044403	1044792	-	257.666	348.852
CP979_31390	1044914	1045093	-	55.851	94.6182
CP979_31395	1045973	1048060	-	2077.14	2027.37
CP979_31400	1048263	1049666	+	2601.71	2629.62
CP979_31405	1049599	1050354	-	19.936	5.41099
CP979_31410	1050439	1051140	-	65.6009	11.5311
CP979_31415	1051363	1052541	+	1082.42	1140.34
CP979_31420	1052538	1054073	+	2151.32	1630.57
CP979_31425	1054070	1055110	+	790.824	510.635
CP979_31430	1055107	1056126	+	709.709	482.914
CP979_31435	1056182	1057753	-	924.069	471.359
CP979_31440	1057787	1058956	-	1114.49	773.172
CP979_31445	1059095	1059697	-	3224.13	2426.07
CP979_31450	1059887	1061014	+	2430.05	1854
CP979_31455	1061005	1061700	-	29.3999	35.4025
CP979_31460	1061697	1062290	-	579.305	487.487
CP979_31465	1062771	1063796	+	852.064	1120.28
CP979_31475	1066111	1067037	-	1114.38	582.212
CP979_31480	1067450	1069321	+	122.526	365.663
CP979_31485	1069380	1070399	-	122.028	87.4739
CP979_31490	1070686	1070759	-	20.66	1.33349
CP979_31495	1070877	1071422	+	9.88293	12.4446
CP979_31500	1071573	1071947	-	38.8716	14.2828
CP979_31505	1071977	1072579	-	93.0843	95.9405
CP979_31510	1072773	1073597	+	80.0407	140.5
CP979_31515	1073594	1074736	+	6.09047	15.0458
CP979_31520	1074873	1075889	+	62.3863	53.0619
CP979_31525	1075886	1076794	+	17.0288	17.3775
CP979_31530	1077083	1077949	+	435.281	860.129
CP979_31535	1078217	1078549	-	0.315783	2.31629
CP979_31540	1078512	1080206	+	706.41	384.341
CP979_31545	1080451	1083465	+	67.1544	94.4458
CP979_31550	1083490	1084146	-	528.12	707.065
CP979_31555	1084214	1085431	-	150.808	297.776
CP979_31560	1085947	1087428	+	193.486	39.9616
CP979_31565	1087663	1088265	+	25.1341	5.4495
CP979_31570	1088344	1090011	+	134.331	45.2647
CP979_31575	1090282	1090893	+	33.01	51.4849
CP979_31580	1090986	1091309	+	7.74788	6.12779
CP979_31585	1091621	1093264	+	1201.79	1483.32
CP979_31590	1093293	1094408	-	340.669	465.403
CP979_31595	1094764	1095030	-	813.089	183.926
CP979_31600	1095027	1095494	-	1798.33	406.749
CP979_31605	1095491	1095904	-	1556.11	376.054
CP979_31610	1096237	1097454	-	399.311	342.433
CP979_31615	1097825	1098376	+	135.37	41.939
CP979_31620	1098696	1099199	+	103.986	37.576
CP979_31625	1099468	1099740	+	270.619	136.58
CP979_31630	1100103	1100450	+	553.194	363.32
CP979_31635	1100530	1100826	-	106.804	114.339
CP979_31640	1100823	1104953	-	1085.08	1173.99
CP979_31645	1105393	1105749	+	131.916	110.454
CP979_31650	1105780	1107405	-	444.004	371.904
CP979_31655	1107405	1109159	-	1350.7	1388.52
CP979_31660	1109243	1110244	-	684.883	963.138
CP979_31665	1110292	1110714	-	1256.44	1679.88
CP979_31670	1110711	1111088	-	1171.92	1586.29
CP979_31675	1111085	1111930	-	3265.51	4670.9
CP979_31680	1112372	1112445	-	23.4972	2.31629
CP979_31685	1112569	1113093	-	2407.02	216.774
CP979_31690	1113090	1113710	-	4695.86	404.068
CP979_31695	1113688	1114065	-	2800.64	193.931
CP979_31700	1114062	1114496	-	2586.52	206.386
CP979_31705	1114504	1116306	-	4940.53	405.055
CP979_31710	1116574	1117155	-	113.59	132.242
CP979_31715	1117250	1117843	-	41.0736	32.011
CP979_31720	1118060	1119034	+	55.3527	39.1369
CP979_31725	1119232	1120458	+	613.746	712.375
CP979_31730	1121073	1122083	+	42.2867	16.5683
CP979_31735	1122080	1122553	+	22.2377	6.33217
CP979_31740	1122693	1122776	-	0	0.975092
CP979_31745	1122893	1123684	+	3024.96	903.935
CP979_31750	1124247	1124693	+	145.477	70.2344
CP979_31755	1125158	1125502	-	5.53739	8.85639
CP979_31760	1125819	1127111	-	356.497	381.305
CP979_31765	1127224	1128693	-	72.6629	3.71909
CP979_31770	1128843	1130183	-	37.3048	2.7594
CP979_31775	1130276	1131790	-	334.889	28.3381
CP979_31780	1132339	1132527	-	8.50323	6.5016
CP979_31785	1132803	1133672	+	814.623	96.2912
CP979_31790	1133822	1134475	-	5768.28	764.761
CP979_31795	1134561	1136134	-	2908.71	796.388
CP979_31800	1136211	1138445	-	119.975	53.0347
CP979_31805	1138548	1139048	+	59.9717	73.9612
CP979_31810	1139200	1139439	-	289.371	18.7418
CP979_31815	1139738	1140403	+	788.774	280.089
CP979_31820	1140400	1141149	+	1334.25	368.122
CP979_31825	1141187	1141669	+	963.163	306.488
CP979_31830	1141795	1143060	+	1510.65	790.604
CP979_31835	1143057	1143826	+	343.945	131.751
CP979_31840	1143823	1145139	+	523.47	151.414
CP979_31845	1145153	1146439	+	453.916	128.432
CP979_31850	1146436	1147266	+	100.029	32.6893
CP979_31855	1147263	1148024	+	74.7266	16.1826
CP979_31860	1148112	1148468	+	54.0135	32.0033
CP979_31865	1148437	1148874	-	28.2575	9.32261
CP979_31870	1148915	1149256	-	72.9092	20.426
CP979_31875	1149544	1150227	-	894.288	250.128
CP979_31880	1150878	1151204	-	15.2005	12.5832
CP979_31885	1151560	1152522	-	168.411	166.203
CP979_31890	1153250	1154524	-	1357.9	914.815
CP979_31895	1154793	1155398	+	49.4784	80.5635
CP979_31900	1155576	1156367	-	49.6023	37.8657
CP979_31905	1156497	1157519	-	100.518	199.698
CP979_31910	1157587	1157913	-	17.9514	34.5127
CP979_31915	1158097	1159056	+	503.24	543.374
CP979_31920	1159053	1160150	+	80.8189	92.0484
CP979_31925	1160285	1161106	+	155.687	160.197
CP979_31930	1161103	1162440	+	212.405	184.663
CP979_31935	1162450	1163322	+	136.851	126.001
CP979_31940	1163309	1164112	-	662.645	575.929
CP979_31945	1164308	1165276	-	2069.83	788.273
CP979_31950	1165844	1166665	+	1060	698.902
CP979_31955	1166873	1167502	-	889.864	484.867
CP979_31960	1167577	1168962	-	940.206	705.071
CP979_31965	1168973	1169989	-	1229.1	919.65
CP979_31970	1169997	1170743	-	60.1747	49.9317
CP979_31975	1170743	1172770	-	1075.47	929.865
CP979_31980	1172879	1173979	-	1870.02	1946.13
CP979_31985	1173976	1175409	-	365.838	403.014
CP979_31990	1175409	1176353	-	483.908	545.853
CP979_31995	1176350	1177255	-	307.647	342.753
CP979_32000	1177565	1178200	-	59.2309	115.796
CP979_32005	1178321	1179109	-	2062.88	2681.18
CP979_32010	1179102	1180025	-	2586.73	3511.53
CP979_32015	1180197	1180976	-	2484.13	3178.81
CP979_32020	1180954	1182015	-	4407.68	5453.91
CP979_32025	1182003	1182740	-	5941.06	7851.93
CP979_32030	1182737	1184542	-	1105.89	1418.27
CP979_32035	1184952	1185893	+	227.969	263.065
CP979_32040	1186122	1187372	+	483.483	610.585
CP979_32045	1187635	1188168	+	5009.51	4724.28
CP979_32050	1188134	1188649	-	1825.96	273.733
CP979_32055	1188780	1189478	-	144.961	146.659
CP979_32060	1189551	1190303	+	82.9299	183.597
CP979_32065	1190307	1190948	-	79.4278	79.1838
CP979_32070	1190963	1191949	-	36.4244	39.4112
CP979_32075	1192194	1193060	+	64.7206	33.5222
CP979_32080	1193180	1195582	+	3649.85	3575.68
CP979_32085	1195785	1196189	-	196.093	184.891
CP979_32090	1196186	1196917	-	64.7744	59.81
CP979_32095	1196917	1198554	-	802.992	687.863
CP979_32100	1198628	1198933	-	7.14529	2.71319
CP979_32105	1199050	1200360	-	88.6054	52.1905
CP979_32110	1200565	1202118	+	2958.36	3127.09
CP979_32115	1202143	1203051	-	177.954	175.227
CP979_32120	1203191	1203682	-	1579.83	1896.61
CP979_32125	1203855	1204835	+	37.2938	28.9974
CP979_32130	1204858	1205328	-	21.1327	22.7115
CP979_32135	1205423	1205905	-	54.2267	55.5476
CP979_32140	1205989	1206198	+	13.182	23.1356
CP979_32145	1206198	1206740	+	46.3255	68.1344
CP979_32150	1206782	1207519	+	135.646	138.886
CP979_32155	1207506	1209695	-	2227.23	899.02
CP979_32160	1209735	1210949	-	803.011	330.37
CP979_32165	1211004	1212155	-	298.036	111.326
CP979_32170	1212152	1213321	-	79.9919	56.5914
CP979_32175	1213511	1214728	+	34.0775	72.8866
CP979_32180	1214760	1215191	-	150.996	55.2431
CP979_32185	1215563	1216264	-	83.7769	131.409
CP979_32190	1216374	1216895	+	85.4041	111.215
CP979_32195	1216966	1217265	+	528.398	715.411
CP979_32200	1217275	1218342	-	281.694	130.31
CP979_32205	1218494	1218973	+	66.9467	49.6201
CP979_32210	1219130	1219546	+	7488.31	8716.74
CP979_32215	1219930	1221582	+	669.287	2309.51
CP979_32220	1221568	1222032	-	1383.59	2316.89
CP979_32225	1222249	1223094	+	947.899	793.863
CP979_32230	1223197	1223379	+	27.5306	17.3929
CP979_32235	1223607	1224581	+	13457.1	30711
CP979_32240	1224741	1225016	-	29.4898	35.5956
CP979_32245	1225143	1226165	-	90.1651	46.0165
CP979_32250	1226218	1227276	+	46.2331	67.6059
CP979_32255	1227630	1227881	+	316.84	90.1095
CP979_32260	1228062	1230071	+	473.601	59.3858
CP979_32265	1230162	1230608	-	56.9812	50.6532
CP979_32270	1230711	1232054	+	379.633	296.563
CP979_32275	1232107	1232925	-	1920.88	3032.81
CP979_32280	1233003	1233239	-	339.134	430.334
CP979_32285	1233240	1234112	-	1118.68	1639.79
CP979_32290	1234375	1234881	+	421.802	438.712
CP979_32295	1234950	1235312	+	82.8459	106.709
CP979_32300	1235347	1236056	+	87.5356	69.4021
CP979_32305	1236053	1237603	-	126.212	173.911
CP979_32310	1237678	1237765	-	4.83155	5.4957
CP979_32315	1238045	1238692	-	6.85848	2.00409
CP979_32320	1238780	1239313	-	118.793	64.0486
CP979_32325	1239480	1240424	-	302.078	467.129
CP979_32330	1240645	1241487	+	365.84	406.392
CP979_32335	1241570	1241983	-	36.4172	32.1768
CP979_32340	1242009	1243037	-	25.6902	16.2904
CP979_32345	1243202	1244074	+	60.6697	70.3665
CP979_32350	1244517	1246475	+	127.222	48.4714
CP979_32355	1246662	1247456	+	2117.79	1806.88
CP979_32360	1247476	1247940	+	1180.08	997.608
CP979_32365	1248032	1248976	-	54.3299	24.8506
CP979_32370	1249301	1250935	+	157.536	225.57
CP979_32375	1250932	1251684	-	6.9503	4.41279
CP979_32380	1251737	1252039	-	97.5259	20.0599
CP979_32385	1252144	1252950	+	386.94	392.215
CP979_32390	1252940	1253356	-	9.30204	7.1953
CP979_32395	1253621	1254832	+	77.7372	149.265
CP979_32400	1254872	1256683	-	99.7739	155.55
CP979_32405	1256818	1257048	-	0	0
CP979_32410	1257111	1257491	-	0.344763	0
CP979_32415	1257558	1258994	-	46.4703	83.0409
CP979_32420	1259078	1261237	-	532.952	597.312
CP979_32425	1261435	1261839	-	139.63	100.847
CP979_32430	1261956	1262735	+	20.1649	30.9861
CP979_32435	1262756	1263382	+	42.2825	47.6734
CP979_32440	1263362	1264402	-	19.7953	3.4762
CP979_32445	1264496	1265731	-	15.4288	4.7866
CP979_32450	1265837	1267033	-	35.6359	20.1831
CP979_32455	1267508	1268344	+	26.2625	19.2892
CP979_32460	1268358	1270319	-	210.831	45.3186
CP979_32465	1270521	1270856	+	179.801	781.24
CP979_32470	1270837	1271388	-	36.4492	36.0233
CP979_32475	1271499	1271855	-	9.7917	2.34709
CP979_32480	1271852	1272103	-	72.8126	14.2212
CP979_32485	1272262	1273041	+	119.312	161.651
CP979_32490	1273266	1274354	+	99.4424	125.709
CP979_32495	1274410	1275063	+	182.748	220.779
CP979_32500	1275098	1276042	-	32.716	31.9031
CP979_32505	1276039	1278039	-	489.35	401.916
CP979_32510	1278066	1279436	-	1044.11	849.031
CP979_32515	1279429	1280262	-	293.694	457.229
CP979_32520	1280607	1281800	+	2388.15	2468.38
CP979_32525	1281813	1284326	-	1366.49	161.225
CP979_32530	1284604	1285047	-	1075.02	826.305
CP979_32535	1285211	1286239	+	17.1647	179.854
CP979_32540	1286553	1288076	+	302.38	6.79839
CP979_32545	1288304	1289521	+	25.9347	24.3803
CP979_32550	1289528	1290175	-	348.382	106.172
CP979_32555	1290508	1292289	+	134.151	109.391
CP979_32560	1292372	1293250	+	622.48	768.075
CP979_32565	1293670	1295007	+	490.546	113.788
CP979_32570	1295024	1297084	+	343.68	59.5671
CP979_32575	1297081	1298046	+	779.477	521.398
CP979_32580	1298051	1298575	+	632.798	404.399
CP979_32585	1298578	1299783	+	2164.42	6807.79
CP979_32590	1299954	1300610	+	4468.87	8952.41
CP979_32595	1300603	1301478	+	8973.88	17380.5
CP979_32600	1301577	1302560	-	18.9941	8.14728
CP979_32605	1302679	1303773	-	18.0136	5.76939
CP979_32610	1303903	1305171	-	10.66	7.97371
CP979_32615	1305168	1306235	-	0.972107	4.16991
CP979_32620	1306228	1307118	-	0.943127	0
CP979_32625	1307115	1307861	-	1.29211	0.312195
CP979_32630	1307984	1308838	-	0.689526	1.06751
CP979_32635	1309049	1310248	+	26.7788	24.0064
CP979_32640	1310451	1310999	+	20.2857	77.7425
CP979_32645	1311045	1312196	-	312.766	412.922
CP979_32650	1312309	1314015	+	272.851	89.443
CP979_32655	1314271	1314474	-	47.0964	24.6693
CP979_32660	1314540	1315256	+	65.8087	203.621
CP979_32665	1315257	1315775	-	1461.42	112.185
CP979_32670	1315808	1317277	-	1008.29	111.784
CP979_32675	1317348	1318127	-	502.298	293.835
CP979_32680	1318219	1318839	-	1388	1123.92
CP979_32685	1318924	1320357	-	425.719	461.982
CP979_32690	1320479	1321327	-	104.244	148.837
CP979_32695	1321491	1322030	+	91.9305	139.271
CP979_32700	1322150	1322590	-	19.0466	10.6638
CP979_32705	1322919	1323740	-	130.546	47.4341
CP979_32710	1323733	1325121	-	127.239	74.5702
CP979_32715	1325262	1326440	+	71.7373	25.7445
CP979_32720	1326437	1326859	+	25.4614	13.4197
CP979_32725	1326832	1327494	-	35.2326	13.3385
CP979_32730	1327491	1328123	-	25.9734	15.3272
CP979_32735	1328120	1328797	-	29.4469	10.9375
CP979_32740	1328932	1329663	+	131.218	125.154
CP979_32745	1329660	1330772	+	238.055	204.978
CP979_32750	1330795	1331856	-	345.999	263.384
CP979_32755	1332036	1332275	-	117.514	117.219
CP979_32760	1332334	1332828	-	81.0683	83.4195
CP979_32765	1332906	1333118	-	11.329	7.86589
CP979_32770	1333313	1334359	+	110.441	95.3285
CP979_32775	1334369	1334896	+	249.815	244.762
CP979_32780	1334830	1335492	-	130.526	74.7053
CP979_32785	1335622	1336110	+	113.049	88.8607
CP979_32790	1336139	1336552	-	81.8985	89.802
CP979_32795	1336896	1337444	+	9.15168	5.31087
CP979_32800	1337528	1338799	+	13.3227	13.223
CP979_32805	1338825	1339229	+	9.33888	5.8695
CP979_32810	1339284	1340183	+	18.6947	13.6122
CP979_32815	1340216	1341133	+	24.095	20.5995
CP979_32820	1341146	1341823	+	7.69356	2.36249
CP979_32825	1341823	1342458	+	3.56056	1.7381
CP979_32830	1342448	1343242	+	13.0069	16.8959
CP979_32835	1343356	1343907	-	503.486	530.523
CP979_32840	1343964	1344338	-	90.3939	105.174
CP979_32845	1344966	1345727	-	207.095	145.768
CP979_32850	1345825	1346136	-	57.3192	36.2928
CP979_32855	1346261	1347511	-	1662.24	1552.5
CP979_32860	1347849	1348073	-	296.487	464.149
CP979_32865	1348568	1349020	+	341.265	709.059
CP979_32870	1349020	1351116	+	2149.31	3449.04
CP979_32875	1351116	1351664	+	351.71	604.522
CP979_32880	1351735	1352211	+	255.204	380.145
CP979_32885	1352535	1352897	+	43.3089	44.1741
CP979_32890	1353099	1353938	+	665.042	420.808
CP979_32895	1353947	1355566	+	782.356	406.986
CP979_32900	1355584	1355853	-	52.3229	38.7478
CP979_32905	1355850	1357157	-	729.926	484.813
CP979_32910	1357396	1358934	-	294.406	75.553
CP979_32915	1359279	1359518	-	0.311561	1.77661
CP979_32920	1359681	1360748	-	40.2718	44.093
CP979_32925	1360754	1361185	-	18.6276	27.3014
CP979_32930	1361250	1366145	-	1037.48	945.624
CP979_32935	1366318	1368261	-	4652.17	4366.42
CP979_32940	1368321	1368725	-	3293.64	4491.17
CP979_32945	1369067	1369369	-	172.939	94.7681
CP979_32950	1369377	1369817	-	162.501	106.816
CP979_32955	1369936	1372599	-	1802.82	1268.9
CP979_32960	1373101	1374153	-	322.282	340.055
CP979_32965	1374168	1374479	-	70.5901	80.8372
CP979_32970	1374476	1374760	-	73.6114	84.8987
CP979_32975	1374835	1375551	-	169.089	119.542
CP979_32980	1375544	1376809	-	278.93	305.046
CP979_32985	1377398	1378159	+	104.645	438.312
CP979_32990	1378502	1380379	+	168.793	125.778
CP979_32995	1380528	1382762	-	1443.62	3166.81
CP979_33000	1383245	1384309	+	697.276	689.484
CP979_33005	1384382	1384903	+	181.614	189.523
CP979_33010	1385180	1385548	+	0.972107	1.0213
CP979_33015	1385634	1385774	-	0	0
CP979_33020	1386046	1386813	+	45.7216	16.0132
CP979_33025	1387474	1388823	+	3555.89	3015.93
CP979_33030	1388823	1390286	+	5024.47	4886.67
CP979_33035	1390488	1390575	-	6.8295	5.05259
CP979_33040	1390663	1391952	-	5.51263	4.05439
CP979_33045	1391949	1392569	-	6.77999	3.4531
CP979_33050	1392902	1393222	-	12.1852	8.29776
CP979_33055	1393397	1394038	+	49.4947	49.546
CP979_33060	1394120	1394704	+	267.349	322.74
CP979_33065	1394724	1396013	-	63.8861	57.6281
CP979_33070	1396070	1396339	-	0.689526	0.358402
CP979_33075	1396371	1397333	-	1.27944	3.1255
CP979_33080	1397465	1398343	+	12.8868	193.89
CP979_33085	1398402	1398887	-	7.61507	3.70369
CP979_33090	1398917	1399174	-	4.5532	2.37019
CP979_33095	1399370	1400311	-	41.1896	13.643
CP979_33100	1400464	1401117	-	16.646	6.5324
CP979_33105	1401114	1402505	-	58.7056	35.3639
CP979_33110	1402481	1403257	-	16.1315	8.00096
CP979_33115	1403254	1403949	-	12.5583	6.5016
CP979_33120	1403979	1404842	-	12.1393	14.9457
CP979_33125	1404905	1406467	-	23.3143	22.4419
CP979_33130	1406501	1407454	-	24.8594	45.7778
CP979_33135	1407479	1408279	-	1.63688	1.715
CP979_33140	1408276	1408659	-	0.972107	1.05981
CP979_33145	1408744	1409328	-	24.1481	13.4043
CP979_33150	1409370	1410773	-	8.05099	5.74628
CP979_33155	1410896	1413229	-	60.069	50.2059
CP979_33160	1413232	1414176	-	50.1921	39.8769
CP979_33165	1414215	1415000	-	20.7252	20.981
CP979_33170	1415085	1415354	-	8.40842	5.73858
CP979_33175	1415458	1416675	-	29.4458	25.5248
CP979_33180	1416672	1417940	-	44.0184	42.2932
CP979_33185	1417978	1418307	-	11.5741	17.9172
CP979_33190	1418328	1418924	-	5.30068	8.2166
CP979_33195	1419047	1420528	-	20.9257	33.0939
CP979_33200	1420974	1421909	+	0.311561	0.709104
CP979_33205	1422487	1424241	-	754.129	1718.44
CP979_33210	1424370	1425164	-	257.765	927.565
CP979_33215	1425462	1426163	+	385.187	371.089
CP979_33220	1426677	1427858	+	14.511	65.4212
CP979_33225	1428240	1429520	+	42.2323	129.963
CP979_33230	1429497	1430588	-	17.411	138.451
CP979_33235	1430626	1431297	+	414.007	2067.39
CP979_33240	1431398	1432306	-	353.358	329.872
CP979_33245	1432396	1433394	-	439.019	70.4732
CP979_33250	1433406	1434809	-	473.749	88.3518
CP979_33255	1434829	1436109	-	581.83	108.273
CP979_33260	1436106	1436945	-	587.553	161.318
CP979_33265	1437146	1438456	-	37.7679	41.3881
CP979_33270	1438593	1438985	-	86.4427	65.4715
CP979_33275	1438997	1440172	-	55.6256	13.5968
CP979_33280	1440337	1440804	-	88.1877	90.8612
CP979_33285	1440900	1441535	+	18.2418	33.0441
CP979_33290	1441602	1441901	-	167.666	181.965
CP979_33295	1442018	1442269	-	55.2772	54.4606
CP979_33300	1442321	1443088	+	36.6165	68.5627
CP979_33305	1443153	1443644	+	30.459	47.1575
CP979_33310	1443728	1444459	+	50.4258	202.882
CP979_33315	1444425	1445666	-	127.058	114.1
CP979_33320	1445864	1447417	+	26.0857	14.2597
CP979_33325	1447476	1448342	-	50.0713	14.3829
CP979_33330	1448339	1448983	-	39.7815	10.3901
CP979_33335	1449001	1449924	-	45.9427	13.8355
CP979_33340	1449939	1450682	-	81.0495	74.3042
CP979_33345	1450836	1451273	-	219.46	285.657
CP979_33350	1451382	1452161	-	603.61	732.731
CP979_33355	1452207	1452839	-	515.893	489.265
CP979_33360	1452882	1454153	-	684.146	958.086
CP979_33365	1454318	1455754	-	535.705	5060.25
CP979_33370	1455858	1456925	-	598.607	38029.4
CP979_33375	1457145	1458407	+	747.395	846.62
CP979_33380	1458395	1459039	+	374.264	325.065
CP979_33385	1459107	1459439	-	201.554	704.455
CP979_33390	1459642	1460253	-	131.924	2354.07
CP979_33395	1460402	1462171	+	74.7774	1808.86
CP979_33400	1462619	1473154	-	180.837	5871.41
CP979_33405	1473177	1484123	-	171.045	9612.17
CP979_33410	1484282	1485592	-	5.08938	370.365
CP979_33415	1485589	1486059	-	6.42678	387.279
CP979_33420	1486056	1487285	-	18.9024	1548.52
CP979_33425	1487282	1488844	-	33.5377	3361.32
CP979_33430	1488957	1490555	-	24.5557	1105.89
CP979_33435	1490555	1490803	-	5.23005	307.093
CP979_33440	1490945	1491883	-	33.4084	1079.07
CP979_33445	1491973	1492902	-	51.372	2108.86
CP979_33450	1493154	1499306	-	112.432	2892.41
CP979_33455	1499313	1510151	-	222.712	6065.77
CP979_33460	1510198	1515129	-	26.5669	1347.51
CP979_33465	1515188	1520761	-	130.302	10257.4
CP979_33470	1521116	1521877	+	127.95	1247.51
CP979_33475	1521977	1525027	-	1254.11	6855.94
CP979_33480	1525159	1525998	+	24.6927	756.877
CP979_33485	1525998	1526696	+	9.67942	182.644
CP979_33490	1526680	1527525	-	13.0359	117.689
CP979_33495	1527756	1528838	+	68.6706	2424.97
CP979_33500	1528984	1529904	+	6.68883	304.14
CP979_33505	1529901	1530479	+	2.25577	74.0696
CP979_33510	1530476	1532299	+	18.3209	514.134
CP979_33515	1532315	1532599	+	2.63796	110.961
CP979_33520	1532638	1532874	+	1.00531	23.9407
CP979_33525	1532905	1533414	-	366.627	180.454
CP979_33530	1533519	1534682	-	1348.63	775.455
CP979_33535	1534738	1535532	-	655.109	537.183
CP979_33540	1535529	1536590	-	793.038	681.909
CP979_33545	1536587	1537606	-	1082.99	1028.18
CP979_33550	1537768	1538760	+	114.077	113.007
CP979_33555	1538806	1539279	-	261.027	166.106
CP979_33560	1539248	1539934	-	101.042	57.8675
CP979_33565	1539931	1541142	-	240.286	71.3179
CP979_33570	1541287	1541520	+	30.9818	18.9693
CP979_33575	1541592	1541945	-	17.734	38.2969
CP979_33580	1541955	1542887	-	50.5405	97.8598
CP979_33585	1543006	1543617	-	118.803	50.2326
CP979_33590	1543794	1544534	+	16.9201	7.62716
CP979_33595	1545020	1546135	-	811.473	182.15
CP979_33600	1546139	1547476	-	351.356	115.731
CP979_33605	1547802	1548608	+	487.757	592.541
CP979_33610	1549127	1549807	-	197.387	1.7304
CP979_33615	1549804	1550886	-	346.324	4.75579
CP979_33620	1550999	1552162	+	158.997	60.3727
CP979_33625	1552159	1552797	+	49.0793	15.7241
CP979_33630	1552850	1553161	-	10.3484	6.33987
CP979_33635	1553331	1553969	+	2.88734	0.62439
CP979_33640	1554225	1555847	+	1811.05	487.691
CP979_33645	1556047	1557189	+	12.1966	5.24156
CP979_33650	1557176	1558972	-	378.635	221.672
CP979_33655	1559029	1559972	-	6.84217	1.0136
CP979_33660	1560344	1561792	-	146.493	36.0073
CP979_33665	1562084	1563472	-	473.746	296.27
CP979_33670	1563521	1564939	-	158.309	66.9442
CP979_33675	1565032	1565955	-	546.501	300.493
CP979_33680	1565961	1566368	-	47.911	27.4169
CP979_33685	1566365	1566880	-	187.626	108.678
CP979_33690	1567036	1567356	-	309.258	275.444
CP979_33695	1567401	1567661	-	154.699	145.476
CP979_33700	1567802	1568635	+	160.856	87.5118
CP979_33705	1568684	1569574	+	168.909	84.5409
CP979_33710	1569764	1571221	+	522.165	249.216
CP979_33715	1571704	1572363	+	3.92163	0.662897
CP979_33720	1572299	1573483	-	3.16992	4.33578
CP979_33725	1573791	1574783	+	51.2313	39.1713
CP979_33730	1574852	1575217	-	66.311	59.1009
CP979_33735	1575353	1577140	-	290.78	188.789
CP979_33740	1578299	1578673	+	106.785	129.979
CP979_33745	1578768	1579598	+	4.9517	9.50388
CP979_33750	1579621	1580157	+	80.511	100.342
CP979_33755	1580262	1581857	-	1179.48	1851.78
CP979_33760	1581854	1583536	-	857.201	1577.3
CP979_33765	1583653	1584489	+	49.1005	89.7511
CP979_33770	1584577	1585677	-	5.20107	4.71728
CP979_33775	1585902	1587014	+	119.375	215.691
CP979_33780	1587088	1588026	-	40.7911	40.0463
CP979_33785	1588272	1589126	+	24.0738	46.68
CP979_33790	1589287	1590549	+	7.49005	16.7993
CP979_33795	1590634	1591497	+	352.475	611.125
CP979_33800	1591526	1592263	-	835.405	30.2421
CP979_33805	1592465	1593133	+	498.87	63.4633
CP979_33810	1593291	1593950	+	550.75	25.0509
CP979_33815	1594121	1594333	-	1659.95	53.2154
CP979_33820	1594585	1596033	+	1989.75	86.8602
CP979_33825	1596065	1599379	-	91.7235	91.3126
CP979_33830	1599455	1600801	-	109.746	96.7467
CP979_33835	1600969	1602174	-	45.1994	51.2652
CP979_33840	1602312	1603526	-	539.845	173.397
CP979_33845	1603712	1603963	+	5.51263	4.32808
CP979_33850	1604397	1606682	-	167.856	11.4037
CP979_33855	1606854	1607852	+	73.1701	419.749
CP979_33860	1607904	1610117	-	487.335	26.3263
CP979_33865	1610198	1611076	-	13.0196	3.0947
CP979_33870	1611180	1611971	-	12.9658	9.9547
CP979_33875	1612130	1612969	-	18.4121	42.2974
CP979_33880	1613296	1614237	-	78.9568	93.3049
CP979_33885	1614242	1614697	-	64.2044	85.2003
CP979_33890	1614844	1615053	+	466.064	571.857
CP979_33895	1615069	1615692	-	62.2807	74.0886
CP979_33900	1615779	1617020	-	1.65741	3.4146
CP979_33905	1617377	1618702	+	4.16679	11.1804
CP979_33910	1618759	1620024	-	47.1231	9.604
CP979_33915	1620546	1621637	+	301.09	335.169
CP979_33920	1621815	1623770	+	154.011	213.344
CP979_33925	1623841	1625076	+	91.3171	188.88
CP979_33930	1625095	1625700	-	268.004	239.402
CP979_33935	1625730	1626494	-	353.086	285.894
CP979_33940	1626550	1627521	-	45.3853	44.9063
CP979_33945	1627567	1628532	-	265.722	317.901
CP979_33950	1628661	1629338	+	1747.84	2700.19
CP979_33955	1629536	1630687	+	2596.38	2833.57
CP979_33960	1630716	1631504	+	2365.45	2324.45
CP979_33965	1631538	1632494	+	1329.53	1225.32
CP979_33970	1632558	1632941	-	141.611	76.2467
CP979_33975	1633055	1633783	-	669.748	567.927
CP979_33980	1633869	1634630	-	1043.77	799.9
CP979_33985	1634914	1635474	+	2.62952	3.4608
CP979_33990	1635665	1636738	-	319.454	317.849
CP979_33995	1636824	1637978	-	387.472	168.927
CP979_34000	1638095	1638700	+	185.074	209.332
CP979_34005	1638773	1640074	+	344.604	334.526
CP979_34010	1640222	1641292	+	708.182	375.583
CP979_34015	1641387	1641722	-	26.4504	38.7785
CP979_34020	1641829	1642968	-	74.8601	124.059
CP979_34025	1643010	1644482	-	308.928	365.857
CP979_34030	1644698	1647097	-	1233.6	1615.51
CP979_34035	1647100	1647693	-	288.58	330.113
CP979_34040	1647696	1648586	-	705.854	696.879
CP979_34045	1648899	1650593	+	546.988	343.519
CP979_34050	1651009	1651797	+	77.16	32.851
CP979_34055	1651963	1652064	+	0	0
CP979_34060	1653555	1654400	-	85.4339	113.565
CP979_34065	1654640	1655512	+	396.976	769.006
CP979_34070	1655708	1656796	+	15038.5	956.226
CP979_34075	1656834	1657238	-	94.4237	58.3295
CP979_34080	1657323	1659065	-	545.254	98.3841
CP979_34085	1659093	1660826	-	254.498	77.6993
CP979_34090	1660950	1664720	-	474.794	176.897
CP979_34095	1664954	1665937	+	201.77	183.692
CP979_34100	1666111	1666593	+	55.4107	34.624
CP979_34105	1666580	1667974	-	115.914	560.156
CP979_34110	1668024	1669157	-	724.205	3778.24
CP979_34115	1669446	1670402	-	96.3799	84.4479
CP979_34120	1670527	1671459	+	10.1033	7.15679
CP979_34125	1671574	1671981	+	15.4378	16.5683
CP979_34130	1671906	1672655	-	68.4798	71.2563
CP979_34135	1672714	1673838	-	942.965	993.92
CP979_34140	1673856	1675493	+	250.52	337.627
CP979_34145	1675967	1677241	+	109.786	107.68
CP979_34150	1677529	1678098	+	614.993	590.92
CP979_34155	1678453	1680150	+	1860.22	590.801
CP979_34160	1680147	1680326	+	133.689	39.557
CP979_34165	1680323	1681039	+	516.133	137.586
CP979_34170	1681039	1681605	+	292.706	76.351
CP979_34175	1681602	1682537	+	962.628	268.542
CP979_34180	1682537	1683877	+	913.758	249.702
CP979_34185	1684082	1685203	+	717.433	227.9
CP979_34190	1685230	1686024	+	300.233	124.784
CP979_34195	1686011	1686898	+	296.099	109.934
CP979_34200	1686912	1687655	+	64.6692	30.7971
CP979_34205	1687671	1688222	-	234.033	900.138
CP979_34210	1688417	1689274	+	129.935	174.104
CP979_34215	1689329	1690156	+	418.117	741.003
CP979_34220	1690204	1690929	-	619.45	823.59
CP979_34225	1690996	1692282	-	11239.5	9312.2
CP979_34230	1692392	1693717	-	115602	80921.4
CP979_34235	1693789	1694607	-	28581.7	28600
CP979_34240	1694796	1696916	+	4265.75	1974.09
CP979_34245	1696870	1698150	-	7.05413	14.9842
CP979_34250	1698274	1700694	+	161.087	57.8941
CP979_34255	1700759	1700983	+	56.2826	64.3928
CP979_34260	1701078	1701563	-	47.1882	127.127
CP979_34265	1701654	1702721	-	40.064	15.8438
CP979_34270	1702930	1703484	-	180.581	146.207
CP979_34275	1703636	1704604	+	35.0587	163.725
CP979_34280	1704661	1706412	+	1247.27	833.476
CP979_34285	1706437	1707591	-	526.016	279.251
CP979_34290	1707683	1708642	-	1117.12	682.996
CP979_34295	1708747	1709286	-	157.01	89.7131
CP979_34300	1709504	1709629	+	0.344763	0
CP979_34305	1710677	1711300	-	42.9134	36.3432
CP979_34310	1711796	1712269	+	98.9129	113.607
CP979_34315	1712560	1714566	+	142.372	880.882
CP979_34320	1714592	1715029	-	35.241	39.1405
CP979_34325	1715178	1716011	+	1026.09	586.378
CP979_34330	1716008	1716247	+	1327.46	1142.88
CP979_34335	1716353	1716808	+	787.492	849.108
CP979_34340	1717029	1718204	-	84.2654	34.4505
CP979_34345	1718301	1719803	-	84.2159	44.5017
CP979_34350	1719914	1720438	+	111.44	171.667
CP979_34355	1720486	1720875	+	21.2203	32.7817
CP979_34360	1720976	1721761	+	475.09	611.311
CP979_34365	1721881	1722585	-	6.85062	9.32261
CP979_34370	1722590	1725385	-	32.4322	68.9015
CP979_34375	1725463	1725660	-	34.9095	113.928
CP979_34380	1725812	1726375	+	1.88625	3.7884
CP979_34385	1726379	1726915	+	9.07741	33.6833
CP979_34390	1726933	1728756	+	28.9978	58.2958
CP979_34395	1728753	1729247	+	0.623121	3.64208
CP979_34400	1729335	1730081	-	64.4954	161.833
CP979_34405	1730322	1730954	+	342.476	1331.37
CP979_34410	1731039	1731650	-	93.3073	624.572
CP979_34415	1731878	1732306	+	13.3149	37.7803
CP979_34420	1732435	1732734	-	6037.28	19305.3
CP979_34425	1732940	1733623	-	68.1151	113.589
CP979_34430	1733827	1734234	-	1464.49	1523.48
CP979_34435	1734250	1735647	-	1165.75	1046.45
CP979_34440	1735776	1736246	-	642.465	493.963
CP979_34445	1736353	1737147	-	98.5741	125.728
CP979_34450	1737184	1738269	+	1430.59	1246.55
CP979_34455	1738304	1738729	+	8538.09	9746.5
CP979_34460	1738895	1740253	+	730.553	1177.04
CP979_34465	1740342	1741301	+	125.761	120.819
CP979_34470	1741636	1742331	+	70.5067	73.6881
CP979_34475	1742480	1742689	+	7.14529	7.91211
CP979_34480	1742646	1743290	-	7.58186	19.0155
CP979_34485	1743287	1744267	-	36.9516	78.9842
CP979_34490	1744367	1745074	+	87.6647	131.158
CP979_34495	1745156	1746592	+	422.027	256.578
CP979_34500	1746598	1747677	+	90.7145	37.2063
CP979_34505	1747723	1748475	+	26.608	13.3077
CP979_34510	1748639	1749352	-	6353.63	6644.19
CP979_34515	1749370	1750845	-	233.621	280.473
CP979_34520	1750966	1752084	+	19.6414	32.7088
CP979_34525	1752094	1753467	+	565.039	644.225
CP979_34530	1753499	1754575	-	1309.19	789.2
CP979_34535	1754666	1755391	+	186.147	123.689
CP979_34540	1755688	1756353	+	2890.92	403.924
CP979_34545	1756435	1757718	+	2140.86	1427.83
CP979_34550	1757920	1759134	+	7980.52	5345.26
CP979_34555	1759131	1761269	+	11346.3	8534.21
CP979_34560	1761362	1762447	-	920.754	1154.37
CP979_34565	1762564	1764042	-	423.017	126.143
CP979_34570	1764290	1766209	-	9107.55	7606.25
CP979_34575	1766414	1767700	-	406.514	467.615
CP979_34580	1767697	1768476	-	368.729	382.825
CP979_34585	1768709	1769764	-	1393.16	1473.1
CP979_34590	1769896	1771107	-	952.438	908.094
CP979_34595	1771250	1772188	-	310.932	280.371
CP979_34600	1772188	1773117	-	506.487	515.902
CP979_34605	1773218	1774666	-	2551.6	1634
CP979_34610	1775181	1776086	+	8049.12	9852.11
CP979_34615	1776160	1778874	-	31653.1	9172.98
CP979_34620	1779382	1779675	+	49.5014	380.532
CP979_34625	1779890	1780252	+	73.7135	30.697
CP979_34630	1780349	1781878	+	4860.94	2697.74
CP979_34635	1781954	1783510	-	240.783	171.732
CP979_34640	1783858	1785615	+	73.5855	64.269
CP979_34645	1785625	1786446	+	129.709	105.29
CP979_34650	1786725	1787231	+	74.9355	70.3162
CP979_34655	1787185	1788624	-	146.114	48.421
CP979_34660	1788853	1789878	-	1498	775.482
CP979_34665	1790047	1791279	-	388.983	385.346
CP979_34670	1791461	1794073	-	377.378	1829.92
CP979_34675	1794070	1795560	-	242.043	1337.55
CP979_34680	1795675	1796712	-	185.869	192.511
CP979_34685	1796709	1797632	-	598.777	605.526
CP979_34690	1797952	1798185	+	27.6054	3.30678
CP979_34695	1798461	1798889	-	199.938	182.817
CP979_34700	1799016	1799414	-	135.581	91.0306
CP979_34705	1799411	1800529	-	35.337	22.2375
CP979_34710	1800996	1801439	-	662.461	465.292
CP979_34715	1801550	1802806	-	117.73	71.934
CP979_34720	1802812	1803900	-	2.88312	3.14091
CP979_34725	1804118	1805451	-	29.1765	27.2172
CP979_34730	1805560	1806438	+	11.5947	5.8233
CP979_34735	1807006	1808487	+	1372.2	3340.06
CP979_34740	1808564	1809880	+	1579.82	3080.74
CP979_34745	1809870	1811129	+	1759.06	2868.42
CP979_34750	1811126	1812505	+	347.48	516.236
CP979_34755	1812502	1814031	+	423.464	635.171
CP979_34760	1814034	1815968	+	1619.81	2315.68
CP979_34765	1816036	1818234	+	3133.67	4177.72
CP979_34770	1818237	1820189	+	1286.08	1559.07
CP979_34775	1820206	1821747	+	486.513	701.196
CP979_34780	1821749	1823005	+	190.275	305.33
CP979_34785	1823007	1824218	+	244.624	443.921
CP979_34790	1824215	1825450	+	821.352	1177.43
CP979_34795	1825447	1826235	+	745.511	1059.88
CP979_34800	1826232	1826879	+	279.707	373.076
CP979_34805	1826883	1827908	+	645.598	855.45
CP979_34810	1827926	1829179	+	824.646	1178.66
CP979_34815	1829185	1830474	+	111.327	181.884
CP979_34820	1830471	1831427	+	672.233	873.666
CP979_34825	1831424	1832647	+	193.867	309.513
CP979_34830	1832644	1833201	+	215.994	310.468
CP979_34835	1833204	1834523	+	457.461	744.677
CP979_34840	1834526	1835245	-	49.8069	31.5986
CP979_34845	1835440	1836555	+	1243.49	796.889
CP979_34850	1836672	1839749	-	13.1736	31.4328
CP979_34855	1839791	1843201	-	12.9115	37.4415
CP979_34860	1843260	1844084	-	3.15725	14.7721
CP979_34865	1844145	1845242	-	1.94844	15.2117
CP979_34870	1845239	1846075	-	0.967884	6.44769
CP979_34875	1846153	1847172	-	2.0064	42.2856
CP979_34880	1847169	1848209	-	12.7122	273.212
CP979_34885	1848202	1848390	-	1.31687	76.2467
CP979_34890	1848592	1849140	+	10.3943	63.394
CP979_34895	1849137	1850225	+	8.74474	54.1211
CP979_34900	1850288	1851580	+	6.79208	28.716
CP979_34905	1851577	1852428	+	3.46459	6.60586
CP979_34910	1852425	1853441	+	4.79835	12.3326
CP979_34915	1853516	1853776	+	1.31687	2.31629
CP979_34920	1853810	1855108	+	50.9076	67.4555
CP979_34925	1855105	1855887	+	5.19263	8.5519
CP979_34930	1855902	1856621	+	10.419	10.1976
CP979_34935	1856782	1860252	-	11.5077	14.4641
CP979_34940	1860249	1860953	-	0.943127	3.29138
CP979_34945	1861064	1864198	-	7.90974	14.9611
CP979_34950	1864213	1867539	-	24.4856	143.869
CP979_34955	1867644	1868837	+	25.8109	147.652
CP979_34960	1868840	1869862	+	10.6105	39.804
CP979_34965	1869979	1870734	-	33.8372	90.9424
CP979_34970	1870812	1871462	+	11.9104	59.0392
CP979_34975	1871663	1873258	-	29.7078	13.3966
CP979_34980	1873255	1876686	-	83.9369	34.6513
CP979_34985	1876795	1878087	-	188.549	83.9278
CP979_34990	1878285	1878497	-	17.0656	6.36297
CP979_34995	1878543	1879781	-	54.5327	24.6575
CP979_35000	1879586	1880758	-	24.86	27.9607
CP979_35005	1880755	1882026	-	36.1454	124.148
CP979_35010	1882259	1883455	+	52.6973	33.2982
CP979_35015	1883680	1883958	-	22.8983	15.092
CP979_35020	1884011	1885300	-	11.0337	6.62896
CP979_35025	1885297	1886577	-	14.3914	17.8863
CP979_35030	1886760	1887731	+	19.2888	16.865
CP979_35035	1887776	1888561	+	16.1026	12.8184
CP979_35040	1888599	1889579	+	37.7304	31.8338
CP979_35045	1889681	1890052	+	7.78108	4.70958
CP979_35050	1890261	1891169	-	11.1001	7.68877
CP979_35055	1891162	1891479	-	9.18911	9.18814
CP979_35060	1891761	1892618	+	33.5751	56.9652
CP979_35065	1892615	1893679	+	16.1358	16.7069
CP979_35070	1893784	1894293	+	4.19999	4.40509
CP979_35075	1894309	1895463	+	26.6206	31.899
CP979_35080	1895453	1896718	-	22.6828	105.124
CP979_35085	1896718	1897605	-	15.5392	63.1967
CP979_35090	1897695	1898276	-	7.69414	43.0255
CP979_35095	1898431	1899354	-	6.82106	67.8601
CP979_35100	1899351	1899530	-	0.311561	5.09879
CP979_35105	1899524	1900276	-	13.8758	132.619
CP979_35110	1900346	1901113	-	29.7036	343.658
CP979_35115	1901355	1902446	+	6.36882	5.73858
CP979_35120	1902443	1903681	+	0.967884	1.6919
CP979_35125	1903819	1904256	+	318.342	296.653
CP979_35130	1904282	1905817	+	591.024	493.74
CP979_35135	1905978	1906622	-	233.356	90.7042
CP979_35140	1906627	1907448	-	172.282	73.3297
CP979_35145	1908000	1910282	+	390.134	263.242
CP979_35150	1910306	1911934	+	200.907	102.261
CP979_35155	1912026	1913258	+	1188.66	1019.54
CP979_35160	1913268	1913873	-	399.521	381.317
CP979_35165	1914353	1915675	+	34.1233	22.2529
CP979_35170	1915806	1916837	+	292.733	338.784
CP979_35175	1916874	1917749	-	13.95	12.5755
CP979_35180	1917746	1918720	-	10.6099	12.1128
CP979_35185	1918840	1920162	-	48.592	33.0903
CP979_35190	1920437	1922830	+	26.0555	26.2031
CP979_35195	1922827	1923873	+	8.05521	6.21251
CP979_35200	1924112	1925302	-	15.5579	17.7015
CP979_35205	1925377	1926336	-	6.75465	11.5814
CP979_35210	1926536	1926820	-	75.2677	31.8877
CP979_35215	1926915	1929191	-	3143.04	1247.41
CP979_35220	1930323	1930814	+	7.73156	6.69057
CP979_35225	1930858	1931517	+	241.389	95.7941
CP979_35230	1931619	1932434	+	470.952	69.2173
CP979_35235	1932698	1934752	+	852.357	109.106
CP979_35240	1934851	1935450	+	144.384	18.4799
CP979_35245	1935777	1937069	+	378.154	377.324
CP979_35250	1937146	1937994	-	15.9692	10.5098
CP979_35255	1938035	1938352	+	268.849	102.966
CP979_35260	1938907	1939344	+	67.812	28.8736
CP979_35265	1939609	1940937	-	853.928	649.726
CP979_35270	1941023	1943074	-	2054.93	931.214
CP979_35275	1943309	1943977	+	2585.73	1750.67
CP979_35280	1943977	1944651	+	1951.34	1348.75
CP979_35285	1944823	1945584	-	3812.35	2288.38
CP979_35290	1945588	1945986	-	1488.11	1042.46
CP979_35295	1946031	1946717	-	164.639	212.765
CP979_35300	1946811	1949354	-	758.259	1180.91
CP979_35305	1949456	1950124	-	258.833	688.694
CP979_35310	1950461	1951228	-	3595.38	4020.73
CP979_35315	1951230	1951742	-	2498.57	2808.86
CP979_35320	1951742	1952326	-	350.182	335.665
CP979_35325	1952385	1952900	+	603.007	587.626
CP979_35330	1952993	1954051	-	4601.15	4665.85
CP979_35335	1954065	1954361	-	6207.45	7133.35
CP979_35340	1954759	1955994	-	3843.2	4174
CP979_35345	1955999	1956652	-	2369.26	3207.27
CP979_35350	1957010	1957192	+	1470.79	695.714
CP979_35355	1957275	1958084	-	574.075	551.961
CP979_35360	1958096	1959223	-	1737.88	1837.04
CP979_35365	1959400	1960641	+	4930.78	10723.7
CP979_35370	1960601	1961920	+	1533.97	3403.08
CP979_35375	1961928	1962917	-	315.938	1257.72
CP979_35380	1963309	1964364	+	3374.99	2961.76
CP979_35385	1964442	1965269	-	324.028	248.947
CP979_35390	1965426	1966199	+	79.97	91.328
CP979_35395	1966243	1967589	-	13.3601	12.8569
CP979_35400	1967592	1968557	-	17.4146	15.4042
CP979_35405	1968621	1971320	-	3.19468	7.84279
CP979_35410	1971675	1972325	-	328.683	328.196
CP979_35415	1972389	1973594	-	876.622	851.716
CP979_35420	1973594	1974193	-	1206.85	1165.19
CP979_35425	1974233	1977214	-	494.675	357.98
CP979_35430	1977421	1977702	+	648.213	201.812
CP979_35435	1977854	1978537	-	20.6926	39.2916
CP979_35440	1978717	1979487	-	1536.81	2910.49
CP979_35445	1979866	1981230	-	5449.57	7162.8
CP979_35450	1981257	1982600	-	6091.97	7596.36
CP979_35455	1982826	1985285	+	4149.93	4615.88
CP979_35460	1985385	1986053	-	203.627	313.631
CP979_35465	1986096	1987676	+	46.7403	23.1972
CP979_35470	1987684	1988904	-	916.845	652.94
CP979_35475	1988942	1990630	+	110.695	103.152
CP979_35480	1990627	1991307	+	87.5771	90.7149
CP979_35485	1991352	1992944	-	3758.91	184.162
CP979_35490	1992941	1993426	-	769.335	72.0383
CP979_35495	1993616	1995733	-	2932.35	5643.97
CP979_35500	1996171	1996401	+	15914.9	11776.3
CP979_35505	1996610	1997431	-	446.699	293.088
CP979_35510	1997581	1999134	-	24408	20872.4
CP979_35515	1999514	2000404	-	3284	372.2
CP979_35520	2000565	2002328	-	108.497	90.2481
CP979_35525	2002451	2003215	-	690.152	666.936
CP979_35530	2003324	2005378	-	271.9	85.9508
CP979_35535	2005494	2006888	-	94.8378	74.8137
CP979_35540	2007030	2009213	+	1074.43	942.71
CP979_35545	2009441	2010067	+	904.641	941.778
CP979_35550	2010120	2010737	-	907.441	1102.2
CP979_35555	2010844	2011551	-	580.918	766.19
CP979_35560	2012103	2013017	-	950.917	935.639
CP979_35565	2013030	2013689	-	278.909	271.162
CP979_35570	2013723	2015339	-	83.6556	94.8771
CP979_35575	2015442	2016101	+	44.7042	56.2449
CP979_35580	2016106	2016711	-	605.115	535.39
CP979_35585	2016954	2017484	+	2408.39	3748.27
CP979_35590	2017638	2020541	-	22949.6	51633.1
CP979_35595	2020716	2021222	-	1901.96	4364.47
CP979_35600	2021662	2022450	+	20883.3	6415.76
CP979_35605	2022581	2024554	-	2642.55	2321.2
CP979_35610	2024605	2026464	-	4061.6	339.579
CP979_35615	2026525	2027322	-	1658.3	132.915
CP979_35620	2027460	2029334	-	1952.37	125.454
CP979_35625	2029373	2030716	-	1168.08	365.269
CP979_35630	2031324	2032499	+	2662.6	4973.26
CP979_35635	2032578	2034071	-	18570.6	24200.7
CP979_35640	2034280	2035821	-	150.227	15.6471
CP979_35645	2035986	2038145	-	2011.24	756.861
CP979_35650	2038362	2039237	-	773.463	787.717
CP979_35655	2039338	2039790	-	609.126	706.904
CP979_35660	2039899	2040837	-	497.999	574.856
CP979_35665	2041010	2041351	+	746.378	565.69
CP979_35670	2041380	2041679	+	1193.84	819.731
CP979_35675	2041768	2042481	-	95.3765	114.768
CP979_35680	2042720	2044249	-	3022.24	2845.04
CP979_35685	2044522	2045553	+	65.3232	110.386
CP979_35690	2045732	2046352	+	20.9003	26.3571
CP979_35695	2046508	2047230	+	6.70936	8.74087
CP979_35700	2047241	2048437	+	57.2468	116.845
CP979_35705	2048437	2049072	+	58.4593	82.4296
CP979_35710	2049162	2050349	-	46.5778	46.1593
CP979_35715	2051059	2052057	+	191.771	476.46
CP979_35720	2052076	2053473	-	82.7517	87.3927
CP979_35725	2053492	2054217	-	205.273	241.64
CP979_35730	2054479	2055264	+	1447.3	2540.58
CP979_35735	2055319	2056137	+	4854.65	7298.75
CP979_35740	2056252	2056926	+	1267.51	1864.58
CP979_35745	2056923	2057813	+	1172.87	1678.05
CP979_35750	2058207	2060000	+	298.209	309.863
CP979_35755	2060267	2060866	+	16.434	21.3205
CP979_35760	2060857	2061276	+	20.913	48.6142
CP979_35765	2061554	2062120	-	1384.26	1438.71
CP979_35770	2062125	2063261	-	8612.91	8871.44
CP979_35775	2063557	2064090	-	450.057	118.86
CP979_35780	2064310	2065122	-	35.8134	49.8819
CP979_35785	2065459	2066595	-	600.691	542.847
CP979_35790	2066857	2067051	-	200.331	246.03
CP979_35795	2067131	2068081	+	101.963	13.9321
CP979_35800	2068136	2068453	-	102.25	11.0145
CP979_35805	2068450	2069199	-	251.316	21.5592
CP979_35810	2069246	2070106	-	110.703	103.621
CP979_35815	2070264	2074910	+	2107.97	1426.22
CP979_35820	2075096	2075914	+	254.382	162.102
CP979_35825	2075947	2076711	+	43.5456	24.619
CP979_35830	2076659	2076928	-	2650.78	1357
CP979_35835	2076950	2077189	-	39.9059	25.8986
CP979_35840	2077242	2078504	-	1984.99	1219.94
CP979_35845	2078818	2079222	-	712.783	669.756
CP979_35850	2079401	2079667	+	741.291	134.264
CP979_35855	2079660	2079878	+	635.757	116.807
CP979_35860	2079964	2080239	+	911.264	180.509
CP979_35865	2080251	2080775	+	1425.73	371.863
CP979_35870	2080772	2081638	+	743.744	270.779
CP979_35875	2081635	2082399	+	348.361	128.717
CP979_35880	2082399	2082761	+	91.3299	37.7501
CP979_35885	2082787	2083172	+	8.44527	6.5401
CP979_35890	2083806	2084639	+	3.72599	1.60718
CP979_35895	2084731	2085054	+	42.4829	11.4002
CP979_35900	2085604	2085903	+	39.147	4.09289
CP979_35905	2085900	2086193	+	0.97633	0.701404
CP979_35910	2087830	2088045	+	15.57	2.36249
CP979_35915	2088787	2088975	+	0.660546	1.0213
CP979_35920	2089390	2089791	+	1.89048	2.0811
CP979_35925	2089833	2090012	-	3.88843	4.38969
CP979_35930	2090509	2090988	+	136.002	2.85951
CP979_35935	2091246	2091662	+	4.89374	1.41051
CP979_35940	2091596	2092381	+	3.50202	0.662897
CP979_35945	2094198	2094506	-	15.5948	23.4401
CP979_35950	2094711	2094861	+	0.315783	0
CP979_35955	2095038	2095475	+	118.923	37.1909
CP979_35960	2095742	2096020	+	55.6469	17.9711
CP979_35965	2096004	2097476	+	210.375	64.6274
CP979_35970	2097715	2098959	+	58.7998	30.2036
CP979_35975	2098931	2099713	+	160.976	47.5585
CP979_35980	2099782	2101020	+	374.666	81.2187
CP979_35985	2101080	2101274	+	48.0113	13.0186
CP979_35990	2101285	2101836	+	231.228	60.0031
CP979_35995	2101836	2102306	+	97.5218	22.8809
CP979_36000	2102323	2102523	+	54.4188	16.7608
CP979_36005	2102525	2103511	+	488.134	101.001
CP979_36010	2103521	2104027	+	105.291	15.6779
CP979_36015	2104036	2104587	+	533.686	80.4907
CP979_36020	2104657	2108514	+	440.962	155.143
CP979_36025	2108511	2110883	+	309.343	100.863
CP979_36030	2110895	2111293	+	29.633	6.78299
CP979_36035	2111303	2111803	+	36.6859	10.4174
CP979_36040	2111865	2112650	+	116.363	29.2711
CP979_36045	2112664	2112888	+	40.6963	13.1537
CP979_36050	2112909	2113196	+	28.4695	5.8233
CP979_36055	2113304	2113498	-	56.9348	95.9251
CP979_36060	2113542	2113787	-	55.7875	105.282
CP979_36065	2114134	2114322	+	21.1382	1.32579
CP979_36070	2114367	2114570	-	286.874	423.975
CP979_36075	2119663	2119971	+	5.52108	2.42411
CP979_36080	2121402	2121581	+	0.972107	0.350702
CP979_36085	2123693	2124085	-	0.311561	3.00999
CP979_36090	2125341	2125532	+	21.5192	3.4223
CP979_36095	2125526	2125873	+	38.4955	6.02352
CP979_36100	2125967	2126179	-	11.9811	5.4572
CP979_36105	2126898	2127096	-	0	0
CP979_36110	2130131	2130379	+	0	0
CP979_13125	2870331	2872169	+	537.947	164.388
CP979_06635	1435041	1436153	-	435.834	814.537
CP979_03165	717814	718794	-	28.6065	78.8799
CP979_00005	610	1095	+	36.704	49.1847
CP979_00010	1246	1833	-	175.14	143.767
CP979_00015	1877	3478	-	12.2141	56.8616
CP979_00020	4043	4529	-	0.344763	0.670597
CP979_00025	4922	5302	-	2.26422	5.33397
CP979_00030	5774	7750	-	48.1144	62.2803
CP979_00035	7702	8160	-	62.9871	72.158
CP979_00040	8348	8701	-	0.660546	1.3797
CP979_00045	9481	9852	+	44.8666	84.1475
CP979_00050	9900	11048	-	142.615	310.683
CP979_00055	11456	11971	-	0.344763	3.4608
CP979_00060	12000	12275	-	2.60898	6.8523
CP979_00065	12276	13064	+	2.92054	4.37429
CP979_00070	13213	13740	-	224.01	232.552
CP979_00075	14822	15517	-	177.257	130.796
CP979_00080	15514	16815	-	189.15	162.214
CP979_00085	17032	17739	+	2.21835	2.97918
CP979_00090	17736	20084	+	11.2541	20.7844
CP979_00095	20798	20986	-	1.03429	2.43951
CP979_00100	22130	22354	-	13.1355	11.2615
CP979_00105	22440	22760	-	48.4532	48.911
CP979_00110	22946	23412	-	29.549	23.8293
CP979_00115	23633	24706	-	149.584	96.322
CP979_00120	24835	25719	+	49.3451	31.2788
CP979_00125	25787	26745	-	102.097	105.695
CP979_00130	26799	27980	-	60.2754	42.4823
CP979_00135	28064	28522	+	103.862	83.7198
CP979_00140	28808	29392	+	257.407	214.454
CP979_00145	29523	29702	+	31.079	29.8451
CP979_00150	30253	30354	+	0.656323	0
CP979_00155	30643	31392	+	5.24272	3.4531
CP979_00160	31510	31632	+	1.60367	1.41821
CP979_00165	31770	32039	+	151.282	61.4397
CP979_00170	32262	33061	+	6.74257	3.64208
CP979_00175	33075	34145	-	81.7893	110.401
CP979_00180	34349	34921	-	44.3184	31.6413
CP979_00185	34920	35483	+	9.38475	3.56862
CP979_00190	35871	37049	-	413.445	307.685
CP979_00195	37087	37656	-	151.087	131.39
CP979_00200	38420	39184	-	609.723	1102.43
CP979_00205	39448	39540	+	0	0.312195
CP979_00210	39807	40175	+	1.25469	3.16816
CP979_00215	40621	41550	-	5.15156	3.13321
CP979_00220	41639	42304	+	57.0525	47.1995
CP979_00225	42493	43134	-	26.5005	26.2493
CP979_00230	43567	44067	+	812.223	703.074
CP979_00235	44372	45022	+	1269.62	1915.71
CP979_00240	47445	48335	+	1070.84	2253.81
CP979_00245	48526	49035	-	121.964	121.12
CP979_00250	49168	49539	-	35.2706	40.8401
CP979_00255	49618	50028	+	14.1789	20.0172
CP979_00260	50283	50912	-	78.7045	195.118
CP979_00265	51456	52286	+	130.742	60.0759
CP979_00270	52499	52765	+	274.707	139.335
CP979_00275	53234	56953	+	421.974	644.778
CP979_00280	57184	58293	-	58.7188	1145.19
CP979_00285	58851	58952	+	0.967884	1.33349
CP979_00290	58912	59184	-	24.8962	80.3319
CP979_00295	59726	60259	+	299.306	546.324
CP979_00300	60449	60628	+	23.7417	37.1986
CP979_00305	60706	61083	+	229.877	232.402
CP979_00310	61386	61874	-	5482.44	998.276
CP979_00315	62209	62697	-	203.516	297.46
CP979_00320	62884	64419	+	276.379	259.677
CP979_00325	64505	66163	-	194.655	103.614
CP979_00330	66488	67087	+	30.8128	25.7019
CP979_00335	67182	68048	-	682.209	672.208
CP979_00340	68266	68493	-	1754.64	1569.63
CP979_00345	68559	69131	-	4134.44	3037.33
CP979_00350	69247	71358	-	208.29	144.69
CP979_00355	71331	73115	-	530.107	75.2906
CP979_00360	74030	75019	+	102.717	44.494
CP979_00365	75706	78063	+	906.119	67.9069
CP979_00370	78178	79752	+	878.914	704.051
CP979_00375	80547	82004	+	4454.72	2548.42
CP979_00380	82041	84398	-	2565.64	1633.96
CP979_00385	84590	84958	-	9986.1	6537.73
CP979_00390	85559	85825	+	101.935	25.1237
CP979_00395	85906	86847	-	67.94	75.6691
CP979_00400	87091	87462	+	5.72459	7.28772
CP979_00405	87471	87887	-	93.4031	94.2106
CP979_00410	88055	89206	-	39.453	18.2714
CP979_00415	89368	89772	-	50.5169	7.5537
CP979_00420	90505	91299	+	35.6987	9.51929
CP979_00425	91380	92354	-	17.859	17.8787
CP979_00430	92612	93814	-	65.1347	106.428
CP979_00435	94015	94779	-	75.8418	85.8205
CP979_00440	94838	95206	+	1.59523	2.3933
CP979_00445	95203	95919	+	26.5542	26.8701
CP979_00450	96001	97248	-	20.5562	46.7872
CP979_00455	97620	98324	+	1151.12	453.534
CP979_00460	98435	98980	+	372.195	150.001
[truncated: 5,224 more rows]
