# Supplementary material for: Iron competition triggers antibiotic biosynthesis in Streptomyces coelicolor during coculture with Myxococcus xanthus
Source: ISME J. 2020 Jan 28;14(5):1111–24. doi: 10.1038/s41396-020-0594-6 (PMC7174319; doi:10.1038/s41396-020-0594-6)
Supplement: Supplementary file 11 — Dataset 10 [file 41396_2020_594_MOESM11_ESM.xlsx]

## Sheet: Sheet1
Supplementary Data 10. Normalized mRNA expression levels of S. rinosus in the CTT media condition, and iron restricted CTT media condition. The expression of the genes was normalized using the DESeq package in R. Expression values for duplicate data were merged as a normalized value
Gene	Start	End	Strand	CTT normal media	CTT iron restricted media
CP984_19900	4680499	4680765	-	693.305	2229.56
CP984_09590	2334320	2346829	+	403.791	168.26
CP984_04735	1169796	1173113	+	6993.93	7647.64
CP984_00005	446	3271	+	147.835	105.982
CP984_00010	3347	3895	+	98.3335	186.613
CP984_00015	4098	4775	+	254.753	532.546
CP984_00020	4902	5360	-	3.27052	3.43053
CP984_00025	5417	5671	+	16.0356	36.157
CP984_00030	5726	7505	+	12.4333	21.993
CP984_00035	7823	8881	+	78.5485	220.944
CP984_00040	9015	9590	-	101.873	104.877
CP984_00045	9590	11169	-	14.4123	20.5315
CP984_00050	12031	12396	-	15.4118	27.5936
CP984_00055	12395	12652	+	4.89553	14.5097
CP984_00060	12710	13093	-	84.0075	153.578
CP984_00065	13244	13567	-	405.102	666.233
CP984_00070	14384	14578	+	1.72076	1.85458
CP984_00075	14904	15824	-	45.8209	71.3735
CP984_00080	15998	16564	+	179.845	247.389
CP984_00085	16956	17534	-	33.2626	44.4502
CP984_00090	17648	17890	-	3.851	11.0569
CP984_00095	18050	18238	-	29.1637	79.085
CP984_00100	18491	19102	-	1335.69	2540.74
CP984_00105	19143	23126	-	1019.88	1892.71
CP984_00110	23533	23964	+	228.079	391.068
CP984_00115	24545	26089	+	1997.22	1783.18
CP984_00120	26692	28089	+	11.0582	35.9147
CP984_00125	28086	29252	+	11.4882	24.3496
CP984_00130	29422	29904	+	31.2948	15.5976
CP984_00135	29865	30329	+	59.7637	31.159
CP984_00140	30659	30766	+	0.306198	0.365193
CP984_00145	31435	32388	-	620.588	526.83
CP984_00150	32854	33057	-	11.4029	5.35002
CP984_00155	33912	34457	-	52.1648	8.42862
CP984_00160	35483	35929	+	48.7721	1.92648
CP984_00165	36491	36751	+	56.2046	29.0097
CP984_00170	37344	38570	-	3349.19	4071.33
CP984_00175	38952	40301	-	3360.3	1624.82
CP984_00180	41473	41682	+	4.26436	2.70712
CP984_00185	42661	43011	-	49.1048	45.6617
CP984_00190	43160	43510	+	4505.42	539.11
CP984_00195	43611	44843	-	345.22	186.557
CP984_00200	45177	45605	-	15.05	29.5551
CP984_00205	45882	46046	-	2.32658	2.29167
CP984_00210	46927	48150	-	20.128	12.5393
CP984_00215	48322	48900	-	11.1746	23.3747
CP984_00220	49041	49569	-	43.6261	47.8667
CP984_00225	49954	50745	-	35.8355	85.8657
CP984_00230	51139	51933	+	85.5901	86.9962
CP984_00235	51975	53267	-	25.9674	94.9305
CP984_00240	53628	54794	+	51.0978	119.396
CP984_00245	54845	55798	-	79.2187	133.435
CP984_00250	55862	57067	+	75.4357	95.399
CP984_00255	57287	57898	-	29.6287	33.9387
CP984_00260	58195	58965	-	19.6639	20.2026
CP984_00265	58998	59327	-	6.82015	9.93964
CP984_00270	59398	60354	+	26.4061	47.5582
CP984_00275	60582	61775	+	122.221	61.2431
CP984_00280	62062	62757	+	46.8316	26.5979
CP984_00285	62961	63677	+	68.4247	56.3219
CP984_00290	63889	64404	+	398.021	164.44
CP984_00295	64937	66175	+	52.7738	35.8149
CP984_00300	66757	67164	+	44.9466	44.7176
CP984_00305	67612	68085	-	146.881	137.9
CP984_00310	69202	69921	-	146.527	196.991
CP984_00315	69996	71576	+	45.5605	50.0165
CP984_00320	72229	73242	+	259.317	44.8565
CP984_00325	73342	74865	+	771.089	94.0813
CP984_00330	74960	75775	+	647.156	83.6529
CP984_00335	75861	76763	-	6.97412	15.2255
CP984_00340	76889	77734	+	83.0071	263.399
CP984_00345	77930	78679	-	36.2118	42.4748
CP984_00350	78774	79382	+	117.265	218.222
CP984_00355	79478	81097	+	61.2758	95.7998
CP984_00360	81120	82085	-	5909.75	5826.78
CP984_00365	82282	83391	-	2197.58	2313.38
CP984_00370	83436	84209	-	218.353	248.247
CP984_00375	84206	85288	-	2166.36	2394.19
CP984_00380	85559	86584	-	20515	18642.1
CP984_00385	86864	87370	-	406.477	408.507
CP984_00390	87548	87757	-	99.3484	39.7732
CP984_00395	87798	88274	-	340.413	144.722
CP984_00400	88451	89215	-	249.277	68.6502
CP984_00405	89355	90062	-	309.91	79.8578
CP984_00410	90199	91077	-	113.701	9.14574
CP984_00415	91195	91728	-	271.258	35.3199
CP984_00420	91887	92591	+	124.476	240.954
CP984_00425	92650	93894	-	10016.2	338.474
CP984_00430	93986	95200	-	6554.41	164.107
CP984_00435	95197	98358	-	14180.2	416.654
CP984_00440	98415	98903	-	2592.42	108.158
CP984_00445	99330	100343	-	162.998	150.308
CP984_00450	100401	100952	+	2.6525	3.05765
CP984_00455	100909	103119	-	2.93241	3.40191
CP984_00460	103116	104990	-	2.56237	12.1964
CP984_00465	105030	106229	-	11.4724	35.9728
CP984_00470	106244	106531	-	0.866954	3.45914
CP984_00475	106528	108111	-	19.9692	45.6184
CP984_00480	107557	108426	+	90.5816	132.194
CP984_00485	108691	109172	+	147.4	185.956
CP984_00490	109350	112529	+	166.574	154.096
CP984_00495	113739	114050	-	9.86241	10.0471
CP984_00500	114146	115738	-	23.9291	30.8657
CP984_00505	115971	117611	+	20.6875	29.4475
CP984_00510	117633	118385	-	155.776	215.002
CP984_00515	118382	118969	-	434.662	494.542
CP984_00520	119035	119784	-	398.299	480.117
CP984_00525	119781	120857	-	1373.11	1669.69
CP984_00530	121118	121468	+	1.98847	3.49474
CP984_00535	121518	122156	+	55.0597	50.0097
CP984_00540	122553	126845	+	4314.06	3309.12
CP984_00545	126925	129429	+	932.343	647.221
CP984_00550	129523	130449	+	368.696	1103.11
CP984_00555	130472	131206	-	86.9769	74.7628
CP984_00560	131240	131821	-	217.578	193.429
CP984_00565	131986	132177	+	48.9204	26.792
CP984_00570	132174	133361	+	563.837	173.437
CP984_00575	133395	133910	+	115.991	60.705
CP984_00580	133951	135621	-	154.647	68.7578
CP984_00585	135704	135898	-	38.1666	10.6931
CP984_00590	135963	137039	-	108.267	51.6695
CP984_00595	137551	137970	+	61.3566	24.8571
CP984_00600	138062	138628	+	307.002	321.893
CP984_00605	138724	139098	+	313.543	396.014
CP984_00610	139095	139658	-	138.522	127.746
CP984_00615	139701	141410	-	135.604	132.87
CP984_00620	141491	143125	-	319.047	351.182
CP984_00625	143562	144524	+	181.846	82.4443
CP984_00630	144560	145159	+	110.643	43.4636
CP984_00635	145162	145392	-	4.0098	5.29977
CP984_00640	145389	145984	-	7.82231	13.3562
CP984_00645	146638	147054	+	5829.07	1195.88
CP984_00650	147200	148210	+	563.691	264.245
CP984_00655	148534	149901	+	107.371	88.7517
CP984_00660	149901	150848	+	23.5414	19.1999
CP984_00665	150848	151729	+	26.6529	24.8781
CP984_00670	151811	153415	+	36.5388	27.8946
CP984_00675	153457	155952	+	560.571	431.897
CP984_00680	156319	157374	-	64.5119	37.0899
CP984_00685	157539	158531	+	124.494	118.279
CP984_00690	158647	159276	+	18.1149	14.2864
CP984_00695	159296	159676	-	66.8617	93.7644
CP984_00700	159812	160468	+	26.715	27.3926
CP984_00705	160497	161009	-	17.9327	18.2901
CP984_00710	161146	162684	+	2.2111	10.4047
CP984_00715	162778	163518	+	191.636	25.6748
CP984_00720	163545	163967	-	193.502	151.392
CP984_00725	164147	165079	-	1515.1	1419.49
CP984_00730	165079	165876	-	1518.04	2188.98
CP984_00735	166094	166666	+	90.8093	215.654
CP984_00740	166689	167711	-	38.146	39.0519
CP984_00745	167857	168567	-	117.979	143.199
CP984_00750	168683	169903	+	1280.14	360.773
CP984_00755	169924	170115	+	118.12	42.331
CP984_00760	170206	171177	-	36.7419	9.14504
CP984_00765	171370	171871	+	3.50631	2.27771
CP984_00770	171899	172321	-	117.124	117.255
CP984_00775	172376	173659	-	31.8135	45.6701
CP984_00780	173658	173852	+	1.08959	0.780642
CP984_00785	173952	175286	-	163.8	221.122
CP984_00790	175504	176196	-	182.866	321.879
CP984_00795	176251	176835	-	114.538	200.877
CP984_00800	176962	178218	-	11.2507	17.6037
CP984_00805	178391	179182	-	38.8597	48.6768
CP984_00810	179437	179781	-	37.6858	26.5266
CP984_00815	179810	180214	-	97.3158	70.8771
CP984_00820	180246	180887	-	38.0417	45.5624
CP984_00825	181103	182089	-	5.68819	4.21117
CP984_00830	182751	184415	-	264.196	199.329
CP984_00835	184781	185743	+	4127.96	5830.12
CP984_00840	186036	186845	+	64.8405	63.1928
CP984_00845	187001	187585	-	162.841	107.271
CP984_00850	187717	188652	-	347.635	288.327
CP984_00855	188908	189177	+	15.7884	95.3691
CP984_00860	189482	189931	-	2965.83	6439.55
CP984_00865	190151	190500	+	61.8387	91.1843
CP984_00870	190551	191423	-	265.056	188.133
CP984_00875	191420	192298	-	271.715	185.487
CP984_00880	192337	192765	-	240.831	180.971
CP984_00885	192762	193256	-	361.71	277.831
CP984_00890	193409	194896	-	59.6001	68.7501
CP984_00895	195210	195809	+	4.93402	6.91759
CP984_00900	195966	196919	+	58.7636	81.7118
CP984_00905	197069	197497	-	2558.36	2469.9
CP984_00910	197799	205394	-	47605.2	22442.4
CP984_00915	205442	208843	-	11344.5	5623.12
CP984_00920	208840	210123	-	3366.96	1918.66
CP984_00925	210582	210803	+	177.584	129.901
CP984_00930	211213	212385	+	131.356	103.187
CP984_00935	212528	214078	+	202.669	125.36
CP984_00940	214075	214995	+	34.2445	17.1303
CP984_00945	215032	216027	+	42.1701	29.3756
CP984_00950	216232	216375	+	72.5376	153.546
CP984_00955	216451	218052	-	86.6091	80.6072
CP984_00960	218099	219301	-	38.7238	46.3132
CP984_00965	219677	219988	-	226.318	551.347
CP984_00970	220269	220934	-	8857.91	28110
CP984_00975	221221	222108	-	27.5661	74.7419
CP984_00980	222151	223251	+	88.7773	927.192
CP984_00985	223306	223680	+	72.8743	182.685
CP984_00990	223889	224302	-	82.392	110.326
CP984_00995	224366	225340	-	113.835	28.7408
CP984_01000	225456	226673	-	1371.91	546.035
CP984_01005	226869	227069	+	415.939	759.697
CP984_01010	227089	227391	-	24.132	34.7919
CP984_01015	227506	227775	+	238.137	292.054
CP984_01020	227923	228138	-	8.54749	2.65686
CP984_01025	228135	249662	-	103.248	78.2242
CP984_01030	249667	250404	-	11.4002	15.5257
CP984_01035	250862	252490	-	322.297	108.451
CP984_01040	252512	254653	-	79.3235	32.2559
CP984_01045	254771	255253	-	24.5819	15.3399
CP984_01050	255604	256707	+	9.09121	12.1315
CP984_01055	256927	258843	-	505.047	201.624
CP984_01060	259103	259333	-	28.6594	33.7082
CP984_01065	259554	259754	-	18.6438	11.5442
CP984_01070	259890	261371	-	65.1419	48.2676
CP984_01075	261713	262420	-	28.0601	33.6516
CP984_01080	262338	262874	-	76.7993	77.7819
CP984_01085	262930	263808	-	15.0098	17.388
CP984_01090	264268	264900	+	192.023	803.423
CP984_01095	265207	265401	+	35.8559	212.101
CP984_01100	265464	266963	+	104.299	911.46
CP984_01105	267561	267797	-	43.0576	72.5458
CP984_01110	267840	268367	+	142.155	376.545
CP984_01115	268402	269904	-	432.749	689.659
CP984_01120	270089	270727	+	139.83	124.759
CP984_01125	270898	271824	+	375.922	358.755
CP984_01130	271952	272773	+	115.945	115.678
CP984_01135	273166	273549	+	10971.5	21340.4
CP984_01140	274016	274603	-	338.682	1160.98
CP984_01145	274744	275112	-	166.7	765.278
CP984_01150	275242	275487	+	229.089	392.059
CP984_01155	275580	276545	-	1388.59	7063.43
CP984_01160	276709	277467	-	1248.59	1157.88
CP984_01165	277464	279074	-	562.917	621.617
CP984_01170	279749	281389	-	431.198	497.949
CP984_01175	281536	281976	-	339.732	493.702
CP984_01180	282194	282607	+	1954.75	1175.62
CP984_01185	282632	283732	-	65.9966	12.8619
CP984_01190	283729	284853	-	104.664	20.1461
CP984_01195	285212	286402	+	183.025	213.385
CP984_01200	286440	287612	-	2942.43	3588.02
CP984_01205	288058	289329	+	104.553	271.423
CP984_01210	289914	290084	-	16.1874	17.5667
CP984_01215	290094	291014	-	112.532	89.2237
CP984_01220	291100	291669	+	88.9966	111.171
CP984_01225	292276	293175	-	84.401	96.9163
CP984_01230	293514	293852	+	108.829	117.851
CP984_01235	293852	294475	+	183.892	189.598
CP984_01240	294472	295518	-	646.7	335.45
CP984_01245	295836	297590	-	2958.32	681.843
CP984_01250	297587	299179	-	815.264	306.039
CP984_01255	299406	300059	+	92.0635	67.3396
CP984_01260	300155	300520	-	56.9851	48.9211
CP984_01265	300977	302284	-	2018.76	315.26
CP984_01270	302499	302921	+	52.4401	80.5381
CP984_01275	303023	305716	-	24342.1	1448.82
CP984_01280	305925	306584	-	389.872	284.207
CP984_01285	306750	307364	+	59.0252	31.4453
CP984_01290	307361	308503	+	45.9695	33.6377
CP984_01295	308500	309423	+	10.117	4.5261
CP984_01300	309603	310862	+	60.8879	52.1848
CP984_01305	311114	312637	+	5789.35	2847.8
CP984_01310	312797	312970	-	6.74317	7.62704
CP984_01315	313896	315533	+	1397.76	1576.81
CP984_01320	315596	316284	-	5.18858	4.96319
CP984_01325	316445	316873	-	18.0643	30.8517
CP984_01330	317049	317407	-	6.05553	1.94044
CP984_01335	317671	318336	-	67.9016	90.8402
CP984_01340	318446	319393	+	15.5094	19.8946
CP984_01345	319534	319890	+	745.156	1088.31
CP984_01350	320814	321017	+	2700.23	2866.88
CP984_01355	321225	321935	-	221.334	339.009
CP984_01360	322396	322701	+	9.06706	5.79339
CP984_01365	322964	323233	-	30.9972	39.4012
CP984_01370	323431	323769	-	135.804	160.752
CP984_01375	324033	324297	+	213.975	166.757
CP984_01380	324549	324938	+	63.5641	129.671
CP984_01385	325459	325575	-	1.08959	1.90484
CP984_01390	325927	326553	+	15.7206	17.1296
CP984_01395	326895	327428	-	965.937	1167.65
CP984_01400	327869	331708	-	8831.87	2919.63
CP984_01405	331701	337283	-	11865.5	4048.85
CP984_01410	337311	338573	-	4749.03	1553.6
CP984_01415	338577	348116	-	13669.4	4580.18
CP984_01420	348475	349680	-	4473.04	1726.37
CP984_01425	350198	350917	+	226.518	211.984
CP984_01430	351442	352203	-	61.0156	167.224
CP984_01435	352620	352952	-	94.4496	280.929
CP984_01440	353053	353591	-	7.21553	6.53076
CP984_01445	353592	353849	-	15.7686	12.4318
CP984_01450	354242	355852	-	143.22	144.618
CP984_01455	356081	358129	-	83.3949	58.2378
CP984_01460	358240	359709	-	21.5133	7.28418
CP984_01465	360008	360802	+	82.7471	33.9254
CP984_01470	360967	362142	+	1158.88	1235.11
CP984_01475	362166	362615	+	369.094	148.811
CP984_01480	362612	363430	+	436.023	118.594
CP984_01485	363432	364217	+	239.972	40.4275
CP984_01490	364214	365614	+	255.288	38.0765
CP984_01495	365665	366288	+	570.215	68.8354
CP984_01500	366288	367400	+	513.893	101.461
CP984_01505	367397	368428	+	70.3059	18.5401
CP984_01510	368450	369001	+	154.446	507.398
CP984_01515	369009	369716	+	87.5471	91.3704
CP984_01520	369762	370643	-	420.959	370.564
CP984_01525	370851	371390	+	126.658	197.147
CP984_01530	371387	373717	+	91.8732	77.1516
CP984_01535	373724	374008	+	17.4904	9.59609
CP984_01540	374008	374847	+	44.1472	35.3492
CP984_01545	374968	377661	+	488.612	208.901
CP984_01550	377686	378582	+	210.26	34.0818
CP984_01555	378632	379360	+	131.682	22.6374
CP984_01560	379392	379934	+	185.685	37.298
CP984_01565	379950	380834	-	99.3993	219.577
CP984_01570	381143	383884	-	153.722	102.708
CP984_01575	383923	384912	-	105.543	72.0773
CP984_01580	385252	385788	-	80.2582	34.4463
CP984_01585	386110	386661	+	1.68884	2.29167
CP984_01590	386854	387273	+	1.94997	3.01508
CP984_01595	387334	389118	+	47.7857	58.1387
CP984_01600	389127	389816	-	33.1949	63.6131
CP984_01605	389996	390475	-	68.2503	116.539
CP984_01610	390583	391332	+	915.139	476.187
CP984_01615	391460	392269	-	4.68603	8.02783
CP984_01620	392499	393212	-	21.1423	24.191
CP984_01625	393209	394228	-	40.2002	24.4138
CP984_01630	394577	394915	+	15.1411	19.0554
CP984_01635	394992	395429	-	3.07806	2.67152
CP984_01640	395735	396868	+	194.075	123.589
CP984_01645	396950	397252	-	328.465	321.226
CP984_01650	397385	398479	-	138.926	106.01
CP984_01655	398628	399701	-	53.03	32.2558
CP984_01660	399694	399939	-	12.311	10.2699
CP984_01665	400132	401061	+	188.091	220.077
CP984_01670	401108	401869	-	548.535	348.097
CP984_01675	402180	402821	-	13.6101	12.1671
CP984_01680	403015	403685	+	3.12312	3.38725
CP984_01685	403730	404305	-	242.252	334.819
CP984_01690	404463	404606	+	0.306198	1.14584
CP984_01695	404618	405430	-	129.35	172.546
CP984_01700	405473	405874	+	28.2723	25.4877
CP984_01705	406180	407526	+	6434.23	3926.81
CP984_01710	407656	409335	+	62.9776	52.8304
CP984_01715	409420	414633	-	15203.9	5778.06
CP984_01720	414714	414905	-	637.331	229.443
CP984_01725	414991	416253	-	28041.1	10599.8
CP984_01730	416282	417340	-	18147.1	6523.13
CP984_01735	417394	418776	-	14139.2	4982.98
CP984_01740	419006	420580	-	43908.9	15137.2
CP984_01745	420897	422021	+	1493.61	799.829
CP984_01750	422130	442484	-	29780.1	12838.1
CP984_01755	442658	454834	-	51848	27504.2
CP984_01760	454870	461265	-	23880.1	11536.2
CP984_01765	461276	489697	-	52727.4	23376.4
CP984_01770	490067	490699	-	5081.89	3646.46
CP984_01775	491137	493893	-	1015.85	893.921
CP984_01780	493883	496636	-	591.375	495.803
CP984_01785	496710	499613	-	7689.38	6462.12
CP984_01790	499746	500513	-	9721.5	4052.39
CP984_01795	500643	501674	-	46652.6	20360.2
CP984_01800	502646	504535	+	781.798	495.872
CP984_01805	504550	504654	-	0	0
CP984_01810	504784	506307	-	32.8616	44.2219
CP984_01815	506665	507492	+	51.2706	52.0424
CP984_01820	507552	508040	-	44.7688	51.6275
CP984_01825	508214	509176	+	18.1093	19.1356
CP984_01830	509182	510357	-	93.4981	161.948
CP984_01835	510520	511293	-	170.267	281.674
CP984_01840	511501	514425	-	151.004	205.654
CP984_01845	514446	514544	-	4.94059	4.19651
CP984_01850	514737	514949	-	47.6488	54.1043
CP984_01855	515202	516542	+	171.75	235.764
CP984_01860	516569	517540	-	4093.69	14331.9
CP984_01865	517577	518914	-	1631.37	5795.74
CP984_01870	518914	520074	-	2511.21	8659.4
CP984_01875	520219	523872	+	4377.54	22603.7
CP984_01880	523880	524947	+	5166.49	27144.5
CP984_01885	525000	525998	+	4993.22	23316.9
CP984_01890	525995	526882	+	1655.08	7256.76
CP984_01895	526870	527472	+	2204.84	10216.9
CP984_01900	527481	528521	+	884.055	3824.41
CP984_01905	528518	529591	+	1559.77	6294.95
CP984_01910	529697	530929	+	1296.47	4768.71
CP984_01915	530963	531529	-	30.3451	17.9683
CP984_01920	531665	532357	+	61.8458	210.562
CP984_01925	532404	533282	-	7.10006	22.6436
CP984_01930	533454	534056	+	1184.21	1221.63
CP984_01935	534128	535405	+	713.465	1378.58
CP984_01940	535321	536580	-	31.3663	368.426
CP984_01945	536668	537657	+	70.8696	225.264
CP984_01950	537677	538765	-	36208.3	194535
CP984_01955	538908	542870	-	4097.19	30883.6
CP984_01960	542867	543097	-	144.586	875.245
CP984_01965	543221	544198	-	2149.26	12159.7
CP984_01970	544341	545429	+	318.268	2701.83
CP984_01975	545426	546583	+	383.312	2807.64
CP984_01980	546623	547621	-	5.13131	14.8959
CP984_01985	548027	549424	-	69.9397	146.287
CP984_01990	549811	550587	-	528.557	891.869
CP984_01995	550771	551079	-	59.8288	204.723
CP984_02000	551191	551952	+	97.0378	222.235
CP984_02005	552035	552847	-	1300.06	1155.85
CP984_02010	552953	553336	-	7.4194	10.3195
CP984_02015	553376	553597	-	5.98512	3.40191
CP984_02020	553713	554351	+	93.2753	179.428
CP984_02025	554392	555180	+	427.769	327.893
CP984_02030	555248	555790	-	55.2032	52.3146
CP984_02035	555998	558637	-	121.78	293.69
CP984_02040	558833	559423	-	58.054	68.6846
CP984_02045	559534	560385	+	119.011	25.5163
CP984_02050	560413	560649	-	5.97197	5.06301
CP984_02055	561118	562068	-	40.33	70.7415
CP984_02060	562340	562807	+	4.28313	3.02206
CP984_02065	562810	563097	+	9.17865	6.16696
CP984_02070	563127	563813	-	30.9821	31.6247
CP984_02075	563875	565224	-	125.945	141.709
CP984_02080	565214	565894	-	54.0622	74.6735
CP984_02085	566047	567534	-	55.5603	50.3532
CP984_02090	567773	568126	+	70.2898	217.782
CP984_02095	568131	569114	-	80.1095	86.8608
CP984_02100	569466	570611	-	115.275	45.7901
CP984_02105	571027	571944	-	186.103	251.696
CP984_02110	571968	572876	-	168.676	239.049
CP984_02115	573257	573555	+	4.76033	4.8913
CP984_02120	573770	574762	+	95.9081	327.375
CP984_02125	575069	575737	+	13.8074	35.9301
CP984_02130	575880	576203	+	157.559	132.994
CP984_02135	576633	577106	-	63.6814	45.8467
CP984_02140	577202	577600	+	49.3723	55.5881
CP984_02145	577597	578718	+	114.371	127.809
CP984_02150	578711	579205	+	63.0274	81.4682
CP984_02155	579277	580560	-	13953.3	2258.33
CP984_02160	580910	581686	+	111.414	148.67
CP984_02165	581700	582611	-	18.626	35.1704
CP984_02170	582773	583780	+	40.853	32.0548
CP984_02175	583856	585817	-	20.2086	39.073
CP984_02180	585822	586238	-	6.94878	13.9428
CP984_02185	586284	586541	-	9.70092	16.4557
CP984_02190	586564	588420	-	65.6987	105.208
CP984_02195	588566	588808	-	73.9046	72.8099
CP984_02200	589037	589795	+	149.425	176.62
CP984_02205	589850	590449	-	1002.61	1110.07
CP984_02210	590546	591790	-	1662.03	2093.49
CP984_02215	592033	592923	+	573.004	750.105
CP984_02220	592896	593366	-	30.3314	24.1407
CP984_02225	593354	594340	-	20.0432	25.9611
CP984_02230	594484	595266	-	39.664	67.5388
CP984_02235	595398	595769	+	80.2009	127.077
CP984_02240	596349	596630	-	3.19354	1.16747
CP984_02245	596805	597020	-	8.70629	12.7187
CP984_02250	597115	600129	-	542.691	617.132
CP984_02255	600380	602134	-	129.587	177.644
CP984_02260	602403	603431	+	224.137	195.288
CP984_02265	603428	604246	+	35.2384	25.7817
CP984_02270	604789	606414	+	920.867	95.1374
CP984_02275	606874	607635	-	103.289	177.29
CP984_02280	607908	611738	+	46.9931	39.7453
CP984_02285	611773	613380	+	23.4764	34.4825
CP984_02290	613377	614003	+	3.69045	4.50447
CP984_02295	614000	614806	+	6.08182	11.3648
CP984_02300	614716	615738	+	1.39579	3.38027
CP984_02305	616117	617400	+	94.4819	30.9236
CP984_02310	617534	619132	+	36.2169	3.8027
CP984_02315	619129	619998	+	9.28193	2.27701
CP984_02320	620064	621203	-	7633.57	447.394
CP984_02325	621254	622159	-	6362.78	371.086
CP984_02330	622159	623667	-	12288	714.291
CP984_02335	623870	625312	+	93.8057	304.281
CP984_02340	625508	626077	+	100.248	75.2448
CP984_02345	626074	627072	+	83.6581	42.9623
CP984_02350	627072	629297	+	115.548	67.9968
CP984_02355	629499	629744	+	81.7157	3.43751
CP984_02360	629759	630514	-	326.242	65.7288
CP984_02365	630778	632469	-	6242.36	1064.55
CP984_02370	632609	633106	+	35.2784	16.3999
CP984_02375	633260	634528	+	461.276	264.224
CP984_02380	634525	635793	+	254.059	168.998
CP984_02385	635869	636156	+	143.394	94.4312
CP984_02390	636167	638005	+	554.748	378.638
CP984_02395	638002	639258	+	163.93	91.5174
CP984_02400	639322	640320	-	689.347	299.756
CP984_02405	640412	642346	-	1285.84	509.745
CP984_02410	642385	642837	-	193.543	80.7657
CP984_02415	643106	643897	+	512.555	326.614
CP984_02420	643956	644909	+	502.724	269.298
CP984_02425	644899	646572	+	426.289	221.679
CP984_02430	646590	647348	+	260.044	135.784
CP984_02435	647368	648141	+	314.575	154.959
CP984_02440	648247	649308	+	73.6095	40.3466
CP984_02445	649326	650348	-	60.7881	43.3274
CP984_02450	650345	651424	-	246.449	132.732
CP984_02455	651421	651849	-	165.062	74.5302
CP984_02460	652005	653516	+	452.267	210.14
CP984_02465	653577	654611	+	368.705	184.885
CP984_02470	654770	656755	+	5391.99	2254.89
CP984_02475	656813	657751	-	812.609	730.51
CP984_02480	658119	658934	+	690.195	815.523
CP984_02485	658962	659867	-	2453.67	1404.29
CP984_02490	659958	660200	-	206.901	239.95
CP984_02495	660396	660890	+	108.129	34.2745
CP984_02500	660970	661563	+	240.912	80.8376
CP984_02505	661605	662855	-	1339.42	2209.9
CP984_02510	663072	663911	-	1646.72	109.727
CP984_02515	663981	665042	-	1572.92	69.2074
CP984_02520	665059	666513	-	2838.92	66.4892
CP984_02525	667162	667605	-	274.32	84.2249
CP984_02530	667756	668283	-	7.87957	4.8913
CP984_02535	668341	668814	+	70.7202	63.7953
CP984_02540	670018	670824	-	1005.12	499.096
CP984_02545	671357	671752	-	8.20937	13.9435
CP984_02550	671853	673898	-	137.604	367.617
CP984_02555	674587	675873	-	128.257	101.037
CP984_02560	676066	676512	+	116.557	59.5757
CP984_02565	676656	677324	+	66.5976	29.2464
CP984_02570	677321	679951	-	32.7348	32.4842
CP984_02575	679881	683399	-	24.7248	52.8237
CP984_02580	683496	684335	-	20.6595	29.3693
CP984_02585	684335	685483	-	19.0554	27.3577
CP984_02590	685605	687032	-	4.93402	9.29581
CP984_02595	687086	687859	-	4.40518	4.20349
CP984_02600	688865	689242	+	41.4261	119.717
CP984_02605	689252	689491	+	16.8977	45.6401
CP984_02610	690077	690955	-	861.152	513.547
CP984_02615	691722	691880	-	18.6973	33.2285
CP984_02620	692247	694220	+	850.241	1347.49
CP984_02625	694380	695072	+	395.988	551.74
CP984_02630	695625	696326	-	253.164	76.6216
CP984_02635	697019	697486	-	92.0732	135.543
CP984_02640	697718	698239	-	29.2052	23.719
CP984_02645	698724	699131	+	219.997	212.601
CP984_02650	699147	699875	-	6.06868	15.6556
CP984_02655	700488	700842	+	6.59751	10.3774
CP984_02660	700845	701009	+	9.52334	12.6112
CP984_02665	702479	703261	-	317.238	714.723
CP984_02670	703790	703990	-	2.33316	3.79572
CP984_02675	704650	705249	+	186.808	65.0465
CP984_02680	705620	706315	+	48.6154	29.5753
CP984_02685	706318	706831	-	58.1701	308.95
CP984_02690	706966	707933	+	7.29735	23.5829
CP984_02695	708150	708573	-	4.76302	21.9343
CP984_02700	709304	709996	-	671.183	782.735
CP984_02705	710094	710822	-	2050.9	1674.76
CP984_02710	710819	711586	-	952.706	883.432
CP984_02715	711816	712649	+	56.8414	162.538
CP984_02720	713077	713424	+	22.7619	85.8057
CP984_02725	713417	714412	+	9.91041	44.9599
CP984_02730	714445	714636	-	8.7268	15.7924
CP984_02735	715211	715693	-	144.265	273.983
CP984_02740	717428	717808	+	211.678	594.307
CP984_02745	718037	719479	+	142.322	318.788
CP984_02750	719575	719748	+	26.7508	25.0716
CP984_02755	719941	720403	-	42.3796	55.22
CP984_02760	720640	721401	-	398.835	475.659
CP984_02765	722188	723339	+	979.185	198.435
CP984_02770	723358	724500	+	817.151	180.839
CP984_02775	724711	725049	+	310.034	887.159
CP984_02780	725341	725724	+	78.0158	184.44
CP984_02785	725721	726179	+	95.5651	274.274
CP984_02790	726419	727294	+	40.9349	117.022
CP984_02795	727511	727759	-	0	0.759004
CP984_02800	728053	728673	+	128.299	458.58
CP984_02805	728831	729223	+	11.4638	62.5833
CP984_02810	729250	729711	-	2.95213	11.744
CP984_02815	729777	730798	+	59.2244	69.3723
CP984_02820	731101	731379	-	45.3251	358.57
CP984_02825	731540	731944	-	289.07	1886.73
CP984_02830	732368	732811	+	1016.37	3187.24
CP984_02835	733911	735701	+	2077.19	8041.44
CP984_02840	735850	737052	+	79.9451	372.202
CP984_02845	737322	737816	+	70.4825	209.983
CP984_02850	738574	738792	-	39.2628	32.3697
CP984_02855	739619	740326	-	124.629	110.312
CP984_02860	740383	741606	-	186.101	180.453
CP984_02865	741627	742064	+	262.8	420.537
CP984_02870	742799	743284	-	1227.86	311.782
CP984_02875	743485	743667	-	0.605822	1.14584
CP984_02880	743694	743969	+	38.3235	92.3736
CP984_02885	744542	745933	-	48.3775	54.5986
CP984_02890	745924	746121	-	7.86468	9.159
CP984_02895	747711	748865	+	207.306	162.084
CP984_02900	749259	749831	-	300.675	243.398
CP984_02905	749932	751395	-	167.265	130.43
CP984_02910	752167	753312	+	440.612	638.334
CP984_02915	753445	753987	+	1641.67	839.153
CP984_02920	753984	755297	-	300.229	222.699
CP984_02925	755366	756376	+	65.5759	49.1194
CP984_02930	756470	756706	+	13.0503	4.16789
CP984_02935	756706	757209	+	22.5522	8.44258
CP984_02940	757206	757625	+	9.46608	4.55472
CP984_02945	757684	758160	+	27.6779	9.59679
CP984_02950	758164	758778	+	33.9005	9.55421
CP984_02955	759048	759290	+	10.7398	3.06533
CP984_02960	759805	760851	+	110.197	52.529
CP984_02965	760848	761519	+	83.8676	41.0421
CP984_02970	761617	763194	+	115.096	76.7654
CP984_02975	763374	763673	+	23.0574	19.8081
CP984_02980	763720	764988	-	24.255	22.8155
CP984_02985	765587	765967	+	9.96957	23.6108
CP984_02990	766570	766785	+	98.1593	51.9285
CP984_02995	766967	767656	+	265.462	260.591
CP984_03000	768163	768786	-	42.2537	61.2007
CP984_03005	769064	770344	-	292.692	675.633
CP984_03010	771467	772357	+	8.11266	12.1957
CP984_03015	772365	773072	+	1.20507	2.6785
CP984_03020	773225	773866	+	1.16	2.29167
CP984_03025	773863	775419	+	9.35235	7.96291
CP984_03030	775416	775607	+	0.306198	1.54733
CP984_03035	775699	775932	+	2.2111	3.43053
CP984_03040	776094	776564	+	4.77617	8.38604
CP984_03045	776824	778542	+	13.8939	23.7539
CP984_03050	778692	779072	+	116.059	184.119
CP984_03055	779151	779843	+	93.7283	92.8889
CP984_03060	779950	780234	-	9.02643	30.7442
CP984_03065	780782	781540	+	204.881	1046.2
CP984_03070	781537	781980	+	8.70803	23.3329
CP984_03075	782512	784194	+	80.4627	141.364
CP984_03080	784501	784830	-	12.2962	19.9596
CP984_03085	785065	785886	-	16.9401	37.0166
CP984_03090	785902	786192	-	21.6315	53.596
CP984_03095	786300	786584	-	53.478	83.4294
CP984_03100	786924	787163	+	36.1146	79.3915
CP984_03105	787160	787309	+	25.215	46.7559
CP984_03110	787560	787727	-	0.306198	0.773663
CP984_03115	788191	788538	+	1243.18	33.1434
CP984_03120	788673	794714	+	896.895	85.2938
CP984_03125	794261	796204	+	84.9702	47.3179
CP984_03130	797045	798067	-	20.0987	61.1155
CP984_03135	798213	798683	-	1.04453	0
CP984_03140	798723	799595	-	0.56733	0.759004
CP984_03145	799592	800803	-	7.18361	10.6777
CP984_03150	800871	801203	-	0.599249	0
CP984_03155	801208	802431	-	2.06545	3.48008
CP984_03160	802428	802895	-	0.91202	1.91252
CP984_03165	802937	803770	-	3.03957	1.89786
CP984_03170	803807	804226	-	0	0
CP984_03175	804236	804679	-	1.04453	1.17445
CP984_03180	804676	805119	-	2.64593	4.55402
CP984_03185	805213	805560	-	2.26274	1.90484
CP984_03190	805804	806541	-	0.91202	3.8027
CP984_03195	806559	807260	-	5.14446	7.89171
CP984_03200	807277	807756	-	10.5002	14.2374
CP984_03205	807753	808409	-	13.4579	27.757
CP984_03210	808560	809315	-	14.0856	11.1441
CP984_03215	809814	810935	+	9.13628	21.5978
CP984_03220	811253	811570	+	0.299624	0
CP984_03225	811570	812238	+	0.560756	0.787622
CP984_03230	812254	813615	+	33.9276	86.5013
CP984_03235	813722	815164	+	3.44809	6.52448
CP984_03240	815243	815482	-	0	0
CP984_03245	815521	815973	+	0	0.365193
CP984_03250	815999	817507	+	1.72733	2.34193
CP984_03255	817590	818084	+	0.866954	0.780642
CP984_03260	818184	818369	+	0	0
CP984_03265	818439	819227	+	0	2.32727
CP984_03270	819259	819852	+	2.60086	1.14584
CP984_03275	819896	820636	+	1.72076	7.16133
CP984_03280	820629	821747	+	1.44086	1.90484
CP984_03285	821780	822235	+	1.12151	0.365193
CP984_03290	822232	822576	+	0.261132	0.393811
CP984_03295	822601	823773	+	4.3282	8.70097
CP984_03300	823842	824609	-	161.322	238.918
CP984_03305	824767	825450	-	403.045	565.254
CP984_03310	825636	826058	-	166.878	215.751
CP984_03315	826674	827171	+	5.87526	10.6784
CP984_03320	827270	827707	+	31.4697	39.251
CP984_03325	827704	828489	+	1.4662	0.393811
CP984_03330	828486	829268	+	1.12809	0.759004
CP984_03335	829564	830052	+	0.299624	0
CP984_03340	830076	830834	+	0.605822	1.85458
CP984_03345	830921	831328	+	1.16658	1.56826
CP984_03350	831603	831983	+	1.42114	1.48939
CP984_03355	831980	832783	+	0.306198	1.11722
CP984_03360	832812	833168	+	0.306198	0
CP984_03365	833159	833998	+	1.45963	0.780642
CP984_03370	834042	834587	+	1.43428	1.94812
CP984_03375	834927	836714	+	2.60086	10.1834
CP984_03380	836799	837410	+	1.91148	5.31373
CP984_03385	837738	838538	+	0.599249	1.16747
CP984_03390	838660	839085	+	0	0.759004
CP984_03395	839191	840069	+	0.261132	1.14584
CP984_03400	840066	841310	+	0.918594	0
CP984_03405	841310	842431	+	0.299624	1.93346
CP984_03410	842504	842577	-	0	0.780642
CP984_03415	842853	843476	+	143.454	290.831
CP984_03420	843793	844059	+	119.244	203.798
CP984_03425	845420	846988	+	4.47385	17.0144
CP984_03430	847120	848013	-	168.999	501.737
CP984_03435	848197	848886	-	26.9723	64.0083
CP984_03440	849004	849759	-	198.187	358.521
CP984_03445	851136	854825	+	56.6056	116.159
CP984_03450	854860	856467	+	30.88	101.815
CP984_03455	856464	857090	+	4.94717	17.2385
CP984_03460	857087	857878	+	11.7091	29.0613
CP984_03465	858042	859052	+	5.13788	9.92639
CP984_03470	859301	860284	-	16.0212	32.7342
CP984_03475	860427	860978	-	10.4419	28.6899
CP984_03480	860975	861295	+	0	0.365193
CP984_03485	861616	862641	+	39.03	83.9038
CP984_03490	862620	862802	-	53.3858	79.6924
CP984_03495	863589	864047	-	229.419	256.125
CP984_03500	864439	864720	+	81.1639	490.811
CP984_03505	865450	865797	+	9.98446	15.5767
CP984_03510	866011	867438	+	33.7866	78.7024
CP984_03515	867681	868079	-	377.182	883.349
CP984_03520	868156	868304	-	0.56733	0.752024
CP984_03525	868782	869444	-	92.2073	126.842
CP984_03530	869720	870175	-	48.7852	49.9161
CP984_03535	870560	870826	+	18.3057	40.0604
CP984_03540	870772	871539	-	174.43	259.975
CP984_03545	871630	872942	-	5.94837	12.8472
CP984_03550	873073	873876	+	14.5287	17.0019
CP984_03555	875080	875376	+	571.942	973.07
CP984_03560	875525	875884	-	2.93898	8.78753
CP984_03565	876322	876450	+	4.04172	9.72466
CP984_03570	877438	877899	+	58.0788	273.63
CP984_03575	878101	879396	+	81.5825	390.695
CP984_03580	879326	880204	-	3.37111	7.17529
CP984_03585	880405	880902	-	140.615	253.637
CP984_03590	881259	882182	+	630.26	518.968
CP984_03595	882586	883356	-	162.8	2885.49
CP984_03600	883353	884126	-	307.92	4524.02
CP984_03605	884178	884995	-	955.087	8538.47
CP984_03610	885109	885364	+	31.7747	182.026
CP984_03615	887146	887608	-	16.8762	203.623
CP984_03620	887838	888856	-	47.6535	467.81
CP984_03625	889910	890977	-	1845.91	23709.4
CP984_03630	891615	891803	+	59.7494	1991.95
CP984_03635	892047	892841	+	34129.7	229871
CP984_03640	893014	893196	+	152.731	1184.47
CP984_03645	893299	893907	+	300.091	2553.63
CP984_03650	894458	894661	-	7.77455	1689.93
CP984_03655	894801	895085	-	211.214	10345.2
CP984_03660	895351	895524	-	54.504	11706.6
CP984_03665	895672	895920	-	47.0114	7543.09
CP984_03670	896382	897827	-	489.455	65400.7
CP984_03675	897887	898390	-	199.028	24855.3
CP984_03680	898934	899458	+	914.308	19310.9
CP984_03685	899616	900302	+	590.13	12226.4
CP984_03690	900304	901485	+	175.228	3471.13
CP984_03695	901699	902766	-	143.667	5007.47
CP984_03700	902763	903782	-	129.511	5431.27
CP984_03705	903806	906379	-	562.125	20834
CP984_03710	906409	908049	-	255.225	16998.1
CP984_03715	908061	908801	-	210.171	13500.5
CP984_03720	908794	909528	-	428.208	26745.5
CP984_03725	909521	909715	-	70.8492	4584.67
CP984_03730	910345	911562	-	40.4878	7687.17
CP984_03735	911559	912848	-	69.5343	14317.2
CP984_03740	912845	913660	-	57.2826	12938.8
CP984_03745	913738	914688	-	93.5804	19402.3
CP984_03750	914894	915856	-	175.837	43769.4
CP984_03755	916561	917393	+	7.78944	41.1921
CP984_03760	917522	918379	+	416.431	987.658
CP984_03765	919562	921100	-	85.3253	90.514
CP984_03770	922737	923030	+	62.449	63.9706
CP984_03775	923065	924186	-	52.3745	45.7406
CP984_03780	924412	926472	+	94.4782	38.5771
CP984_03785	926472	926999	+	18.7546	11.8954
CP984_03790	927293	927562	+	91.3884	48.8827
CP984_03795	927747	929081	+	480.362	628.207
CP984_03800	929417	931573	-	153.409	234.669
CP984_03805	932061	932927	-	213.472	279.251
CP984_03810	932924	933517	-	308.166	427.457
CP984_03815	934748	935092	+	9.75256	6.50284
CP984_03820	935353	941760	-	210.89	271.469
CP984_03825	942886	943110	+	399.89	7.17599
CP984_03830	943153	944697	+	378.606	24.3202
CP984_03835	944849	945308	-	18.0323	25.022
CP984_03840	945455	946375	-	142.575	188.397
CP984_03845	947034	947267	+	1.65035	5.26347
CP984_03850	948404	949153	+	156.625	304.617
CP984_03855	949336	950745	+	326.959	415.973
CP984_03860	950861	951229	-	193.011	448.768
CP984_03865	951955	952600	+	52.8147	79.4753
CP984_03870	952716	953045	+	6.32593	7.18995
CP984_03875	953124	954506	-	31.2283	47.9471
CP984_03880	954882	955187	+	53.4609	214.345
CP984_03885	955326	955655	+	68.9178	191.948
CP984_03890	955798	957618	+	27.5471	89.8961
CP984_03895	957615	958001	+	3.33531	6.81777
CP984_03900	958007	959644	-	55.5818	89.4324
CP984_03905	959654	960028	-	30.3127	48.2257
CP984_03910	960208	960690	-	2585.55	4221.44
CP984_03915	960880	961296	-	936.505	1712.89
CP984_03920	961624	962361	+	8.04494	11.8305
CP984_03925	962303	963244	-	39.5644	37.8406
CP984_03930	963241	963945	-	22.7118	24.9437
CP984_03935	964099	964602	+	91.7416	90.2112
CP984_03940	964693	965049	-	105.055	133.174
CP984_03945	965076	966443	-	3.19354	7.31838
CP984_03950	967093	967347	+	0	0
CP984_03955	967460	968074	+	0	0
CP984_03960	968176	968673	+	34.372	16.5507
CP984_03965	968673	968897	+	12.1956	4.53308
CP984_03970	969045	971054	+	228.411	45.3838
CP984_03975	971062	972570	+	281.809	54.1776
CP984_03980	972583	973200	-	55.1324	22.164
CP984_03985	973258	974067	-	0.866954	0.759004
CP984_03990	973802	975160	+	19.9024	28.9245
CP984_03995	975365	975811	+	5681.94	3648.4
CP984_04000	975955	976629	+	4655.15	3225.65
CP984_04005	976808	978373	+	536.947	737.753
CP984_04010	978401	979216	-	46.7592	32.1322
CP984_04015	979507	980583	+	386.989	68.0546
CP984_04020	980890	981834	-	77.9133	133.933
CP984_04025	981979	983454	+	6.31666	3.8027
CP984_04030	983534	984097	+	255.408	203.3
CP984_04035	984464	984915	+	29.332	15.2394
CP984_04040	985157	986116	-	118.748	118.193
CP984_04045	986295	986924	+	39.2592	37.0815
CP984_04050	986914	988191	-	17.3475	25.9967
CP984_04055	988291	988926	-	1.16658	4.13159
CP984_04060	988923	990500	-	9.22372	19.3221
CP984_04065	991335	991781	+	1.44086	1.89786
CP984_04070	993355	995172	+	5.88841	13.8289
CP984_04075	995162	996046	+	4.09898	6.13067
CP984_04080	996069	996338	-	447.189	65.999
CP984_04085	996533	996739	-	18.702	2.70712
CP984_04090	997058	1000378	+	1396.57	906.295
CP984_04095	1000492	1003359	+	7407.04	285.977
CP984_04100	1003583	1003822	+	483.8	37.8628
CP984_04105	1003926	1005017	-	1056.39	562.912
CP984_04110	1005180	1006178	-	11.2188	16.1213
CP984_04115	1006259	1007356	-	7.77724	23.6108
CP984_04120	1007356	1008357	-	5.36227	8.79381
CP984_04125	1008425	1011607	-	19.0345	35.0908
CP984_04130	1011618	1014302	-	19.8883	35.4274
CP984_04135	1014737	1017472	+	183.695	226.079
CP984_04140	1018265	1019710	-	5277.07	6414.97
CP984_04145	1019946	1020599	+	190.549	563.032
CP984_04150	1020672	1021772	-	296.897	725.891
CP984_04155	1021986	1023665	-	63.7385	64.0157
CP984_04160	1024073	1024342	+	4696.73	8833.09
CP984_04165	1024515	1025612	+	1397.18	2795.09
CP984_04170	1025727	1026404	+	1165.68	1824.92
CP984_04175	1026427	1027464	+	1917.57	2023.59
CP984_04180	1027457	1028467	+	215.763	196.615
CP984_04185	1029046	1029915	+	489.539	426.017
CP984_04190	1030024	1031091	-	249.748	275.692
CP984_04195	1031200	1032711	-	93.3933	232.986
CP984_04200	1032925	1033206	+	3.49316	8.4
CP984_04205	1033378	1034670	+	8.47882	359.192
CP984_04210	1034933	1035412	+	52.5163	117.919
CP984_04215	1035437	1036135	+	215.364	334.755
CP984_04220	1036160	1037101	-	369.174	288.461
CP984_04225	1037245	1038054	-	29.6661	27.292
CP984_04230	1038379	1038942	+	6.27429	4.95551
CP984_04235	1038942	1039664	+	22.354	21.2905
CP984_04240	1039695	1040699	-	159.801	325.322
CP984_04245	1041002	1042063	+	16.1856	18.8772
CP984_04250	1042082	1045099	-	1258.94	1802.66
CP984_04255	1045679	1049863	+	4830.7	4732.24
CP984_04260	1049863	1059162	+	5253.53	5904.74
CP984_04265	1059240	1060295	+	1196.57	1379.9
CP984_04270	1060417	1060992	+	802.716	903.251
CP984_04275	1061048	1061920	+	4034.19	4794.68
CP984_04280	1061988	1062788	-	179.588	306.123
CP984_04285	1063055	1065253	+	404.845	687.967
CP984_04290	1065844	1066209	+	251.789	213.634
CP984_04295	1066362	1067132	+	285.164	974.403
CP984_04300	1067478	1068713	+	2578.71	455.439
CP984_04305	1069067	1069483	+	944.263	177.223
CP984_04310	1069480	1073274	+	7780.45	1615.64
CP984_04315	1073375	1074064	+	768.791	239.718
CP984_04320	1074140	1074417	-	8.16993	13.6858
CP984_04325	1074541	1074876	-	12.8306	27.4428
CP984_04330	1074873	1075091	-	68.9515	131.691
CP984_04335	1075333	1075755	-	216.785	298.597
CP984_04340	1076187	1077032	+	28.5074	217.502
CP984_04345	1077005	1077829	+	27.6441	293.236
CP984_04350	1077943	1079016	+	78.1302	422.092
CP984_04355	1079022	1080251	+	131.013	627.765
CP984_04360	1080387	1081496	+	41.8656	569.433
CP984_04365	1081628	1082314	-	25.3953	128.555
CP984_04370	1082640	1083335	+	7.0165	14.7667
CP984_04375	1083499	1084914	+	39.1397	51.2764
CP984_04380	1084952	1085404	+	1.72733	5.75779
CP984_04385	1085634	1086629	+	3219.03	916.697
CP984_04390	1086703	1088085	-	321.218	556.916
CP984_04395	1088142	1088915	+	588.567	511.331
CP984_04400	1088912	1090387	+	512.309	480.97
CP984_04405	1090384	1091028	+	223.802	217.569
CP984_04410	1091143	1094322	+	17148.9	157.983
CP984_04415	1094357	1095124	-	327.891	197.431
CP984_04420	1095757	1096932	+	60.7715	82.787
CP984_04425	1096942	1097364	-	151.981	165.18
CP984_04430	1097370	1097735	-	77.5442	88.029
CP984_04435	1097842	1099698	-	806.956	683.136
CP984_04440	1099795	1100253	+	90.2396	74.2203
CP984_04445	1100330	1103287	+	2095.56	2990.07
CP984_04450	1103309	1104667	-	723.827	750.141
CP984_04455	1105005	1106483	+	6448.32	307.404
CP984_04460	1106604	1107338	-	527.809	1337.59
CP984_04465	1107585	1109420	+	116.827	38.9375
CP984_04470	1109417	1111198	+	198.442	57.2408
CP984_04475	1111266	1112060	-	176.593	184.328
CP984_04480	1112233	1114746	+	2526.86	3536.02
CP984_04485	1114781	1115698	+	293.487	503.882
CP984_04490	1116067	1118724	+	1787.66	224.721
CP984_04495	1118721	1120418	+	804.942	52.8796
CP984_04500	1120636	1122810	+	385.56	19.3794
CP984_04505	1122807	1124054	+	595.687	37.5899
CP984_04510	1124088	1124330	+	199.822	28.3959
CP984_04515	1124395	1125156	+	518.183	126.751
CP984_04520	1125445	1126701	+	215.26	46.149
CP984_04525	1127251	1127969	-	16.5474	14.5732
CP984_04530	1127968	1128410	+	8.67611	8.06342
CP984_04535	1128451	1129374	-	233.023	89.6503
CP984_04540	1129496	1129903	-	175.388	61.8227
CP984_04545	1130036	1130464	+	330.333	279.708
CP984_04550	1130510	1131154	-	106.652	34.3457
CP984_04555	1131314	1131559	+	42.2405	53.964
CP984_04560	1131726	1132394	+	741.352	767.258
CP984_04565	1132417	1133616	-	161.297	144.835
CP984_04570	1133742	1134374	+	58.6645	83.9985
CP984_04575	1134388	1135263	-	463.652	452.673
CP984_04580	1135482	1135694	+	3.4096	19.0058
CP984_04585	1135872	1136621	+	156.391	120.987
CP984_04590	1136746	1136928	-	388.473	884.757
CP984_04595	1137116	1140127	+	320.669	589.824
CP984_04600	1140124	1141485	+	202.26	406.076
CP984_04605	1141592	1141993	+	119.555	113.311
CP984_04610	1142063	1142296	-	7.61187	8.70865
CP984_04615	1142295	1145633	+	940.756	868.796
CP984_04620	1145744	1146622	+	137.038	181.326
CP984_04625	1146652	1147575	+	88.5084	120.44
CP984_04630	1147751	1148548	+	1206.71	481.044
CP984_04635	1148578	1149363	+	295.637	106.763
CP984_04640	1149369	1150193	+	278.056	106.695
CP984_04645	1150266	1151231	+	68.739	30.5661
CP984_04650	1151253	1152416	-	110.276	92.0531
CP984_04655	1152571	1154019	+	123.678	143.101
CP984_04660	1154261	1154563	+	46.7114	28.8755
CP984_04665	1154701	1155978	+	41.9311	13.9861
CP984_04670	1156350	1157648	+	1087.51	192.99
CP984_04675	1157868	1159286	+	1776.61	252.901
CP984_04680	1159368	1159916	-	31.0591	26.7403
CP984_04685	1159998	1160900	+	268.118	172.633
CP984_04690	1161500	1162042	+	57326	559.76
CP984_04695	1162335	1163576	+	1614.87	60.2664
CP984_04700	1163591	1163785	-	42.0664	24.3489
CP984_04705	1164060	1164830	+	176.268	407.121
CP984_04710	1164799	1165662	-	82.7579	24.7643
CP984_04715	1165655	1166419	-	102.422	10.6854
CP984_04720	1166500	1167276	-	152.688	8.75821
CP984_04725	1167306	1168247	-	1097.85	126.212
CP984_04730	1168558	1169769	+	2279.16	2554.6
CP984_04740	1173192	1174851	-	27.4721	48.8422
CP984_04745	1174981	1176030	-	67.4694	150.903
CP984_04750	1176071	1176703	-	10.8899	24.0193
CP984_04755	1176700	1178193	-	50.4496	97.7905
CP984_04760	1178198	1179787	-	29.3383	76.4059
CP984_04765	1179801	1181108	-	40.1936	116.415
CP984_04770	1181387	1182166	+	29.3412	24.1995
CP984_04775	1182176	1183663	-	253.338	1674.11
CP984_04780	1183723	1184238	-	54.3262	297.787
CP984_04785	1184299	1185363	-	88.561	470.941
CP984_04790	1185363	1186592	-	314.235	1356.77
CP984_04795	1186753	1188306	+	98.1331	800.465
CP984_04800	1188325	1188675	-	643.218	538.183
CP984_04805	1188850	1189371	+	285.801	287.336
CP984_04810	1189390	1190049	-	41.7358	59.0751
CP984_04815	1190042	1190995	-	96.5917	163.097
CP984_04820	1191073	1191987	-	84.2505	122.505
CP984_04825	1191980	1192945	-	169.026	232.557
CP984_04830	1192975	1194573	-	1580.65	2107
CP984_04835	1194687	1195169	+	10.1677	15.562
CP984_04840	1195191	1196516	-	1933.11	4404.76
CP984_04845	1196823	1197206	+	5.46285	19.3298
CP984_04850	1197263	1197880	+	183.222	246.89
CP984_04855	1198115	1199326	-	21.9087	28.6529
CP984_04860	1199425	1200606	-	31.8425	32.8563
CP984_04865	1200603	1201826	-	174.401	144.481
CP984_04870	1201823	1202821	-	91.7431	87.8341
CP984_04875	1203006	1203887	+	64.5728	364.2
CP984_04880	1203831	1204997	-	7.77067	12.8912
CP984_04885	1205090	1205974	-	20.2274	69.2864
CP984_04890	1206173	1206628	+	355.296	595.479
CP984_04895	1206681	1208318	+	161.431	230.892
CP984_04900	1208383	1209504	-	1294.25	1966.01
CP984_04905	1209636	1210601	+	23.3271	35.141
CP984_04910	1210626	1211546	-	141.804	93.4495
CP984_04915	1211612	1212220	+	3.29682	4.51912
CP984_04920	1212174	1212788	+	29.3486	53.5107
CP984_04925	1212828	1213340	-	70.6453	112.04
CP984_04930	1214009	1214605	+	2.3463	7.68427
CP984_04935	1214670	1215431	+	2.52388	13.6851
CP984_04940	1215750	1217114	+	2574.64	2052.43
CP984_04945	1217111	1218427	+	2061.1	1658.18
CP984_04950	1218513	1219268	+	540.15	437.069
CP984_04955	1219265	1220227	+	3697.19	2856.36
CP984_04960	1220323	1221582	-	579.191	468.789
CP984_04965	1221753	1223060	-	298.866	158.518
CP984_04970	1223033	1223866	-	2.94555	3.40889
CP984_04975	1223865	1224623	+	56.1904	19.4429
CP984_04980	1224705	1225781	+	169.046	72.4703
CP984_04985	1225926	1226846	+	594.442	157.59
CP984_04990	1226849	1227994	+	331.399	96.2088
CP984_04995	1228219	1229247	+	63.396	38.1715
CP984_05000	1229257	1230291	-	757.129	402.733
CP984_05005	1230525	1231172	+	100.66	72.46
CP984_05010	1231234	1233105	-	4567.16	5529.29
CP984_05015	1233105	1234502	-	2312.7	2906.25
CP984_05020	1234631	1235725	-	27.3253	37.4676
CP984_05025	1235826	1236896	+	56.1286	45.8252
CP984_05030	1236909	1238717	+	37.9479	28.1732
CP984_05035	1238719	1239849	+	22.7766	20.1307
CP984_05040	1239862	1241115	+	25.1614	13.7724
CP984_05045	1241115	1243127	+	23.0679	18.4416
CP984_05050	1243182	1243694	+	417.5	281.686
CP984_05055	1243733	1244047	-	87.5169	105.538
CP984_05060	1244128	1244358	-	56.8857	58.8405
CP984_05065	1244430	1245605	-	125.157	107.385
CP984_05070	1245793	1248987	-	158.647	203.93
CP984_05075	1249093	1249743	+	33.5539	21.2633
CP984_05080	1249945	1250124	+	1.38922	3.36561
CP984_05085	1250266	1253124	+	1336.86	168.832
CP984_05090	1253209	1253670	+	513.005	570.983
CP984_05095	1253856	1255055	+	162.353	184.886
CP984_05100	1255131	1256636	+	38.6957	39.9248
CP984_05105	1256633	1257340	+	22.5596	17.7748
CP984_05110	1257350	1258108	+	57.8445	66.4584
CP984_05115	1258105	1258884	+	44.1547	42.3673
CP984_05120	1258881	1259744	+	51.7551	64.9621
CP984_05125	1259815	1260036	-	1521.23	3280.07
CP984_05130	1260207	1261652	+	596.642	264.548
CP984_05135	1261810	1262484	-	5.80755	13.0336
CP984_05140	1263071	1263283	-	581.845	553.631
CP984_05145	1263385	1265808	-	255.623	566.902
CP984_05150	1265898	1267175	-	9.65197	4.16091
CP984_05155	1267172	1267366	-	1.13466	0.386831
CP984_05160	1267411	1268640	-	16.6243	8.85175
CP984_05165	1268961	1269152	-	9.02738	4.49749
CP984_05170	1269146	1272823	-	300.028	163.49
CP984_05175	1272943	1274133	-	279.992	763.794
CP984_05180	1274305	1274931	-	25.2488	49.5223
CP984_05185	1275103	1276263	-	3.46782	24.8571
CP984_05190	1276464	1277414	+	84.9833	77.4022
CP984_05195	1277642	1279756	-	301.836	262.846
CP984_05200	1280023	1280451	-	16.952	25.029
CP984_05205	1280502	1281908	+	35.9641	51.4767
CP984_05210	1282011	1282853	+	3.44809	5.6859
CP984_05215	1282915	1283340	+	1.51784	1.92648
CP984_05220	1283390	1284403	+	79.1927	80.6938
CP984_05225	1284622	1285179	+	154.374	106.025
CP984_05230	1285207	1286133	-	37.2191	54.2194
CP984_05235	1286329	1287249	+	48.897	107.986
CP984_05240	1287290	1288453	+	73.8377	106.878
CP984_05245	1288480	1290030	-	541.726	163.695
CP984_05250	1290497	1291120	+	167.442	174.758
CP984_05255	1291754	1292629	-	24.1159	47.2663
CP984_05260	1292751	1294148	+	44.9398	27.5789
CP984_05265	1294045	1295130	-	55.5764	21.0537
CP984_05270	1295301	1296515	-	7.95093	9.53187
CP984_05275	1296545	1296832	-	0.306198	1.14584
CP984_05280	1297071	1297793	-	14.928	46.5715
CP984_05285	1298279	1300471	-	100.744	336.962
CP984_05290	1300558	1301349	-	542.875	1741.74
CP984_05295	1301402	1301797	-	169.255	583.781
CP984_05300	1301796	1302974	+	334.501	667.74
CP984_05305	1302991	1303764	-	62.2891	63.5887
CP984_05310	1303814	1304392	-	81.4279	85.8462
CP984_05315	1304529	1306175	+	86.7006	65.4712
CP984_05320	1306172	1306957	+	30.4852	31.7768
CP984_05325	1306983	1307999	-	52.4393	68.0261
CP984_05330	1308151	1309035	+	33.7276	28.0013
CP984_05335	1309032	1309667	+	28.7739	32.6916
CP984_05340	1309790	1310641	+	4.34134	5.3926
CP984_05345	1310685	1311218	+	11.001	27.4149
CP984_05350	1311356	1312609	+	68.9627	133.836
CP984_05355	1312888	1315065	+	128.972	440.466
CP984_05360	1315087	1315818	-	45.277	41.2214
CP984_05365	1315912	1317117	+	167.335	261.303
CP984_05370	1317172	1318563	-	3645.73	6783.88
CP984_05375	1319028	1319765	+	36.9881	17.5737
CP984_05380	1319752	1321851	-	81.9513	51.555
CP984_05385	1321862	1322767	-	33.4984	18.6839
CP984_05390	1322779	1323729	-	50.5069	22.0425
CP984_05395	1323726	1325534	-	189.332	116.294
CP984_05400	1325744	1326916	+	115.766	57.4293
CP984_05405	1326943	1328439	+	243.399	180.817
CP984_05410	1328593	1330971	+	18817.8	4796.66
CP984_05415	1331020	1331715	-	58.5521	42.6613
CP984_05420	1331833	1332774	+	273.265	209.853
CP984_05425	1332661	1333959	-	148.331	281.586
CP984_05430	1334029	1335186	-	132.142	111.541
CP984_05435	1335186	1336619	-	289.621	225.966
CP984_05440	1336686	1338749	-	89.6129	287.476
CP984_05445	1338932	1339798	+	18.6447	20.2738
CP984_05450	1339824	1340711	+	84.198	82.0057
CP984_05455	1340757	1341713	+	55.9849	55.0797
CP984_05460	1341710	1342183	+	25.9194	27.0483
CP984_05465	1342301	1342657	+	274.518	698.222
CP984_05470	1342701	1343720	+	364.179	796.544
CP984_05475	1343742	1345001	+	29.0399	23.8901
CP984_05480	1345061	1346083	+	43.7001	45.9632
CP984_05485	1346108	1346665	-	25.2365	23.0102
CP984_05490	1346926	1348086	-	23.482	12.8828
CP984_05495	1348349	1349572	-	719.667	437.175
CP984_05500	1349633	1350940	-	199.599	38.8579
CP984_05505	1351035	1351487	-	301.589	66.9039
CP984_05510	1352122	1352195	-	1.08302	6.54612
CP984_05515	1352409	1352657	+	331.181	241.342
CP984_05520	1352638	1353135	-	22.0251	48.5252
CP984_05525	1353268	1353975	+	84.4027	391.026
CP984_05530	1354041	1354943	+	65.6968	471.809
CP984_05535	1354990	1355913	-	190.464	121.05
CP984_05540	1355912	1359412	+	2241.83	853.158
CP984_05545	1359431	1360630	-	1054.3	366.898
CP984_05550	1361015	1362277	+	922.209	407.238
CP984_05555	1362378	1362992	-	23.7787	4.55472
CP984_05560	1362989	1363630	-	27.2466	4.65524
CP984_05565	1363608	1364018	-	12.8945	1.92648
CP984_05570	1364021	1364467	-	32.8417	3.04369
CP984_05575	1364565	1366460	-	53.6432	7.25416
CP984_05580	1366723	1367122	-	22.8891	12.6195
CP984_05585	1367116	1367214	+	0	0
CP984_05590	1367553	1368101	-	255.955	103.553
CP984_05595	1368261	1369286	-	976.345	391.433
CP984_05600	1369622	1370662	-	70.01	1096.19
CP984_05605	1370913	1372739	-	1988.26	177599
CP984_05610	1372801	1373832	-	991.026	80460.5
CP984_05615	1374112	1375350	-	695.737	59833.3
CP984_05620	1375804	1376838	-	3623.08	2665.87
CP984_05625	1376919	1377788	-	7221.18	2872.83
CP984_05630	1378009	1378269	+	814.147	1544.76
CP984_05635	1378391	1379590	-	1712.62	3891.45
CP984_05640	1379861	1380961	+	29.6803	48.6138
CP984_05645	1380992	1382362	-	305.27	434.551
CP984_05650	1382590	1383363	-	843.691	1210.52
CP984_05655	1383486	1383773	-	204.326	232.298
CP984_05660	1383777	1384643	-	584.763	777.652
CP984_05665	1384859	1385242	+	257.941	346.395
CP984_05670	1385291	1386091	-	552.349	1025.87
CP984_05675	1386429	1387238	+	842.455	1106.74
CP984_05680	1387323	1387847	+	276.175	321.035
CP984_05685	1387869	1389251	-	1869.67	2081.82
CP984_05690	1389299	1391176	-	2153.61	2335.08
CP984_05695	1391235	1392428	-	2631.95	3164
CP984_05700	1392433	1393455	-	4814.35	5706.35
CP984_05705	1393461	1394150	-	175.417	170.746
CP984_05710	1394150	1396165	-	3808.17	3700.28
CP984_05715	1396289	1397353	-	2166.7	2390.09
CP984_05720	1397413	1398894	-	590.951	710.697
CP984_05725	1399028	1400005	-	1034.11	1531.6
CP984_05730	1400002	1400946	-	487.761	803.854
CP984_05735	1401372	1402169	-	2461.7	1853.54
CP984_05740	1402162	1403091	-	2872.04	2296.9
CP984_05745	1403171	1404043	-	1211.78	1058.7
CP984_05750	1404058	1404837	-	1342.32	1301.77
CP984_05755	1404815	1405876	-	2146.8	2164.23
CP984_05760	1405864	1406601	-	4310.42	4526.68
CP984_05765	1406598	1408391	-	833.465	918.509
CP984_05770	1408862	1408954	-	2.02038	4.21815
CP984_05775	1409190	1410137	+	58.1708	191.349
CP984_05780	1410194	1410805	+	928.012	1115.58
CP984_05785	1410780	1411280	-	54.8524	198.869
CP984_05790	1411386	1412090	-	98.0805	297.93
CP984_05795	1412205	1412278	-	33.2504	24.4061
CP984_05800	1412333	1412758	-	26.9723	21.6997
CP984_05805	1412894	1413553	+	27.0242	15.583
CP984_05810	1413534	1415192	-	194.802	239.136
CP984_05815	1415346	1416098	+	168.803	259.282
CP984_05820	1416145	1416540	-	1.73391	0.386831
CP984_05825	1416679	1418829	+	17.1878	47.1225
CP984_05830	1418813	1419451	-	1133.65	37.0242
CP984_05835	1419494	1420462	-	297.591	10.6784
CP984_05840	1420844	1421716	+	590.119	1255.42
CP984_05845	1421858	1422595	+	102.712	163.014
CP984_05850	1422748	1425183	+	3954.35	2826.22
CP984_05855	1425656	1425901	-	54.2706	77.6578
CP984_05860	1426078	1428198	-	45.1851	127.14
CP984_05865	1428470	1429507	-	75.8852	89.1322
CP984_05870	1429693	1430670	+	114.671	109.069
CP984_05875	1430723	1432465	-	3692.46	1405.17
CP984_05880	1432531	1433844	-	1099.27	354.863
CP984_05885	1433979	1436066	-	7907.25	1047.54
CP984_05890	1436179	1437696	+	23756.6	10698.4
CP984_05895	1437759	1438181	-	5810.77	76.0378
CP984_05900	1438570	1439574	+	32.1922	19.5874
CP984_05905	1439604	1440254	-	270.318	341.15
CP984_05910	1440218	1441399	-	4.44755	5.37166
CP984_05915	1441482	1442294	-	5.17543	7.30442
CP984_05920	1442209	1443978	+	420.036	320.715
CP984_05925	1444055	1445596	-	5917.18	1920.41
CP984_05930	1446126	1446857	+	90.4604	141.514
CP984_05935	1446945	1448339	+	200.15	404.154
CP984_05940	1448394	1450568	-	2985.36	4066.01
CP984_05945	1450601	1451815	-	1181.69	1570.85
CP984_05950	1451885	1453027	-	618.735	956.151
CP984_05955	1453089	1454306	-	277.41	361.642
CP984_05960	1454681	1455418	+	119.129	254.547
CP984_05965	1455450	1455890	+	45.5627	85.2219
CP984_05970	1455866	1457395	-	27.1705	19.2796
CP984_05975	1457392	1458321	-	20.3748	12.4688
CP984_05980	1458514	1459740	+	121.706	95.1572
CP984_05985	1459756	1460484	-	168.578	161.73
CP984_05990	1460622	1461188	+	206.555	235.635
CP984_05995	1461207	1461791	-	42.0281	28.9978
CP984_06000	1462059	1463249	+	3040.74	1941.59
CP984_06005	1463255	1463470	+	654.984	446.645
CP984_06010	1463947	1464465	+	84.8903	90.3052
CP984_06015	1464612	1464911	+	231.204	255.83
CP984_06020	1464916	1465726	-	226.901	123.623
CP984_06025	1465918	1467330	-	1049.12	291.9
CP984_06030	1467713	1468627	+	2225.19	276.812
CP984_06035	1468811	1469695	+	1904.72	248.554
CP984_06040	1470029	1470832	+	638.755	265.684
CP984_06045	1470837	1471648	-	51.2837	51.6268
CP984_06050	1471774	1472541	-	164.809	230.203
CP984_06055	1472632	1473944	-	6.38145	11.4939
CP984_06060	1474121	1474435	+	42.7494	20.1377
CP984_06065	1474603	1475580	-	7.52925	12.246
CP984_06070	1475637	1477148	-	4.71795	3.12257
CP984_06075	1477262	1477870	+	187.523	316.92
CP984_06080	1477984	1478877	-	21.5771	18.9828
CP984_06085	1479288	1479530	+	0.612396	1.89786
CP984_06090	1479655	1480356	+	39.9166	32.2413
CP984_06095	1480712	1481026	+	260.784	1458.13
CP984_06100	1481039	1481818	-	301.395	253.084
CP984_06105	1482166	1483119	-	2.5173	1.53267
CP984_06110	1483112	1483939	-	4.69261	0.730385
CP984_06115	1484050	1484865	+	3.51946	0.773663
CP984_06120	1484865	1485737	+	9.36937	2.69246
CP984_06125	1485734	1486519	+	7.5904	4.16091
CP984_06130	1486516	1487553	+	5.83946	5.34932
CP984_06135	1488109	1489266	-	24.9877	45.1751
CP984_06140	1489330	1489917	-	50.2806	69.4742
CP984_06145	1490011	1490829	-	3.95159	0.780642
CP984_06150	1490908	1492077	+	7.08786	3.38725
CP984_06155	1492106	1493137	+	6.58437	5.02043
CP984_06160	1493183	1495003	+	2.56237	3.45146
CP984_06165	1495216	1495722	+	77.098	85.8357
CP984_06170	1496107	1496859	+	18.284	24.8215
CP984_06175	1496866	1497990	-	264.189	206.465
CP984_06180	1498233	1498523	+	16.2984	30.2721
CP984_06185	1499071	1500039	-	228.873	367.524
CP984_06190	1500274	1500687	+	296.933	297.541
CP984_06195	1500732	1501616	-	124.327	219.279
CP984_06200	1501793	1502761	+	133.13	126.048
CP984_06205	1502775	1506261	-	31.3748	25.7308
CP984_06210	1506340	1506951	-	90.8143	51.5696
CP984_06215	1507043	1507561	+	30.7436	13.4211
CP984_06220	1507558	1509186	+	115.991	36.1095
CP984_06225	1509282	1509695	+	392.34	674.317
CP984_06230	1509750	1510505	-	412.48	690.38
CP984_06235	1510695	1511402	+	173.723	342.333
CP984_06240	1511399	1513057	+	367.118	579.06
CP984_06245	1513060	1513647	+	34.1081	66.6177
CP984_06250	1513729	1515306	+	188.482	79.5271
CP984_06255	1515530	1517161	+	98.8552	141.926
CP984_06260	1517250	1517648	+	194.423	167.251
CP984_06265	1517680	1519434	-	145.827	115.881
CP984_06270	1519722	1521239	+	312.449	199.901
CP984_06275	1521236	1522030	+	162.94	78.1975
CP984_06280	1522081	1523244	-	98.7801	20.1879
CP984_06285	1523366	1524751	-	488.457	102.471
CP984_06290	1524791	1525480	-	569.743	104.592
CP984_06295	1525480	1526643	-	915.283	198.887
CP984_06300	1527108	1528364	-	74.854	66.6804
CP984_06305	1528607	1530499	+	457.485	424.107
CP984_06310	1530499	1532724	+	3367.51	3315.56
CP984_06315	1532737	1533768	+	646.951	661.499
CP984_06320	1533781	1534155	-	39.8811	26.491
CP984_06325	1534213	1535106	-	163.782	125.727
CP984_06330	1535119	1535919	-	417.377	556.737
CP984_06335	1535893	1536075	+	2.35288	3.06533
CP984_06340	1536136	1536651	-	1230.33	7041.67
CP984_06345	1536945	1537442	-	240.192	261.629
CP984_06350	1537735	1538238	+	51.5571	17.9249
CP984_06355	1538372	1538713	-	44.9858	20.3387
CP984_06360	1538873	1540408	-	23.4782	4.46119
CP984_06365	1540437	1541192	-	70.5786	24.3621
CP984_06370	1541435	1541740	+	263.745	246.906
CP984_06375	1542180	1543754	+	397.077	202.49
CP984_06380	1543968	1545437	+	142.224	280.358
CP984_06385	1545434	1547065	+	149.184	254.367
CP984_06390	1547141	1547506	+	59.5718	58.3231
CP984_06395	1547817	1548962	+	3503.22	3697.76
CP984_06400	1549346	1549699	+	594.853	1161.23
CP984_06405	1549969	1550493	+	222.426	313.135
CP984_06410	1550502	1551746	+	194.494	187.357
CP984_06415	1551755	1552954	+	545.375	454.013
CP984_06420	1552941	1553588	-	56.723	80.4928
CP984_06425	1553573	1554832	-	118.537	134.973
CP984_06430	1555015	1555461	+	5.05995	4.95551
CP984_06435	1555426	1556211	-	400.081	438.118
CP984_06440	1556343	1557773	-	471.264	295.667
CP984_06445	1557898	1559928	+	2972.48	1761.35
CP984_06450	1559988	1560716	-	2863.9	68.6217
CP984_06455	1560857	1561954	-	414.365	124.661
CP984_06460	1562013	1564088	-	2469.09	460.848
CP984_06465	1564630	1565556	+	495.481	303.861
CP984_06470	1565860	1567311	+	2289.44	1465.78
CP984_06475	1567419	1568375	+	769.657	410.514
CP984_06480	1568476	1569462	+	334.363	243.578
CP984_06485	1569620	1570537	+	74.0737	122.971
CP984_06490	1570562	1571683	-	40.3553	38.2706
CP984_06495	1571680	1573080	-	178.236	206.2
CP984_06500	1573477	1574574	+	11.5635	22.2359
CP984_06505	1574594	1575718	+	4.96689	8.50819
CP984_06510	1575846	1576067	-	25.8997	44.1004
CP984_06515	1576114	1577328	-	463.676	571.48
CP984_06520	1577343	1578533	-	422.068	447.031
CP984_06525	1578566	1580098	-	422.722	367.269
CP984_06530	1580147	1581433	-	16.9323	24.27
CP984_06535	1581501	1581725	-	53.6086	59.9969
CP984_06540	1581722	1588255	-	121.547	173.737
CP984_06545	1588313	1603198	-	78.7454	72.0571
CP984_06550	1603270	1607901	-	20.0668	28.6745
CP984_06555	1607919	1617281	-	14.8162	18.7565
CP984_06560	1617395	1619434	-	31.9138	36.5585
CP984_06565	1619941	1620909	-	78.4788	103.871
CP984_06570	1621342	1621899	-	30.644	20.5957
CP984_06575	1622163	1623218	-	32.3939	32.9003
CP984_06580	1623592	1626537	-	144.189	255.063
CP984_06585	1627192	1627279	-	1.77897	2.21977
CP984_06590	1627627	1629318	+	27.9754	8.67934
CP984_06595	1629329	1630585	+	27.0634	25.3375
CP984_06600	1630585	1632771	+	27.3379	22.1563
CP984_06605	1632891	1634129	+	13.4929	6.43792
CP984_06610	1634155	1634799	-	209.345	251.656
CP984_06615	1634952	1635341	-	220.327	335.119
CP984_06620	1635427	1635970	-	78.77	10.2839
CP984_06625	1636046	1637059	-	300.321	41.4219
CP984_06630	1637196	1638154	-	0.560756	2.31331
CP984_06635	1638226	1638585	-	0.306198	0.386831
CP984_06640	1638624	1641980	+	104.385	116.912
CP984_06645	1642008	1642895	-	38.5978	70.4469
CP984_06650	1643206	1644117	+	5.01758	12.9191
CP984_06655	1644175	1644939	-	2311.6	10498.3
CP984_06660	1645015	1645692	-	331.383	377.824
CP984_06665	1645931	1647166	+	130.226	114.38
CP984_06670	1647328	1648185	+	142.413	236.657
CP984_06675	1648209	1648673	-	38.9953	47.6656
CP984_06680	1648808	1649749	+	28.7805	22.1151
CP984_06685	1650064	1651989	+	19.6215	15.5257
CP984_06690	1652005	1652667	-	77.8655	93.2756
CP984_06695	1652686	1653825	-	94.6081	90.9205
CP984_06700	1653822	1654154	-	26.2557	36.6367
CP984_06705	1654407	1654796	-	11.57	14.502
CP984_06710	1654914	1655972	-	54.5901	69.4861
CP984_06715	1656145	1657032	+	40.4511	63.773
CP984_06720	1657116	1657967	-	6.68107	9.58981
CP984_06725	1658001	1658861	-	2.74651	3.45914
CP984_06730	1659377	1661179	+	77.9942	88.3174
CP984_06735	1661318	1662340	+	6.87084	6.89037
CP984_06740	1662437	1663267	+	3512.45	8682.56
CP984_06745	1663538	1663861	+	29.5376	45.6547
CP984_06750	1664176	1664463	+	58.937	145.157
CP984_06755	1664724	1665464	-	99.6082	386.955
CP984_06760	1665631	1666590	-	257.841	134.612
CP984_06765	1666714	1667757	+	281.974	357.344
CP984_06770	1667869	1668186	-	7.1132	11.4814
CP984_06775	1668183	1668821	-	26.1467	33.1587
CP984_06780	1668812	1669339	-	8.8883	19.5073
CP984_06785	1669855	1670814	+	148.085	165.948
CP984_06790	1670857	1671168	-	555.162	663.248
CP984_06795	1671416	1673227	+	464.897	240.885
CP984_06800	1673238	1674488	-	194.161	144.665
CP984_06805	1674561	1674920	-	204.067	202.38
CP984_06810	1675103	1675924	+	211.627	139.539
CP984_06815	1675944	1676336	-	37.5599	55.81
CP984_06820	1676596	1677357	+	98.8127	25.6399
CP984_06825	1677361	1678992	-	55.5932	59.6462
CP984_06830	1679092	1679532	+	16.8404	20.5106
CP984_06835	1679595	1680176	+	75.9183	75.0387
CP984_06840	1680377	1681153	+	36.472	26.0609
CP984_06845	1681081	1682484	-	91.4664	135.413
CP984_06850	1682571	1684691	-	153.804	504.442
CP984_06855	1684846	1686000	-	22.7118	962.575
CP984_06860	1686047	1687264	-	6.63601	1108.75
CP984_06865	1687283	1687837	-	24.1076	1095.05
CP984_06870	1687877	1689094	-	10.9323	1993.95
CP984_06875	1689144	1690280	-	122.58	3709.43
CP984_06880	1690810	1691733	+	62.8642	55.0078
CP984_06885	1691822	1692631	+	29.6325	53.5897
CP984_06890	1692640	1693248	+	34.2735	67.3376
CP984_06895	1693270	1694349	-	171.261	157.476
CP984_06900	1694500	1695714	-	46.3207	58.0899
CP984_06905	1696060	1696857	-	317.316	340.91
CP984_06910	1697041	1698354	+	190.189	146.368
CP984_06915	1698390	1699154	-	123.757	75.8256
CP984_06920	1699324	1700184	-	749.208	565.391
CP984_06925	1700515	1701606	+	162.272	444.226
CP984_06930	1701775	1702029	-	100.846	181.45
CP984_06935	1702327	1702770	+	101.233	221.357
CP984_06940	1702906	1704387	+	644.551	747.028
CP984_06945	1704469	1705284	+	594.182	478.773
CP984_06950	1705470	1706615	+	30.774	26.5266
CP984_06955	1706734	1707084	+	42.5192	41.7508
CP984_06960	1707112	1708035	-	316.289	341.685
CP984_06965	1708265	1708945	+	9.43321	48.195
CP984_06970	1709047	1710090	+	2.16604	14.4092
CP984_06975	1710103	1711470	-	29.9996	27.1418
CP984_06980	1711631	1712497	-	418.034	304.537
CP984_06985	1712515	1713435	-	354.414	242.425
CP984_06990	1713519	1713872	-	672.999	387.503
CP984_06995	1713997	1716012	-	2134.84	745.911
CP984_07000	1716121	1717026	-	415.536	265.803
CP984_07005	1717178	1717513	+	49.4456	10.5416
CP984_07010	1717545	1717922	-	434.065	321.542
CP984_07015	1717922	1718464	-	234.069	200.378
CP984_07020	1718552	1720042	-	37.321	46.7929
CP984_07025	1720443	1721204	-	311.12	213.208
CP984_07030	1721250	1722221	-	36.5368	26.5615
CP984_07035	1722272	1722874	+	12.6635	22.8385
CP984_07040	1723162	1724349	+	919.757	1300.71
CP984_07045	1724399	1724593	+	103.809	118.557
CP984_07050	1724636	1726549	-	163.949	115.779
CP984_07055	1726801	1727766	-	113.398	45.0402
CP984_07060	1727763	1729757	-	911.49	484.718
CP984_07065	1729830	1731194	-	414.901	469.04
CP984_07070	1731187	1732020	-	330.98	427.824
CP984_07075	1732224	1732808	-	44.4731	24.5213
CP984_07080	1732998	1733720	-	263.914	111.583
CP984_07085	1733773	1736289	-	1448.19	540.669
CP984_07090	1736662	1737615	+	159.659	59.5473
CP984_07095	1737734	1738579	+	120.766	51.4167
CP984_07100	1738670	1741162	-	48.9231	35.8156
CP984_07105	1741513	1741959	-	640.707	559.317
CP984_07110	1742269	1743279	+	42.2572	58.7042
CP984_07115	1743293	1743643	-	146.822	98.9285
CP984_07120	1743753	1744526	-	44.3567	41.7877
CP984_07125	1744615	1745097	+	3.67731	6.4456
CP984_07130	1744997	1745623	-	43.062	56.0454
CP984_07135	1745981	1747843	+	2007.59	1653.71
CP984_07140	1747980	1748792	+	611.014	648.494
CP984_07145	1749205	1750542	+	3484.19	1649.2
CP984_07150	1750574	1752586	+	2025.33	1123.98
CP984_07155	1752583	1753572	+	1316.73	1210.51
CP984_07160	1753578	1754099	+	1003.77	1011.04
CP984_07165	1754101	1755309	+	2215.25	2919.2
CP984_07170	1755479	1756126	+	4327.4	3966.7
CP984_07175	1756119	1756976	+	6728.44	5557.81
CP984_07180	1757142	1758266	-	567.888	545.906
CP984_07185	1758446	1760167	+	100.529	178.097
CP984_07190	1760318	1760650	+	21.9096	14.6891
CP984_07195	1760655	1761401	+	60.4427	46.9703
CP984_07200	1761440	1762825	+	37.2286	31.9115
CP984_07205	1762877	1763371	+	176.536	182.8
CP984_07210	1763433	1764365	+	72.5296	98.713
CP984_07215	1764390	1765253	+	107.504	135.102
CP984_07220	1765275	1765856	-	154.338	251.671
CP984_07225	1765864	1767339	-	81.8225	177.755
CP984_07230	1767640	1768401	+	7.84108	6.50982
CP984_07235	1768433	1768954	-	55.6307	70.59
CP984_07240	1768962	1769519	-	31.4902	9.1241
CP984_07245	1769605	1770228	-	50.0589	76.1042
CP984_07250	1770387	1771016	+	54.4537	46.5847
CP984_07255	1771041	1771949	+	75.6586	51.1758
CP984_07260	1771958	1772743	-	1020.37	1127.64
CP984_07265	1772841	1774250	-	437.473	729.369
CP984_07270	1774300	1775196	-	249.493	438.372
CP984_07275	1775288	1777132	-	328.953	297.906
CP984_07280	1777205	1778071	+	219.585	144.25
CP984_07285	1778095	1779243	+	941.036	1104.43
CP984_07290	1779247	1780434	+	154.96	193.894
CP984_07295	1780791	1781897	-	91.4713	126.775
CP984_07300	1781925	1782926	-	1320.11	1903.42
CP984_07305	1782938	1784344	-	2401.91	3062.44
CP984_07310	1784690	1785268	+	781.443	595.649
CP984_07315	1785321	1785902	-	12421.8	11031.5
CP984_07320	1786157	1787035	-	115.199	220.578
CP984_07325	1787159	1788214	+	9.8164	44.2861
CP984_07330	1788472	1788675	+	1503.19	1470.52
CP984_07335	1788786	1790135	-	2100.03	865.463
CP984_07340	1790132	1790986	-	3491.41	1170.94
CP984_07345	1791143	1792246	-	31.4556	5.44286
CP984_07350	1792645	1794189	+	561.453	585.865
CP984_07355	1794353	1795420	+	456.069	571.379
CP984_07360	1795336	1796235	-	216.872	596.66
CP984_07365	1796583	1797287	+	353.971	182.112
CP984_07370	1797558	1797989	+	33.7491	20.468
CP984_07375	1797986	1799527	+	60.8719	54.521
CP984_07380	1799537	1800088	+	36.1227	40.4499
CP984_07385	1800069	1800707	-	70.6856	54.9653
CP984_07390	1800704	1802278	-	406.937	294.834
CP984_07395	1802346	1802807	-	450.167	179.763
CP984_07400	1802886	1804715	-	1797.73	340.813
CP984_07405	1805035	1805778	+	31.1193	38.2978
CP984_07410	1805814	1807352	-	140.471	92.1458
CP984_07415	1807540	1807941	+	271.241	270.291
CP984_07420	1808000	1809886	-	915.358	533.627
CP984_07425	1810061	1810156	+	0	0.773663
CP984_07430	1810431	1811162	-	33.2928	53.6379
CP984_07435	1811306	1811752	+	92.5817	497.956
CP984_07440	1811904	1813118	+	2038.51	5064.85
CP984_07445	1813277	1814902	+	219.575	584.404
CP984_07450	1814922	1815785	-	33.3907	37.1444
CP984_07455	1815782	1816426	-	12.1571	12.2962
CP984_07460	1816440	1817354	-	28.2874	30.4788
CP984_07465	1817369	1818112	-	38.627	46.5659
CP984_07470	1818352	1819107	+	17.1598	16.6939
CP984_07475	1819199	1819621	-	193.435	80.2009
CP984_07480	1819755	1821554	+	76.5886	23.0892
CP984_07485	1821577	1822356	-	872.803	1067.58
CP984_07490	1822429	1823082	-	588.26	926.797
CP984_07495	1823143	1824456	-	567.299	631.416
CP984_07500	1824628	1825224	-	17.93	17.9891
CP984_07505	1825265	1826098	-	17.4236	11.3941
CP984_07510	1826233	1827126	+	62.4582	51.1974
CP984_07515	1827155	1829656	-	59.3064	382.696
CP984_07520	1830007	1832634	-	226.824	139.513
CP984_07525	1832676	1835042	-	286.718	148.996
CP984_07530	1835541	1837106	-	155.867	90.5194
CP984_07535	1837462	1838736	-	420.982	177.26
CP984_07540	1839129	1840607	+	2179.4	2188.71
CP984_07545	1840604	1842616	+	4123.83	3654.41
CP984_07550	1842613	1844034	+	1280.31	1101.41
CP984_07555	1843977	1844621	-	235.866	166.656
CP984_07560	1844858	1847440	-	387.721	131.49
CP984_07565	1847752	1848294	-	258.136	137.895
CP984_07570	1848474	1849361	+	13.3914	18.5199
CP984_07575	1849373	1850089	+	195.095	171.372
CP984_07580	1850103	1850786	-	133.411	137.477
CP984_07585	1851093	1851482	-	19.7982	18.0317
CP984_07590	1851567	1852472	+	23.8465	29.4755
CP984_07595	1852743	1853237	+	58.4186	53.496
CP984_07600	1853227	1853883	-	169.887	164.348
CP984_07605	1853880	1855001	-	686.171	678.158
CP984_07610	1855274	1856149	-	276.437	382.846
CP984_07615	1856146	1857216	-	450.716	613.422
CP984_07620	1857213	1858352	-	674.511	1097.63
CP984_07625	1858349	1859404	-	175.116	100.927
CP984_07630	1859530	1860249	-	426.552	323.81
CP984_07635	1860501	1860872	-	255.763	305.922
CP984_07640	1860966	1862099	+	18.36	31.1659
CP984_07645	1862150	1862992	-	436.281	256.664
CP984_07650	1863185	1864396	-	4922.41	3115.95
CP984_07655	1864537	1865205	-	520.714	577.556
CP984_07660	1865533	1865973	-	566.727	1764.58
CP984_07665	1866143	1866772	+	247.726	153.277
CP984_07670	1867100	1869019	+	678.096	207.776
CP984_07675	1869083	1869778	+	58.2284	58.0221
CP984_07680	1869955	1870395	+	164.849	79.0481
CP984_07685	1870449	1871156	-	68.2289	49.4651
CP984_07690	1871251	1872090	+	75.8627	61.2747
CP984_07695	1872121	1872672	+	61.4119	46.5799
CP984_07700	1872689	1874026	-	355.476	116.806
CP984_07705	1874468	1875271	+	560.106	485.34
CP984_07710	1875327	1875617	-	304.903	64.6981
CP984_07715	1875870	1876532	+	36.3482	16.3434
CP984_07720	1876757	1878385	+	914.96	1085.67
CP984_07725	1878482	1879258	+	510.006	1310.89
CP984_07730	1879277	1880737	-	386.136	285.145
CP984_07735	1881018	1882091	-	17.8482	9.58283
CP984_07740	1882156	1882734	+	11.6846	12.1894
CP984_07745	1882802	1883659	+	65.2997	26.8276
CP984_07750	1883785	1884648	+	2152.24	414.009
CP984_07755	1884723	1886138	-	63.6191	31.5604
CP984_07760	1886450	1887853	-	157.645	92.7123
CP984_07765	1887899	1889305	-	137.668	97.8102
CP984_07770	1889392	1890324	-	565.252	372.452
CP984_07775	1890332	1890748	-	139.569	101.377
CP984_07780	1890745	1891287	-	79.2742	66.8873
CP984_07785	1891459	1891839	-	361.363	300.615
CP984_07790	1891836	1892096	-	245.951	252.671
CP984_07795	1892267	1893112	+	45.0499	22.2498
CP984_07800	1893139	1894032	+	36.262	23.0592
CP984_07805	1894029	1894460	+	3.1297	1.86924
CP984_07810	1894751	1896220	+	531.658	147.339
CP984_07815	1896564	1897298	+	372.186	252.232
CP984_07820	1897371	1898075	+	159.554	134.651
CP984_07825	1899387	1899521	-	0	0
CP984_07830	1899862	1900503	+	35.5544	45.1917
CP984_07835	1900500	1901030	+	48.1759	32.5721
CP984_07840	1901138	1902178	+	42.8084	23.1674
CP984_07845	1902240	1902614	+	101.852	122.139
CP984_07850	1902683	1904428	-	2047.99	5528.97
CP984_07855	1904434	1906224	-	1126.58	4003.73
CP984_07860	1906318	1907160	+	46.4927	50.1801
CP984_07865	1907225	1907572	-	1843.43	325.998
CP984_07870	1907708	1907890	-	19.4028	24.5136
CP984_07875	1908006	1908968	-	153.772	102.481
CP984_07880	1909082	1910290	-	619.586	306.833
CP984_07885	1910322	1911152	-	50.3339	143.908
CP984_07890	1911219	1913960	-	392.43	512.284
CP984_07895	1914534	1915547	+	7.30567	5.03509
CP984_07900	1915554	1916027	-	45.153	49.1767
CP984_07905	1916142	1917686	+	42.0537	172.769
CP984_07910	1917683	1918009	+	12.3027	43.2854
CP984_07915	1918024	1919217	-	29.8552	1001.64
CP984_07920	1919252	1920709	-	56.5316	1748.68
CP984_07925	1920879	1923263	-	574.296	14489.7
CP984_07930	1923266	1923877	-	151.698	2024.99
CP984_07935	1923868	1924755	-	317.846	2891.42
CP984_07940	1925073	1926743	+	185.813	283.645
CP984_07945	1927143	1928000	+	227.495	63.9454
CP984_07950	1928194	1929078	+	1816.53	61.5616
CP984_07955	1929100	1929987	-	88.324	109.637
CP984_07960	1930118	1930957	+	722.711	2938
CP984_07965	1931153	1932268	+	176.086	98.7137
CP984_07970	1932334	1932909	-	1706.67	1625.85
CP984_07975	1932941	1934683	-	2668	3957.89
CP984_07980	1934814	1936142	-	58.4014	49.7507
CP984_07985	1936260	1936742	+	7.43524	18.9563
CP984_07990	1936619	1938199	-	100.642	285.378
CP984_07995	1938316	1939443	-	978.294	320.639
CP984_08000	1940055	1941290	+	1418.17	653.439
CP984_08005	1941308	1943803	-	1633.01	1396.07
CP984_08010	1943797	1947024	-	1629.04	876.616
CP984_08015	1947066	1948223	-	540.61	256.889
CP984_08020	1948220	1949851	-	1346.99	745.18
CP984_08025	1950018	1953149	+	727.832	509.957
CP984_08030	1953697	1955910	-	2188.73	817.029
CP984_08035	1956517	1957878	-	76.6539	75.9896
CP984_08040	1957875	1958489	-	24.301	28.9608
CP984_08045	1958695	1959291	-	75.7256	171.386
CP984_08050	1959348	1959749	+	1372.23	1694.93
CP984_08055	1959806	1960180	+	188.487	182.62
CP984_08060	1960214	1961170	-	932.02	1867.79
CP984_08065	1961468	1962658	+	1831.84	6985.34
CP984_08070	1962714	1963736	+	333.764	1307.83
CP984_08075	1963733	1964410	+	583.527	2441.51
CP984_08080	1964557	1966362	+	2868.99	6091.89
CP984_08085	1966566	1967090	+	686.06	1681.74
CP984_08090	1967271	1967603	+	836.405	2198
CP984_08095	1967617	1968306	+	1440.41	3819.84
CP984_08100	1968324	1968626	-	107.515	210.003
CP984_08105	1968693	1969463	+	542.537	629.778
CP984_08110	1969447	1970682	-	60.4256	47.4451
CP984_08115	1970688	1971959	-	45.5729	31.2881
CP984_08120	1971956	1973401	-	13.5049	14.1299
CP984_08125	1973433	1974119	-	30.1085	22.9321
CP984_08130	1974119	1974988	-	29.4962	31.0668
CP984_08135	1975074	1976261	-	64.3182	88.5701
CP984_08140	1976267	1977109	-	25.88	14.0224
CP984_08145	1977106	1977921	-	30.8666	14.4588
CP984_08150	1978108	1979853	+	116.523	113.666
CP984_08155	1979938	1980138	-	1085.44	1887.7
CP984_08160	1980135	1980971	-	279.684	373.742
CP984_08165	1981473	1981724	+	73.0696	61.2159
CP984_08170	1981764	1982465	-	79.5904	58.4523
CP984_08175	1982630	1982931	-	0.898873	3.01508
CP984_08180	1983638	1983823	+	48.4171	47.7026
CP984_08185	1983872	1985143	-	6.81627	6.53844
CP984_08190	1985228	1985572	+	55.2541	147.287
CP984_08195	1985769	1986977	-	189.393	295.829
CP984_08200	1986960	1988612	+	246.756	316.265
CP984_08205	1989203	1990462	+	107.038	128.934
CP984_08210	1990689	1991540	+	127.287	79.4913
CP984_08215	1991585	1992025	-	265.632	318.742
CP984_08220	1992135	1992701	+	68.4341	111.669
CP984_08225	1993140	1994837	+	489.107	11250.7
CP984_08230	1994834	1995031	+	25.6481	626.844
CP984_08235	1995028	1995735	+	92.0794	2114.29
CP984_08240	1995804	1996337	+	44.7596	946.939
CP984_08245	1996334	1997278	+	127.066	2921.92
CP984_08250	1997281	1998630	+	129.639	2842.76
CP984_08255	1998632	1998748	+	0.560756	51.8777
CP984_08260	1998850	1999956	+	67.8095	5270.48
CP984_08265	1999979	2000830	+	23.0836	2189.66
CP984_08270	2000817	2001755	+	23.5149	1633.38
CP984_08275	2001759	2002517	+	5.14351	424.826
CP984_08280	2002609	2002965	+	141.902	395.367
CP984_08285	2002962	2006141	+	532.391	745.966
CP984_08290	2006095	2006607	-	111.116	146.263
CP984_08295	2006624	2008657	-	471.666	958.943
CP984_08300	2008719	2010017	-	469.06	683.743
CP984_08305	2010229	2010423	+	690.582	2844.39
CP984_08310	2010482	2011750	-	27.5145	61.1301
CP984_08315	2012301	2012567	-	3.46782	9.57445
CP984_08320	2012572	2013198	+	45.6217	81.7524
CP984_08325	2013631	2014707	+	19.8883	40.6064
CP984_08330	2014803	2015660	+	8.9119	27.6138
CP984_08335	2015902	2016852	+	91.9973	890.715
CP984_08340	2016943	2018739	+	99.2991	998.681
CP984_08345	2018736	2019788	+	16.8536	206.602
CP984_08350	2019918	2020496	+	7.63547	111.803
CP984_08355	2020493	2021590	+	12.8014	137.479
CP984_08360	2021587	2022552	+	40.6842	419.125
CP984_08365	2022549	2023790	+	30.5745	330.222
CP984_08370	2023896	2024543	+	24.8958	305.177
CP984_08375	2024581	2025984	+	11.1323	172.129
CP984_08380	2025981	2026895	+	7.03622	89.2096
CP984_08385	2027010	2027942	+	20.3092	168.528
CP984_08390	2028036	2029262	-	3429.47	8798
CP984_08395	2029831	2031015	-	604.232	186.749
CP984_08400	2031379	2032743	-	58.9765	46.7999
CP984_08405	2032743	2033642	-	70.2797	60.4843
CP984_08410	2033804	2034733	-	150.658	118.407
CP984_08415	2035063	2035953	+	110.851	149.045
CP984_08420	2035985	2036755	-	423.766	593.901
CP984_08425	2036956	2037285	-	27.1791	31.6037
CP984_08430	2037260	2040625	-	224.613	356.536
CP984_08435	2040914	2042179	-	769.705	346.912
CP984_08440	2042282	2043661	-	1944.51	194.461
CP984_08445	2043801	2044601	-	761.389	117.256
CP984_08450	2044840	2047056	+	2397.52	1442.25
CP984_08455	2047386	2049812	+	359.849	247.829
CP984_08460	2049916	2050746	+	47.9182	44.0514
CP984_08465	2050728	2051606	-	21.4944	18.0045
CP984_08470	2051708	2053168	+	18.6908	38.3502
CP984_08475	2053204	2053647	-	5.11816	4.57636
CP984_08480	2053915	2054598	+	917.362	816.056
CP984_08485	2054620	2055165	-	121.551	121.742
CP984_08490	2055418	2056344	+	121.26	111.458
CP984_08495	2056436	2058283	+	488.512	234.105
CP984_08500	2058302	2058835	-	3079.84	7677.12
CP984_08505	2059050	2060588	+	121.939	140.496
CP984_08510	2060737	2061642	+	1451	1342.31
CP984_08515	2061713	2062120	-	1359.05	2994.72
CP984_08520	2062140	2063543	-	1561.87	1157.74
CP984_08525	2063656	2064276	-	116.386	24.249
CP984_08530	2064318	2065580	-	645.079	126.873
CP984_08535	2065822	2066943	+	1657.43	14.2946
CP984_08540	2067269	2068000	+	1568.74	11.8382
CP984_08545	2068050	2068562	-	685.744	2321
CP984_08550	2068650	2069444	-	166.534	217.323
CP984_08555	2069678	2070763	+	500.254	590.158
CP984_08560	2070894	2072261	+	334.79	154.222
CP984_08565	2072271	2072939	-	75.6971	30.9669
CP984_08570	2072942	2073811	-	285.07	159.119
CP984_08575	2073858	2074535	-	857.647	452.003
CP984_08580	2074622	2075389	+	107.816	245.575
CP984_08585	2075476	2075841	-	15.7058	16.9508
CP984_08590	2075982	2076974	+	48.8086	64.8699
CP984_08595	2076988	2077758	-	92.8137	62.7367
CP984_08600	2077871	2078542	+	52.0513	72.8398
CP984_08605	2078737	2080092	+	431.974	304.518
CP984_08610	2080092	2081141	+	259.926	165.518
CP984_08615	2081286	2082239	+	47.392	32.9003
CP984_08620	2082095	2083402	+	25.5842	14.5307
CP984_08625	2083548	2085245	+	145.395	44.7736
CP984_08630	2085329	2086057	-	2076.75	2633.33
CP984_08635	2086068	2087534	-	283.852	477.466
CP984_08640	2087670	2088689	+	9.3628	5.83667
CP984_08645	2088760	2089974	+	1064.81	499.729
CP984_08650	2089988	2090587	-	14.0357	20.5385
CP984_08655	2090653	2092083	+	42.4968	98.1466
CP984_08660	2092169	2093551	+	445.935	561.364
CP984_08665	2093595	2094662	-	1387.74	1801.22
CP984_08670	2094765	2095421	+	100.661	140.924
CP984_08675	2095811	2096473	+	179.398	970.959
CP984_08680	2096559	2097833	+	751.481	1392.02
CP984_08685	2097877	2098512	-	1665.25	1508.86
CP984_08690	2098962	2100182	+	5159.65	8885.02
CP984_08695	2100179	2102305	+	10341.1	16532.2
CP984_08700	2102347	2102862	-	109.444	66.4424
CP984_08705	2102927	2103319	+	12.1505	17.8684
CP984_08710	2103338	2104927	-	1083.17	1433.11
CP984_08715	2105253	2107223	-	10743	13153.6
CP984_08720	2108083	2109366	-	2066.3	1399.62
CP984_08725	2109363	2110157	-	1358.94	925.597
CP984_08730	2110230	2111291	-	4921.06	3147.13
CP984_08735	2111591	2112766	-	1959.6	830.996
CP984_08740	2113022	2113849	-	811.935	489.818
CP984_08745	2113933	2114856	-	1351.96	879.814
CP984_08750	2114927	2116369	-	4196.53	2907.16
CP984_08755	2116789	2120214	+	3576.49	407.157
CP984_08760	2120332	2121285	+	24798.8	13216.5
CP984_08765	2121472	2124189	-	31477.2	45132.6
CP984_08770	2124451	2125107	+	114.649	1178.39
CP984_08775	2125195	2126130	+	541.258	3977.42
CP984_08780	2126127	2127104	+	1008.28	7407.25
CP984_08785	2127128	2129206	+	299.641	1934.54
CP984_08790	2129324	2129755	+	28.7805	62.8632
CP984_08795	2129752	2130591	+	179.727	327.178
CP984_08800	2130736	2131095	-	91.5012	118.042
CP984_08805	2131097	2132128	-	189.726	247.782
CP984_08810	2132241	2133770	+	1794.23	2483.82
CP984_08815	2133947	2135785	+	344.502	547.261
CP984_08820	2135800	2137890	-	696.522	301.942
CP984_08825	2137978	2138445	-	30.1163	32.1916
CP984_08830	2138442	2139758	-	80.499	49.5091
CP984_08835	2139845	2140603	-	119.289	92.4544
CP984_08840	2140801	2141391	+	131.234	123.777
CP984_08845	2142143	2143357	+	100.888	17.8474
CP984_08850	2143381	2144331	+	55.4297	7.18995
CP984_08855	2144328	2145344	+	59.5493	12.1029
CP984_08860	2145424	2145789	-	546.995	1147.44
CP984_08865	2146036	2146671	+	32.0585	38.508
CP984_08870	2146860	2148266	+	45.5644	40.0624
CP984_08875	2148692	2150191	+	14102.3	16106.4
CP984_08880	2150206	2151408	+	9562.11	10433.5
CP984_08885	2151405	2152475	+	7508.64	7843.28
CP984_08890	2152529	2153431	+	6033.64	6022.8
CP984_08895	2153428	2154234	+	9799.52	9991.76
CP984_08900	2154354	2156894	+	4456.29	4321.96
CP984_08905	2156928	2158067	-	178.243	11.6812
CP984_08910	2158335	2159960	+	1611.62	81.8906
CP984_08915	2160114	2160983	+	145.015	48.3919
CP984_08920	2160993	2161757	-	422.925	24.4138
CP984_08925	2162221	2162826	+	653.14	49.6794
CP984_08930	2163092	2163709	+	2185.57	979.803
CP984_08935	2163970	2164956	+	2046.02	327.351
CP984_08940	2165179	2167533	-	3159.8	142.318
CP984_08945	2167482	2168309	-	825.826	44.4649
CP984_08950	2168481	2169944	-	490.149	641.205
CP984_08955	2170155	2171162	-	1842.87	2233.43
CP984_08960	2171292	2172515	-	362.336	299.073
CP984_08965	2172596	2174572	-	75.0644	15.3322
CP984_08970	2174569	2175654	-	54.5486	6.07273
CP984_08975	2175651	2176727	-	23.6275	3.87459
CP984_08980	2176724	2179378	-	36.29	3.8027
CP984_08985	2179375	2182863	-	322.427	51.3251
CP984_08990	2182975	2185965	-	110.8	22.5648
CP984_08995	2185913	2187142	-	103.972	15.3965
CP984_09000	2189595	2190461	-	27.4918	2.66384
CP984_09005	2190543	2191289	-	23.7665	1.51103
CP984_09010	2191733	2192185	-	49.81	27.4371
CP984_09015	2192415	2192861	+	591.794	182.331
CP984_09020	2193511	2193807	+	424	21.715
CP984_09025	2193938	2194123	+	8786.23	52.3427
CP984_09030	2194224	2195561	+	2207.16	25.2161
CP984_09035	2195567	2198617	+	3583.07	68.7237
CP984_09040	2199652	2200398	+	893.777	26.5547
CP984_09045	2200409	2201374	+	624.58	18.3697
CP984_09050	2201433	2202713	+	979.58	215.203
CP984_09055	2202715	2203254	-	174.901	117.57
CP984_09060	2203388	2205985	-	698.47	526.368
CP984_09065	2205982	2207571	-	319.312	206.61
CP984_09070	2207835	2208758	+	1780.82	1444.91
CP984_09075	2208847	2210088	-	69.5246	113.108
CP984_09080	2210190	2210753	-	37.8848	27.3765
CP984_09085	2210916	2211389	+	28.6716	29.4754
CP984_09090	2211524	2211964	+	18.7068	22.8441
CP984_09095	2212318	2213280	-	96.4774	205.929
CP984_09100	2213980	2214435	-	144.628	387.706
CP984_09105	2214568	2214921	-	143.418	146.205
CP984_09110	2214918	2216378	-	255.457	388.276
CP984_09115	2216433	2216822	-	1009.71	1676.44
CP984_09120	2217046	2218206	+	706.446	1005.85
CP984_09125	2218419	2218817	-	2.81035	6.41698
CP984_09130	2219460	2220050	-	65.667	105.302
CP984_09135	2220050	2220784	-	73.3551	114.715
CP984_09140	2220795	2221160	-	47.4422	61.7292
CP984_09145	2221263	2221937	-	23.713	33.6944
CP984_09150	2222094	2223344	-	39.9325	80.7135
CP984_09155	2223839	2225032	-	109.062	82.5338
CP984_09160	2225350	2225979	-	35.1264	48.984
CP984_09165	2226449	2228101	-	38.6796	71.5858
CP984_09170	2228579	2229859	+	56.6048	50.0585
CP984_09175	2230041	2231039	+	80.7219	63.5069
CP984_09180	2231160	2231339	+	7.59697	6.82475
CP984_09185	2231556	2233193	-	21.6795	35.8931
CP984_09190	2233308	2234897	-	8.57283	10.7133
CP984_09195	2236439	2237655	+	28.6238	97.4951
CP984_09200	2237457	2238170	+	4.05487	27.4728
CP984_09205	2238176	2239258	+	15.8663	56.368
CP984_09210	2239255	2240469	+	20.1372	55.2444
CP984_09215	2240426	2241544	+	496.793	648.518
CP984_09220	2241804	2242049	+	34.7617	43.1193
CP984_09225	2242217	2243368	+	137.597	117.683
CP984_09230	2243407	2244144	-	195.081	250.629
CP984_09235	2244169	2244822	-	73.9917	97.6041
CP984_09240	2245007	2245285	-	5.18858	2.32029
CP984_09245	2245574	2246377	+	50.4618	78.1459
CP984_09250	2246418	2247002	+	83.6728	90.484
CP984_09255	2247042	2248721	-	85.5554	3.40121
CP984_09260	2248643	2249605	-	36.4794	0.752024
CP984_09265	2249605	2250714	-	67.7619	2.6785
CP984_09270	2250600	2252204	-	254.949	5.81503
CP984_09275	2252246	2253061	-	50.9075	1.93346
CP984_09280	2253058	2254308	-	37.3616	2.6429
CP984_09285	2254292	2255428	-	44.5799	1.50405
CP984_09290	2255425	2256513	-	36.8233	1.16747
CP984_09295	2256510	2257379	-	43.8734	0.780642
CP984_09300	2257376	2258635	-	103.813	2.68548
CP984_09305	2258841	2260364	+	18.9724	0.759004
CP984_09310	2260518	2260847	+	198.707	175.976
CP984_09315	2260932	2261408	-	48.2641	47.6447
CP984_09320	2261434	2262042	-	9.64365	7.67729
CP984_09325	2262188	2263087	+	26.1835	25.1651
CP984_09330	2263116	2264300	-	11.7992	20.6034
CP984_09335	2264507	2266003	+	81.9908	110.055
CP984_09340	2266174	2266836	+	120.918	293.267
CP984_09345	2266973	2268253	+	1023.85	591.627
CP984_09350	2268253	2269089	+	487.686	276.64
CP984_09355	2269171	2269401	-	2049.21	7866.88
CP984_09360	2269406	2270038	-	2939.36	11603.8
CP984_09365	2270085	2271746	-	7199.57	34236
CP984_09370	2271743	2272948	-	2832.86	14549.1
CP984_09375	2273084	2273875	-	1260.99	8220.47
CP984_09380	2273985	2276306	+	357.676	1874.88
CP984_09385	2276311	2277570	+	416.132	1732.22
CP984_09390	2277634	2279001	-	605.285	1844.04
CP984_09395	2279084	2286799	-	3765.53	12629.1
CP984_09400	2286950	2288140	+	805.868	2248.12
CP984_09405	2288204	2289202	-	6431.26	22036.2
CP984_09410	2289372	2290166	+	773.195	4766.75
CP984_09415	2290243	2291463	-	5441.81	3710.15
CP984_09420	2291701	2292522	+	133.423	382.366
CP984_09425	2292550	2293239	+	111.713	218.568
CP984_09430	2293220	2293498	+	30.7991	62.2129
CP984_09435	2293515	2294525	-	322.319	728.858
CP984_09440	2294627	2295811	-	54.6373	90.4288
CP984_09445	2296104	2296346	+	5.305	2.97878
CP984_09450	2296484	2297140	+	114.889	64.053
CP984_09455	2297214	2298269	-	6429.57	5962.93
CP984_09460	2298794	2300237	+	8.1407	10.3698
CP984_09465	2300455	2300682	+	7.43524	3.8027
CP984_09470	2301118	2302224	+	188.885	216.264
CP984_09475	2302245	2303474	+	108.843	142.29
CP984_09480	2303500	2304870	-	33.3296	47.1448
CP984_09485	2304963	2305586	-	18.9273	22.1724
CP984_09490	2305567	2305938	-	8.15773	8.38604
CP984_09495	2305935	2306357	-	4.68603	2.66384
CP984_09500	2306376	2307866	-	19.0157	11.0862
CP984_09505	2308334	2308813	-	1.43428	1.54663
CP984_09510	2309381	2309575	-	3.60959	1.56826
CP984_09515	2310848	2311750	+	85.5816	73.8251
CP984_09520	2311942	2312661	+	248.293	178.451
CP984_09525	2312743	2313393	-	4.94059	12.4108
CP984_09530	2313984	2314418	-	29.4418	68.6783
CP984_09535	2314711	2316111	+	113.054	25.9597
CP984_09540	2316126	2316752	+	66.143	20.0021
CP984_09545	2316752	2317963	+	46.5263	10.6484
CP984_09550	2317972	2318988	+	139.398	39.8249
CP984_09555	2318919	2320253	+	38.6232	14.2164
CP984_09560	2320305	2320949	-	604.82	296.304
CP984_09565	2320937	2322226	-	288.084	183.249
CP984_09570	2322534	2323292	+	13.4815	3.38725
CP984_09575	2323378	2325867	+	94.7069	49.7666
CP984_09580	2326504	2327772	+	16.7569	15.7337
CP984_09585	2327846	2334316	+	129.635	56.7255
CP984_09595	2346867	2351465	+	160.291	81.1189
CP984_09600	2351521	2352273	+	62.0472	23.7476
CP984_09605	2352581	2354143	+	68.6043	34.7758
CP984_09610	2354181	2355440	+	10.983	6.09437
CP984_09615	2355503	2355958	+	1.7724	1.50405
CP984_09620	2356059	2356838	+	4.87018	4.97715
CP984_09625	2356954	2358558	+	31.4583	18.9912
CP984_09630	2358641	2359456	+	7.60624	4.50447
CP984_09635	2359428	2360486	-	2.26274	3.33699
CP984_09640	2360711	2362138	+	8.41498	14.81
CP984_09645	2362147	2362719	-	2.93898	1.92648
CP984_09650	2362716	2364317	-	9.49531	6.08739
CP984_09655	2364536	2365879	+	8.80862	8.45096
CP984_09660	2366114	2367097	+	1003.43	738.575
CP984_09665	2367127	2368998	+	368.581	150.42
CP984_09670	2369112	2373782	+	420.205	114.53
CP984_09675	2373779	2382175	+	1355.26	423.505
CP984_09680	2382172	2394189	+	2382.57	821.057
CP984_09685	2394223	2395449	-	160.097	141.388
CP984_09690	2396634	2396816	-	11.5963	9.79655
CP984_09695	2396914	2397132	-	73.8948	75.7956
CP984_09700	2397384	2398712	-	826.484	726.563
CP984_09705	2398881	2400932	-	5313.84	2058.25
CP984_09710	2400980	2401180	+	0.560756	0.773663
CP984_09715	2401194	2406143	-	496.016	255.562
CP984_09720	2406538	2408574	-	4342.08	3846.93
CP984_09725	2408705	2409307	-	1713.52	2336.85
CP984_09730	2409518	2410624	-	41.4436	50.6675
CP984_09735	2410772	2412775	-	138.399	129.923
CP984_09740	2413154	2413822	+	1288.6	1009.45
CP984_09745	2413819	2414487	+	2200.08	1635.43
CP984_09750	2414563	2415294	-	2443.09	2757.03
CP984_09755	2415430	2415828	-	999.334	1347.51
CP984_09760	2415909	2416592	-	414.426	358.48
CP984_09765	2416717	2419284	-	1033.21	870.001
CP984_09770	2419439	2421358	-	194.804	23.4403
CP984_09775	2421362	2422162	-	206.365	46.4626
CP984_09780	2422360	2422899	+	200.388	80.515
CP984_09785	2422977	2423630	-	574.222	51.9271
CP984_09790	2423637	2425751	-	1109.99	73.7922
CP984_09795	2425793	2427469	-	1583.98	80.7188
CP984_09800	2427478	2427567	-	43.3653	5.75081
CP984_09805	2427882	2428697	-	3385.84	3409.83
CP984_09810	2428657	2429178	-	914.105	945.373
CP984_09815	2429175	2429768	-	275.213	296.625
CP984_09820	2429827	2430270	+	149.174	219.73
CP984_09825	2430406	2431155	-	864.62	866.237
CP984_09830	2431258	2431560	-	2681.74	2385.29
CP984_09835	2432084	2433334	-	2773.74	2341.51
CP984_09840	2433341	2433994	-	2501.63	2469.62
CP984_09845	2434615	2435415	-	292.268	427.728
CP984_09850	2435501	2436682	-	856.182	1271.99
CP984_09855	2436825	2438144	+	561.25	382.794
CP984_09860	2438029	2439423	+	793.309	609.418
CP984_09865	2439720	2440847	-	506.033	1138.53
CP984_09870	2441311	2442405	+	4750.18	6045.16
CP984_09875	2442455	2443300	-	639.312	500.46
CP984_09880	2443553	2444329	+	2792.77	562.141
CP984_09885	2444375	2445028	-	168.631	204.767
CP984_09890	2445133	2446332	-	561.424	762.994
CP984_09895	2446332	2446919	-	1493.73	2560.24
CP984_09900	2447022	2449868	-	273.087	587.643
CP984_09905	2450116	2450397	+	196.16	360.837
CP984_09910	2450725	2451390	-	75.1987	25.1881
CP984_09915	2451641	2452438	-	2641.75	1771.9
CP984_09920	2452851	2454218	-	9405.51	6313.93
CP984_09925	2454239	2455576	-	13731.5	9408.26
CP984_09930	2455824	2458271	+	3739.94	2824.52
CP984_09935	2458401	2459618	-	214.177	322.558
CP984_09940	2459677	2460843	-	91.5714	86
CP984_09945	2460986	2462263	+	42.1933	73.1052
CP984_09950	2462427	2463386	+	81.3471	142.879
CP984_09955	2463506	2464810	+	44.5235	49.0064
CP984_09960	2464892	2465443	-	297.077	311.049
CP984_09965	2465975	2467720	+	110.765	167.761
CP984_09970	2467717	2468391	+	45.6499	56.3959
CP984_09975	2468406	2469083	-	201.804	213.916
CP984_09980	2469080	2470270	-	158.248	239.424
CP984_09985	2470317	2470805	-	82.1952	47.8758
[truncated: 6,201 more rows]
