# Supplementary material for: Iron competition triggers antibiotic biosynthesis in Streptomyces coelicolor during coculture with Myxococcus xanthus
Source: ISME J. 2020 Jan 28;14(5):1111–24. doi: 10.1038/s41396-020-0594-6 (PMC7174319; doi:10.1038/s41396-020-0594-6)
Supplement: Supplementary file 12 — Dataset 11 [file 41396_2020_594_MOESM12_ESM.xlsx]

## Sheet: Sheet1
Supplementary Data 11. Normalized mRNA expression levels of S. venezuelae in the CTT media condition, and iron restricted CTT media condition. The expression of the genes was normalized using the DESeq package in R. Expression values for duplicate data were merged as a normalized value
Gene	Start	End	Strand	CTT normal media	CTT iron restricted media
SVEN_3787	4113055	4113348	-	660.135	1616.49
SVEN_1844	2055928	2056551	+	841.249	1351.32
SVEN_0898	1027388	1028575	-	132.312	153.272
SVEN_0001	67	657	-	2498.18	1609.22
SVEN_0002	166	396	+	3.77463	1.61902
SVEN_0003	478	696	+	6.55611	4.58787
SVEN_0004	1064	1678	+	59.0929	40.4211
SVEN_0005	1987	2235	+	1.78035	2.02613
SVEN_0006	2368	2784	+	71.9527	49.428
SVEN_0007	2854	3025	+	6.52223	10.863
SVEN_0008	3167	3613	+	19.9216	25.4188
SVEN_0009	3679	4167	-	132.873	43.5091
SVEN_0010	4238	4984	-	2.53776	3.24135
SVEN_0011	5332	6351	+	12.5092	15.2279
SVEN_0012	6354	6812	+	17.2769	15.6043
SVEN_0013	6829	8430	+	29.2341	39.6779
SVEN_0014	8493	9023	+	20.1014	12.2731
SVEN_0015	9393	9890	+	58.0445	8.43588
SVEN_0016	10692	11522	+	15.4022	1.41947
SVEN_0017	11525	11794	+	59.9746	9.38469
SVEN_0018	11921	12580	+	70.5963	60.4513
SVEN_0019	12763	14421	-	628.195	417.244
SVEN_0020	14606	15094	+	805.158	24.405
SVEN_0021	15170	15421	+	283.93	21.0545
SVEN_0022	15817	16182	+	44.585	5.933
SVEN_0023	16182	17123	-	582.845	673.989
SVEN_0024	17239	18009	-	227.452	195.475
SVEN_0025	18104	18547	-	23.9699	30.2142
SVEN_0026	18546	18671	+	0.813088	0
SVEN_0027	18724	19293	+	145.926	137.251
SVEN_0028	19360	20823	-	8.22979	8.90655
SVEN_0029	21054	21620	+	74.9564	73.8631
SVEN_0030	21693	22499	-	96.8259	52.6654
SVEN_0031	22588	23517	-	39.1369	28.1466
SVEN_0032	23610	25046	+	8.00709	6.55375
SVEN_0033	25047	26315	+	21.3469	18.158
SVEN_0034	26480	30376	-	579.115	52.8891
SVEN_0035	30489	31148	-	344.935	17.4489
SVEN_0036	31192	32196	-	32.4181	7.14492
SVEN_0037	32200	32706	-	10.6819	2.36359
SVEN_0038	32703	36056	-	141.454	53.7005
SVEN_0039	36420	37151	+	20.9656	3.10345
SVEN_0040	37220	37333	+	2.0371	0.407104
SVEN_0041	37330	38049	+	298.323	202.741
SVEN_0042	38208	39962	-	20.2165	11.1449
SVEN_0043	40072	40674	-	15.5392	5.6605
SVEN_0044	40791	41279	-	7.80583	6.41915
SVEN_0045	41282	42625	-	6.80878	6.27516
SVEN_0046	42707	43888	-	8.94438	4.86038
SVEN_0047	43983	45032	+	64.7756	53.3536
SVEN_0048	45068	45595	-	147.183	203.455
SVEN_0049	45609	46718	-	276.281	341.081
SVEN_0050	46828	47199	+	29.7478	22.9808
SVEN_0051	47249	48262	+	39.2352	43.9115
SVEN_0052	48472	51282	+	5414.27	5024.37
SVEN_0053	51487	51816	-	0.813088	0
SVEN_0054	51592	51870	+	83.4436	37.5747
SVEN_0055	51863	52915	+	191.225	35.0685
SVEN_0056	53017	54183	+	421.855	35.1569
SVEN_0057	54228	55157	-	29.512	52.8368
SVEN_0058	55057	55197	+	1.39512	0
SVEN_0059	55154	56062	-	338.866	441.426
SVEN_0060	56264	56467	-	5346.1	5684.98
SVEN_0061	56600	57532	-	62.4742	12.6073
SVEN_0062	57729	58472	-	25.3566	11.256
SVEN_0063	58469	59047	-	49.5148	11.4047
SVEN_0064	59156	60166	-	69.0988	31.959
SVEN_0065	60451	61650	+	2283.07	892.501
SVEN_0066	61737	62564	+	245.632	119.235
SVEN_0067	62527	62985	-	185.35	29.6819
SVEN_0068	63087	63983	-	25.2115	8.9682
SVEN_0069	63980	64291	-	9.17525	4.98559
SVEN_0070	64352	65404	-	29.7218	10.47
SVEN_0071	65401	66162	-	35.4991	9.36452
SVEN_0072	66159	67535	-	129.133	54.2054
SVEN_0073	67803	68504	-	524.534	249.01
SVEN_0074	68578	70038	-	144.702	75.2218
SVEN_0075	70155	71465	-	64.4211	29.2024
SVEN_0076	71510	72778	-	22.0486	14.559
SVEN_0077	72775	73869	-	16.2966	6.74582
SVEN_0078	73866	74732	-	26.5293	14.2404
SVEN_0079	74729	75736	-	26.4391	16.4459
SVEN_0080	75733	77058	-	110.919	66.9086
SVEN_0081	77423	78445	-	11.6449	7.68993
SVEN_0082	78637	79506	+	71.7734	47.6498
SVEN_0083	79520	80137	+	111.551	45.3403
SVEN_0084	80243	80935	-	29.3797	2.29394
SVEN_0085	80932	82206	-	33.2911	4.25981
SVEN_0086	82813	83973	+	450.266	67.5239
SVEN_0087	84165	84782	+	100.639	53.9207
SVEN_0088	84880	85572	+	146.311	96.522
SVEN_0089	85676	86629	+	220.93	491.916
SVEN_0090	87278	88687	+	432.843	60.8891
SVEN_0091	88728	89243	-	1019.17	421.277
SVEN_0092	89296	91560	-	217.147	168.17
SVEN_0093	91745	92482	-	166.845	81.9695
SVEN_0094	92598	93956	+	24.4063	10.9374
SVEN_0095	93953	94876	+	11.5892	2.70104
SVEN_0096	94997	95827	-	1.75038	4.99498
SVEN_0097	95824	96984	-	3.14977	5.87744
SVEN_0098	96984	97787	-	4.25817	6.0723
SVEN_0099	97923	98804	+	117.017	99.5933
SVEN_0100	99152	100474	+	272.056	549.197
SVEN_0101	100965	102275	+	9.29963	18.0635
SVEN_0102	102367	103500	-	138.564	178.239
SVEN_0103	103567	104133	-	95.7768	141.098
SVEN_0104	104139	104558	-	33.7916	60.7404
SVEN_0105	104555	104992	-	66.9203	103.258
SVEN_0106	104989	107760	-	357.192	482.331
SVEN_0107	107855	109630	-	361.331	227.347
SVEN_0108	109772	110110	+	105.898	72.1692
SVEN_0109	110225	111607	+	474.354	205.085
SVEN_0110	111698	113296	-	5969.39	3531.69
SVEN_0111	113473	114483	-	8.93602	5.32774
SVEN_0112	114485	114721	-	0.556333	0.804817
SVEN_0113	114753	115688	-	1.62618	0.739865
SVEN_0114	115738	115998	-	0.256755	0
SVEN_0115	116035	116502	+	0.624859	1.54468
SVEN_0116	116735	118453	+	127.206	57.884
SVEN_0117	118633	119139	-	1076.66	746.412
SVEN_0118	119227	119994	-	238.994	148.272
SVEN_0119	120176	121099	-	118.387	119.526
SVEN_0120	121227	122246	+	82.3522	88.905
SVEN_0121	122257	122838	-	150.59	91.1895
SVEN_0122	122969	124198	+	37.977	12.8878
SVEN_0123	124204	125178	-	72.4278	410.369
SVEN_0124	125180	127177	-	35.8889	201.394
SVEN_0125	127248	128363	-	83.3149	556.573
SVEN_0126	128360	129886	-	165.79	1117.34
SVEN_0127	129883	131592	-	110.298	600.117
SVEN_0128	131720	132217	-	2651.41	3474.08
SVEN_0129	132364	132819	+	17.7388	36.415
SVEN_0130	132877	133137	+	13.9773	37.9149
SVEN_0131	133237	134190	-	420.683	325.78
SVEN_0132	134229	134771	-	27.0728	68.5415
SVEN_0133	134798	135487	-	54.7184	90.5677
SVEN_0134	135841	136143	+	40.3269	25.4549
SVEN_0135	136228	137427	+	95.4822	76.4049
SVEN_0136	137441	138400	+	93.4968	56.9955
SVEN_0137	138552	139769	+	173.679	56.8529
SVEN_0138	139783	140355	-	519.341	158.361
SVEN_0139	140466	140912	+	359.722	147.906
SVEN_0140	141323	142843	+	3584.61	1139.86
SVEN_0141	143006	144217	-	127.301	172.328
SVEN_0142	144251	145246	-	192.295	179.935
SVEN_0143	145236	146360	-	107.389	133.824
SVEN_0144	146500	148089	+	696.744	558.773
SVEN_0145	148108	148695	-	55.1899	41.0465
SVEN_0146	148853	149341	+	1221.93	787.811
SVEN_0147	149438	149992	+	177.842	215.839
SVEN_0148	149989	151275	+	60.1755	100.106
SVEN_0149	151253	153304	-	402.472	1993.35
SVEN_0150	153819	157922	+	156.993	335.394
SVEN_0151	157924	158391	+	88.5617	68.7612
SVEN_0152	158511	159365	-	38.9399	33.3826
SVEN_0153	159435	160322	+	13.973	6.40506
SVEN_0154	160397	161764	+	1328.14	677.624
SVEN_0155	161820	162308	+	160.935	84.5871
SVEN_0156	162359	162811	-	122.024	95.3222
SVEN_0157	162913	164055	+	74.8758	85.8867
SVEN_0158	164070	166433	-	19.1042	6.68226
SVEN_0159	166609	167781	+	518.946	156.608
SVEN_0160	167816	168418	+	114.291	38.9032
SVEN_0161	168490	169035	+	32.7473	11.9497
SVEN_0162	169079	169792	-	171.137	199.428
SVEN_0163	169954	171690	+	31.7247	51.2112
SVEN_0164	172058	173125	+	2550.37	3465
SVEN_0165	173122	174225	+	757.213	1102.52
SVEN_0166	174222	175067	+	323.481	438.054
SVEN_0167	175175	175810	+	293.678	109.501
SVEN_0168	175807	176685	+	1053.09	159.068
SVEN_0169	176769	177443	+	3412.4	507.925
SVEN_0170	177494	179155	-	5627.95	907.452
SVEN_0171	179152	180939	-	4343.88	692.854
SVEN_0172	181080	182288	+	1024.46	201.969
SVEN_0173	182275	183375	-	788.625	190.654
SVEN_0174	183372	184598	-	1805.72	391.625
SVEN_0175	184837	185586	+	2793.71	679.698
SVEN_0176	185733	186437	+	1041.38	168.458
SVEN_0177	186637	187836	+	54.5909	24.1828
SVEN_0178	187922	188341	+	10.9644	6.00265
SVEN_0179	188392	189216	+	55.7458	43.5359
SVEN_0180	189311	190201	+	269.074	358.527
SVEN_0181	190214	190855	-	49.04	48.713
SVEN_0182	191011	191496	+	23.3709	34.6628
SVEN_0183	191497	192717	-	293.826	167.443
SVEN_0184	192852	193961	-	186.895	226.432
SVEN_0185	194090	196162	-	27.8045	12.6863
SVEN_0186	196345	197163	-	57.6421	51.392
SVEN_0187	197199	197765	-	15.6249	7.75158
SVEN_0188	197871	199040	+	13.4766	11.5379
SVEN_0189	199184	200395	+	58.4588	61.1904
SVEN_0190	200534	202876	-	4265.17	323.151
SVEN_0191	203628	204302	+	35.3498	7.68193
SVEN_0192	204438	205190	+	190.598	64.5903
SVEN_0193	205187	206254	+	81.5991	30.7224
SVEN_0194	206251	207348	+	60.5223	28.806
SVEN_0195	207345	208289	+	13.776	5.9424
SVEN_0196	208333	208890	+	39.5776	15.5747
SVEN_0197	208973	210748	+	76.3566	31.6685
SVEN_0198	210783	212162	+	29.9484	13.0793
SVEN_0199	212415	213308	+	16.4808	10.7378
SVEN_0200	213315	216128	+	46.8532	55.0644
SVEN_0201	216125	216700	+	3.92003	4.58318
SVEN_0202	216697	217227	-	129.733	108.295
SVEN_0203	217275	218204	-	199.643	116.462
SVEN_0204	218201	219295	-	394.321	247.508
SVEN_0205	219582	220265	-	307.712	90.1202
SVEN_0206	220840	221265	-	269.97	321.35
SVEN_0207	221329	222246	-	184.793	126.222
SVEN_0208	222249	223457	-	289.773	195.329
SVEN_0209	223612	223959	+	158.773	194.194
SVEN_0211	224094	224675	+	425.113	520.017
SVEN_0212	224858	226060	+	75.8943	101.182
SVEN_0213	226067	226636	-	464.683	21.303
SVEN_0214	226726	228105	-	56.3922	15.1784
SVEN_0215	228368	229726	+	559	93.0236
SVEN_0216	229846	230673	-	45.2137	3.02911
SVEN_0217	230885	231340	+	65.3062	54.2101
SVEN_0218	231420	232484	+	111.565	95.5497
SVEN_0219	232481	232969	+	80.1825	47.3831
SVEN_0220	233369	235012	-	40.4342	48.9761
SVEN_0221	235095	235871	-	106.634	274.782
SVEN_0222	235945	237378	-	425.519	1947.34
SVEN_0223	237799	238920	-	1642.38	4603.08
SVEN_0224	239039	239503	+	42.2483	30.2095
SVEN_0225	239715	240518	+	42.3209	40.4518
SVEN_0226	240908	241459	+	53.6532	1200.81
SVEN_0227	241518	242789	+	190.483	3400.69
SVEN_0228	242842	243258	+	93.5427	1744.93
SVEN_0229	243308	244204	+	346.834	5728.66
SVEN_0230	244331	245203	-	213.868	584.204
SVEN_0231	245385	245840	+	15.7276	25.3063
SVEN_0232	245970	246761	+	283.255	232.386
SVEN_0233	246813	247622	+	153.085	147.903
SVEN_0234	247770	248486	+	322.737	155.648
SVEN_0235	248595	249869	+	945.994	1057.51
SVEN_0236	249869	250708	+	222.243	273.315
SVEN_0237	250803	252032	-	19.8702	17.9679
SVEN_0238	252094	252477	+	53.9831	51.0785
SVEN_0239	252474	253633	+	55.4888	66.316
SVEN_0240	253634	254761	-	186.115	164.985
SVEN_0241	254758	255237	-	68.8072	78.3299
SVEN_0242	255255	257651	-	270.755	238.196
SVEN_0243	257767	258063	-	42.3213	7.71011
SVEN_0244	258293	258730	+	234.739	161.014
SVEN_0245	258768	259466	-	109.677	57.9993
SVEN_0246	259579	261081	+	490.082	131.405
SVEN_0247	261083	261499	+	32.4134	13.846
SVEN_0248	261514	262956	-	28.6433	30.9206
SVEN_0249	263161	264405	-	67.0489	63.6844
SVEN_0250	264590	265483	-	8.4221	6.94068
SVEN_0251	265542	266744	+	128.156	145.17
SVEN_0252	267055	267906	-	14.8159	31.4181
SVEN_0253	268108	268479	+	14.7133	9.9297
SVEN_0254	268510	268878	-	174.684	95.4714
SVEN_0255	269174	269611	+	162.227	122.335
SVEN_0256	269802	270155	+	168.535	73.0746
SVEN_0257	270375	271736	+	556.301	62.1566
SVEN_0258	271714	272655	-	174.739	73.5317
SVEN_0259	272856	273407	+	118.408	83.3979
SVEN_0260	273427	273948	-	74.7685	59.5566
SVEN_0261	274057	274749	+	174.231	84.0371
SVEN_0262	274746	275747	-	671.77	580.063
SVEN_0263	275746	275938	-	24.5307	26.5243
SVEN_0264	275972	277399	-	167.336	142.769
SVEN_0265	277699	279168	+	4413.55	594.155
SVEN_0266	279252	280745	-	8129.4	4836.24
SVEN_0267	280979	282106	+	6847.43	3020.97
SVEN_0268	282473	284392	+	647.668	319.527
SVEN_0269	284553	286739	+	1984.3	214.088
SVEN_0270	286849	287214	-	466.158	410.919
SVEN_0271	287232	287732	-	1227.73	951.759
SVEN_0272	287789	290092	-	1281.51	564.778
SVEN_0273	290092	290895	-	1044.69	593.399
SVEN_0274	291178	291399	-	113.097	49.58
SVEN_0275	291399	291599	-	27.231	18.7243
SVEN_0276	291633	292817	-	29.6831	17.477
SVEN_0277	292807	293877	-	23.6062	10.3246
SVEN_0278	293874	294836	-	21.6122	15.1228
SVEN_0279	294899	295699	-	28.0484	11.0579
SVEN_0280	295860	297500	+	22.9471	8.50084
SVEN_0281	297520	297933	-	465.05	99.8125
SVEN_0282	298142	298555	+	475.663	95.663
SVEN_0283	298679	299344	-	92.2428	90.8261
SVEN_0284	299423	299773	+	50.9701	31.0585
SVEN_0285	299814	300686	-	63.8732	99.1588
SVEN_0286	300688	301335	-	68.0628	78.2368
SVEN_0287	301398	302255	+	265.616	363.533
SVEN_0288	302257	302641	-	422.954	232.257
SVEN_0289	303343	304236	-	866.294	526.995
SVEN_0290	304340	305116	-	125.46	123.59
SVEN_0291	305139	305708	-	107.357	8.09843
SVEN_0292	305740	306960	-	427.804	33.722
SVEN_0293	307155	308444	+	1297.82	937.133
SVEN_0294	308473	309978	-	245.769	172.328
SVEN_0295	310135	312534	+	153.12	147.235
SVEN_0296	312577	313674	-	653.1	529.68
SVEN_0297	313716	313898	-	1.42509	0.674912
SVEN_0298	313899	314558	-	38.4393	73.207
SVEN_0299	314719	315384	+	91.2491	112.94
SVEN_0300	315400	316131	-	142.736	78.3178
SVEN_0301	316293	317786	+	272.563	124.601
SVEN_0302	317821	318936	+	555.394	384.46
SVEN_0303	318967	320475	-	701.009	431.203
SVEN_0304	320624	322174	-	95.3193	23.6966
SVEN_0305	322171	323280	-	42.6591	9.77632
SVEN_0306	323407	325254	+	160.284	87.8826
SVEN_0307	325494	327503	+	185.554	171.8
SVEN_0308	327587	328369	-	803.961	274.281
SVEN_0309	328450	329358	-	669.321	653.655
SVEN_0310	329396	330595	-	7230.16	5410.13
SVEN_0311	330599	331639	-	5349.51	3671.1
SVEN_0312	331822	333390	-	332.748	117.995
SVEN_0313	333537	336098	-	437.918	477.596
SVEN_0314	336080	336994	-	320.075	212.896
SVEN_0315	337070	337477	-	184.858	99.231
SVEN_0316	337575	338411	+	33.2393	26.1346
SVEN_0317	338466	339656	-	174.873	34.0113
SVEN_0318	339838	340038	-	798.869	103.679
SVEN_0319	340201	341058	+	8.33664	2.56175
SVEN_0320	341104	341367	+	15.0555	28.8972
SVEN_0321	341396	344740	-	163.822	114.443
SVEN_0322	344889	346973	+	452.957	171.748
SVEN_0323	347015	348040	+	105.047	47.1929
SVEN_0324	348170	349567	-	351.021	126.16
SVEN_0325	349765	350463	-	31.3521	15.3733
SVEN_0326	350589	351437	+	87.0557	33.4964
SVEN_0327	351554	352360	+	70.1941	121.133
SVEN_0328	352400	353044	-	178.464	165.715
SVEN_0329	353145	355874	+	234.714	159.206
SVEN_0330	355899	356534	+	49.4679	38.4438
SVEN_0331	356755	357738	+	76.5057	71.9644
SVEN_0332	357867	358028	+	11.525	9.2407
SVEN_0333	358173	359543	-	207.452	30.9004
SVEN_0334	359680	360519	+	314.485	11.7422
SVEN_0335	360519	361049	-	7.84456	4.31067
SVEN_0336	361234	362703	+	418.791	245.958
SVEN_0337	362737	363276	+	420.957	371.143
SVEN_0338	363307	364503	-	696.263	2014.3
SVEN_0339	364639	365829	+	190.502	391.375
SVEN_0340	365911	366582	+	222.53	252.111
SVEN_0341	366673	367275	+	172.366	105.4
SVEN_0342	367325	367918	+	240.12	201.064
SVEN_0343	368064	370166	+	209.88	207.152
SVEN_0344	370222	371511	-	8.99129	11.0767
SVEN_0345	371713	372417	+	429.273	551.302
SVEN_0346	372449	373174	-	11.0928	8.91125
SVEN_0347	373279	374118	+	231.004	256.191
SVEN_0348	374195	374494	-	108.462	53.1027
SVEN_0349	374603	375619	-	38.5765	34.5188
SVEN_0350	375724	377193	-	81.5013	36.9647
SVEN_0351	377208	378065	-	47.5248	17.4121
SVEN_0352	378064	378759	+	518.263	171.176
SVEN_0353	378873	379823	+	61.3434	58.2201
SVEN_0354	379848	381140	-	84.5101	66.6117
SVEN_0355	381299	382312	-	534.275	245.337
SVEN_0356	382366	382995	+	87.214	74.5582
SVEN_0357	383202	383942	+	615.8	202.714
SVEN_0358	384141	386162	+	125.351	55.752
SVEN_0359	386408	387247	+	37.8064	28.0596
SVEN_0360	387387	387977	+	7.09959	11.0438
SVEN_0361	388113	391013	-	383.492	135.197
SVEN_0362	391040	391573	-	186.052	62.504
SVEN_0363	391714	393342	+	47.9096	56.0768
SVEN_0364	393425	394276	-	6862.52	7235.8
SVEN_0365	394493	394912	+	129.736	171.745
SVEN_0366	394945	395574	-	126.222	132.202
SVEN_0367	395668	396951	-	8.17411	10.3274
SVEN_0368	396996	397508	+	483.256	538.772
SVEN_0369	397631	398806	-	299.285	352.336
SVEN_0370	398865	399233	-	260.713	311.003
SVEN_0371	399313	401781	-	890.466	1188.8
SVEN_0372	401902	405915	-	5351.43	6498.58
SVEN_0373	406222	406383	-	48.5437	33.5855
SVEN_0374	406451	406756	+	13.0227	6.06291
SVEN_0375	406894	408126	+	195.283	77.6128
SVEN_0376	408159	408992	-	92.388	152.673
SVEN_0377	409012	409977	-	96.2218	187.327
SVEN_0378	410056	410412	-	41.4224	76.5374
SVEN_0379	410534	410968	-	139.275	225.184
SVEN_0380	411040	411372	-	27.0601	38.2651
SVEN_0381	411369	411644	-	12.9629	27.074
SVEN_0382	411641	412519	-	50.4908	61.6751
SVEN_0383	412516	412965	-	30.4577	59.8579
SVEN_0384	413005	414144	-	156	271.091
SVEN_0385	414128	414724	-	121.955	200.737
SVEN_0386	414765	415022	-	32.7219	59.3933
SVEN_0387	415069	415782	-	55.0012	100.361
SVEN_0388	415786	416223	-	88.3562	153.92
SVEN_0389	416314	416610	-	32.6145	60.6754
SVEN_0390	416848	417291	+	192.834	456.588
SVEN_0391	417593	418237	-	1377.23	1526.89
SVEN_0392	418502	419182	+	178.155	34.4787
SVEN_0393	419285	420115	-	197.229	12.1446
SVEN_0394	420112	421395	-	696.812	30.9433
SVEN_0395	421392	422729	-	471.088	25.1175
SVEN_0396	422796	423575	-	257.212	13.6337
SVEN_0397	423572	424879	-	800.318	42.3574
SVEN_0398	424961	425710	-	279.051	42.5329
SVEN_0399	425707	426372	-	446.37	30.0796
SVEN_0400	426649	428241	+	440.263	15.2052
SVEN_0401	428339	428986	+	1035.13	43.1315
SVEN_0402	429206	430225	+	1181.99	420.947
SVEN_0403	430222	430893	+	268.427	110.881
SVEN_0404	430890	431336	+	46.408	29.2131
SVEN_0405	431663	432361	+	1366.03	1870.03
SVEN_0406	432358	432852	+	452.837	663.756
SVEN_0407	432859	433608	+	228.705	392.423
SVEN_0408	433608	434489	+	195.505	355.281
SVEN_0409	434618	436633	+	249.085	524.79
SVEN_0410	436666	437202	+	162.407	133.219
SVEN_0411	437221	437631	-	18.3468	24.6526
SVEN_0412	437809	439203	+	2612.04	4045.77
SVEN_0413	439420	440760	-	194.978	35.5607
SVEN_0414	440946	441701	+	509.619	60.3841
SVEN_0415	441811	443343	-	1539.64	2371.96
SVEN_0416	443417	444391	-	319.37	326.402
SVEN_0417	444695	446164	+	898.296	679.589
SVEN_0418	446161	447711	+	586.61	457.672
SVEN_0419	447708	448916	+	97.0952	81.5315
SVEN_0420	448913	449515	+	178.84	131.036
SVEN_0421	449578	449823	+	120.137	149.457
SVEN_0422	449852	451105	-	166.113	103.03
SVEN_0423	451290	453404	-	155.229	164.279
SVEN_0424	453503	454768	+	354.036	17.8593
SVEN_0425	454942	455394	+	69.4789	16.2986
SVEN_0426	455449	457830	-	3218.02	1546.89
SVEN_0427	457977	458219	-	27.3552	4.70839
SVEN_0428	458359	459396	+	196.732	17.3565
SVEN_0429	459430	460290	-	147.887	61.9603
SVEN_0430	460717	461172	+	84.4749	79.4694
SVEN_0431	461357	462664	+	75.0941	41.4509
SVEN_0432	462831	463703	+	2225.61	1704.13
SVEN_0433	463756	464730	+	841.212	713.436
SVEN_0434	464754	466211	-	209.833	384.392
SVEN_0435	466465	466710	-	210.885	938.641
SVEN_0436	466858	469083	-	12251.2	74058.3
SVEN_0437	469127	470197	-	154.608	36.9854
SVEN_0438	470279	470569	-	13.7887	13.2963
SVEN_0439	470615	472456	-	135.47	148.373
SVEN_0440	472610	473419	+	98.0622	77.7191
SVEN_0441	473525	473923	+	5.13978	0.337456
SVEN_0442	473923	474672	+	4.17679	11.151
SVEN_0443	474672	476129	+	3.93288	13.9029
SVEN_0444	476126	478663	+	4.30099	8.77195
SVEN_0445	478660	480543	+	3.7318	3.84662
SVEN_0446	480525	481412	+	2.53349	0.739865
SVEN_0447	481409	483067	+	16.1172	16.9259
SVEN_0448	483054	484145	+	1.13837	3.4503
SVEN_0449	484142	485416	+	20.7045	15.3873
SVEN_0450	485407	486228	-	3.23541	2.56175
SVEN_0451	486225	489452	-	126.368	51.0705
SVEN_0452	489457	490881	-	153.719	58.6607
SVEN_0453	491030	492064	-	237.183	227.241
SVEN_0454	492159	492488	-	54.2563	62.8851
SVEN_0455	492535	493296	-	34.6307	34.403
SVEN_0456	493462	495198	+	1272.21	1265.71
SVEN_0457	495247	496347	+	171.402	191.266
SVEN_0458	496384	499269	-	206.443	184.806
SVEN_0459	499469	500854	+	8344.77	11528.5
SVEN_0460	500903	501766	+	69.1281	64.4599
SVEN_0461	501978	502181	+	13875.5	4384.17
SVEN_0462	502425	503843	+	553.545	236.939
SVEN_0463	504095	506131	+	1250.4	69.2987
SVEN_0464	506128	506493	+	366.076	38.5898
SVEN_0465	506480	507673	-	13.6388	8.76865
SVEN_0466	507670	508410	-	4.72027	3.10345
SVEN_0467	508407	509498	-	3.1198	10.9976
SVEN_0468	509495	510145	-	7.5919	9.2534
SVEN_0469	510328	510975	+	47.1909	49.9857
SVEN_0470	510972	512465	+	41.5888	61.0002
SVEN_0471	512462	512956	+	31.5148	40.8315
SVEN_0472	512969	513550	-	110.14	62.4484
SVEN_0473	513687	514046	+	78.1452	62.2356
SVEN_0474	514040	514390	-	6.291	6.2022
SVEN_0475	514640	515617	+	349.677	441.487
SVEN_0476	515929	516441	-	159.582	120.645
SVEN_0477	516476	516868	-	310.347	187.154
SVEN_0478	517101	517661	+	19.4164	19.1596
SVEN_0479	517744	518067	+	26.3629	27.0444
SVEN_0480	518045	519475	-	355.418	233.123
SVEN_0481	519683	521113	+	532.28	755.147
SVEN_0482	521160	522512	-	12.8344	6.0723
SVEN_0483	522615	523418	-	11.0243	5.9377
SVEN_0484	523452	524147	+	120.432	116.899
SVEN_0485	524136	528113	-	104.76	63.209
SVEN_0486	528115	534825	-	129.124	91.0228
SVEN_0487	535096	536373	+	8.31116	40.5684
SVEN_0488	536410	538095	+	33.1712	70.2583
SVEN_0489	538252	538779	+	1.22401	10.4573
SVEN_0490	538804	539454	+	2.60629	3.77367
SVEN_0491	539459	541021	+	63.1708	107.136
SVEN_0492	541208	544057	+	6.39376	15.5902
SVEN_0493	544187	545272	+	59.4398	83.4274
SVEN_0494	545351	546061	+	17.2082	23.732
SVEN_0495	546061	547449	+	28.0486	47.8277
SVEN_0496	547446	549179	+	13.6306	27.6544
SVEN_0497	549217	550677	+	3.81318	15.9183
SVEN_0498	550697	551374	-	68.9275	41.2829
SVEN_0499	551388	551591	-	3.20118	1.95179
SVEN_0500	551695	552474	+	380.059	195.938
SVEN_0501	552809	553855	+	271.814	93.8029
SVEN_0502	554002	555210	+	577.454	164.684
SVEN_0503	555257	556507	-	4.00141	7.48238
SVEN_0504	556563	557837	-	23.8544	20.5838
SVEN_0505	557988	559934	-	252.376	276.097
SVEN_0506	559994	561358	-	355.057	357.902
SVEN_0507	562062	562751	+	6.77004	20.2416
SVEN_0508	562748	563959	+	3.45793	11.8259
SVEN_0509	564071	564757	+	460.214	336.882
SVEN_0510	564822	566423	-	121.558	94.9618
SVEN_0511	566493	567293	-	47.9528	29.8057
SVEN_0512	567290	571834	-	159.415	106.005
SVEN_0513	571891	573600	-	96.8988	57.9321
SVEN_0514	573597	575438	-	112.96	92.2795
SVEN_0515	575754	577328	+	35.8546	22.367
SVEN_0516	577364	578590	-	2.44803	1.21192
SVEN_0517	578587	584067	-	61.5795	84.9779
SVEN_t1	584327	584414	-	6.36806	2.90859
SVEN_0518	584623	584778	+	36.1838	36.4305
SVEN_0519	584794	586311	-	406.188	383.995
SVEN_0520	586507	588231	-	600.085	992.8
SVEN_0521	588309	589022	-	168.89	218.559
SVEN_0522	589048	590097	-	259.771	258.801
SVEN_0523	590145	591998	-	264.709	20.701
SVEN_0524	592191	593384	+	17.4566	9.04115
SVEN_0525	593473	594756	-	53.4954	87.1345
SVEN_0526	594829	596310	-	101.833	127.341
SVEN_0527	596422	598875	+	185.736	182.627
SVEN_0528	598884	600506	+	196.81	173.497
SVEN_0529	600803	602992	+	1659.08	354.373
SVEN_0530	603038	603625	-	0.612007	1.89153
SVEN_0531	603651	604490	-	1.3266	0.407104
SVEN_0532	604706	607758	-	6.06848	3.992
SVEN_0533	607799	608077	-	0.256755	0.407104
SVEN_0534	608074	608736	-	1.93861	1.08202
SVEN_0535	608733	609914	-	1.99428	1.81719
SVEN_0536	610207	610326	+	2.30671	1.89622
SVEN_0537	610514	611710	+	4.12988	5.46703
SVEN_0538	611682	612653	+	12.8774	11.6819
SVEN_0539	612650	613909	+	8.7433	6.14664
SVEN_0540	613912	614874	+	1.72467	3.57881
SVEN_0541	614871	616328	+	7.24967	5.12488
SVEN_0542	616392	618536	+	4.60057	6.47471
SVEN_0543	618597	620480	-	68.9314	62.2027
SVEN_0544	620689	623736	-	1627.47	821.133
SVEN_0545	623855	624055	-	77.4655	16.4553
SVEN_0546	624220	627558	-	289.674	65.5745
SVEN_0547	627690	628400	-	235.103	177.732
SVEN_0548	628438	630636	-	102.102	27.1108
SVEN_0549	630950	631429	+	175.087	52.4961
SVEN_0550	632286	632864	-	32.8591	24.5523
SVEN_0551	632864	633454	-	173.466	96.9338
SVEN_0552	634140	635285	+	447.192	508.883
SVEN_0553	635260	636786	-	6337.89	288.693
SVEN_0554	636783	637406	-	5644.22	275.79
SVEN_0555	637387	637743	-	2922.81	169.163
SVEN_0556	637740	638147	-	2062.4	163.861
SVEN_0557	638149	639651	-	7872.93	437.887
SVEN_0558	639971	641392	-	181.587	7.13553
SVEN_0559	641431	642048	+	29.7898	21.1208
SVEN_0560	642198	643871	+	246.527	197.969
SVEN_0561	644083	645570	-	49.1515	30.0226
SVEN_0562	645670	649881	-	73.4761	49.8379
SVEN_0563	649931	650194	+	69.1583	56.5884
SVEN_0564	650245	651276	+	131.859	73.8216
SVEN_0565	651304	652695	-	180.231	236.704
SVEN_0566	652874	653428	-	37.2067	43.6851
SVEN_0567	653425	653646	-	48.2136	48.1638
SVEN_0568	653900	654418	+	167.948	97.3456
SVEN_0569	654536	655378	+	333.243	280.011
SVEN_0570	655727	656533	+	47.8079	31.9805
SVEN_0571	656530	657318	+	52.5534	51.2902
SVEN_0572	657707	659074	+	12.4621	9.32444
SVEN_0573	659155	661398	+	15.9202	10.4667
SVEN_0574	661472	664039	+	450.046	56.883
SVEN_0575	664147	664773	+	121.784	60.5917
SVEN_0576	664915	666591	+	471.877	228.498
SVEN_0577	666588	668078	+	643.626	311.908
SVEN_0578	668075	668428	+	132.415	52.2067
SVEN_0579	668784	670751	+	673.535	368.169
SVEN_0580	670928	671590	+	895.625	774.093
SVEN_0581	671634	673061	-	53.4007	22.4753
SVEN_0582	673214	674017	-	387.337	106.626
SVEN_0583	674147	674911	-	2.02425	1.55407
SVEN_0584	674908	677646	-	9.59044	7.69932
SVEN_0585	677659	678906	-	68.6149	30.8256
SVEN_0586	679014	679583	-	44.2292	26.1746
SVEN_0587	679719	680495	-	528.773	313.735
SVEN_0588	680479	681717	-	1153.53	678.386
SVEN_0589	681891	682265	-	559.106	786.303
SVEN_0590	682328	682612	-	221.593	254.109
SVEN_0591	682672	682953	+	142.531	22.3125
SVEN_0592	683068	683223	-	57.2558	124.674
SVEN_0593	683401	685017	-	709.314	2597.95
SVEN_0594	685187	685855	-	474.327	1399.65
SVEN_0595	685971	686864	-	179.841	9.02845
SVEN_0596	687050	687880	+	12.5907	17.6009
SVEN_0597	688063	688812	+	44.7004	36.3086
SVEN_0598	688889	690187	-	116.802	148.752
SVEN_0599	690184	690726	-	89.8673	107.036
SVEN_0600	690806	691366	-	18.0939	24.5202
SVEN_0601	691642	694587	+	14.3668	10.5303
SVEN_0602	694779	694892	+	4.75474	2.83095
SVEN_0603	694784	694960	-	1.39512	0.337456
SVEN_0604	695056	697464	+	43.4595	40.0013
SVEN_0605	697474	698103	+	229.515	347.912
SVEN_0606	698141	699142	+	44.85	67.3068
SVEN_0607	699158	700342	-	44.4735	49.8733
SVEN_0608	700695	701624	+	48.7786	64.4934
SVEN_0609	701679	702782	-	36.0471	25.0324
SVEN_0610	702917	703501	-	190.082	189.997
SVEN_0611	703501	707490	-	159.709	594.163
SVEN_0612	707934	709043	-	21.6844	178.984
SVEN_0613	709174	710748	-	120.606	905.241
SVEN_0614	711028	711597	-	78.9373	418.277
SVEN_0615	712147	712707	-	419.969	559.553
SVEN_0616	712856	713536	-	47.9697	31.9048
SVEN_0617	713748	715193	+	100.472	69.7133
SVEN_0618	715401	715709	-	0.911584	0.804817
SVEN_0619	715874	717277	+	4.54489	69.4949
SVEN_0620	717463	720315	+	182.079	249.178
SVEN_0621	720331	720486	+	550.548	315.368
SVEN_0622	720572	721699	+	42.8773	64.9438
SVEN_0623	721696	722607	+	13.3394	12.5008
SVEN_0624	722617	723924	-	151.139	119.026
SVEN_0625	724096	725400	+	184.263	56.6107
SVEN_0626	725412	726404	+	64.0534	22.7163
SVEN_0627	726397	727278	+	29.8717	11.2066
SVEN_0628	727275	728756	+	56.2901	25.927
SVEN_0629	728760	729779	-	96.6073	64.4289
SVEN_0630	729970	732162	+	43.1856	19.9089
SVEN_0631	732287	734473	+	12.9201	9.42617
SVEN_0632	734501	735613	+	46.9859	18.545
SVEN_0633	735697	737118	+	6.7531	3.51386
SVEN_0634	737313	738575	+	53.5204	37.0918
SVEN_0635	738636	739034	-	39.1149	25.2319
SVEN_0636	739099	739710	-	57.659	58.9318
SVEN_0637	739764	740744	+	37.151	38.1686
SVEN_0638	740754	741149	-	143.186	133.26
SVEN_0639	741241	742767	+	1653.62	352.182
SVEN_0640	742769	744187	+	1833.27	409.389
SVEN_0641	744241	745608	+	129.338	38.5683
SVEN_0642	745907	753094	+	305.858	99.4206
SVEN_0643	753094	753627	+	313.973	216.872
SVEN_0644	753724	758034	-	554.161	448.183
SVEN_0645	758358	759329	+	35.4863	42.3837
SVEN_0646	759451	760419	-	415.192	301.358
SVEN_0647	760475	761665	-	426.556	386.031
SVEN_0648	761833	762192	-	69.4445	61.43
SVEN_0649	762305	762571	-	124.567	157.331
SVEN_0650	762568	762903	-	141.932	142.555
SVEN_0651	763749	764954	+	147.475	165.718
SVEN_0652	765058	766524	-	155.845	116.928
SVEN_0653	766615	768681	-	147.808	147.886
SVEN_0654	768654	770438	-	426.155	356.205
SVEN_0655	770777	771952	-	245.379	227.306
SVEN_0656	772129	773589	-	300.707	110.635
SVEN_0657	774219	774386	+	0.569185	0.337456
SVEN_0658	776162	776962	+	217.81	128.209
SVEN_0659	777054	777947	+	325.501	274.802
SVEN_0660	778008	778187	-	109.584	56.7296
SVEN_0661	778356	779081	-	663.139	281.145
SVEN_0662	779138	779551	-	24.4752	13.0332
SVEN_0663	779703	780020	+	79.6995	10.6508
SVEN_0664	780122	780949	+	119.859	90.4491
SVEN_0665	781212	782054	+	156.552	96.5194
SVEN_0666	782049	782447	-	116.08	72.3287
SVEN_0667	782610	782834	+	4.42945	2.69165
SVEN_0668	782986	783402	+	317.718	187.854
SVEN_0669	783535	784095	+	344.298	273.757
SVEN_0670	784302	784766	+	69.8561	60.8858
SVEN_0671	784926	785588	-	129.107	102.121
SVEN_0672	785663	785983	-	3.41937	3.44091
SVEN_0673	786163	787530	+	45.0043	13.4958
SVEN_0674	787619	789517	-	104.777	70.6914
SVEN_0675	789559	790368	-	110.161	94.7932
SVEN_0676	790424	790906	-	233.516	315.111
SVEN_0677	790975	792657	-	952.499	621.667
SVEN_0678	792949	793581	-	383.7	190.055
SVEN_0679	793584	794378	-	363.049	204.391
SVEN_0680	794437	795615	+	156.124	55.5732
SVEN_0681	796133	796648	+	769.494	218.549
SVEN_0682	796704	797528	+	1353.9	996.198
SVEN_0683	797652	798260	+	247.536	187.736
SVEN_0684	798453	800858	+	1443.08	1120.8
SVEN_0685	800828	803056	-	40.3265	4.85568
SVEN_0686	803057	803317	-	71.8802	9.53668
SVEN_0687	803451	804278	+	628.625	610.088
SVEN_0688	804275	804715	+	211.866	216.269
SVEN_0689	804929	805429	+	98.1737	99.0188
SVEN_0690	805389	806534	-	577.002	1003.05
SVEN_0691	806711	807031	+	448.382	243.062
SVEN_0692	807225	807869	+	584.176	294.95
SVEN_0693	807894	810458	-	8.97843	5.80919
SVEN_0694	810455	811243	-	5.88025	7.01172
SVEN_0695	811240	811539	-	0	0
SVEN_0696	811698	812282	+	19.5364	18.0823
SVEN_0697	812326	812901	+	40.4252	35.5386
SVEN_0698	812956	813726	-	84.9847	177.473
SVEN_0699	813854	814333	+	102.899	39.4347
SVEN_0700	814488	815714	-	344.737	231.323
SVEN_0701	816469	817689	+	366.958	228.686
SVEN_0702	817696	818490	+	233.465	189.911
SVEN_0703	818491	819063	-	176.957	109.859
SVEN_0704	819145	819828	-	45.5305	34.0514
SVEN_0705	819825	821021	-	81.7232	61.0792
SVEN_0706	821151	821846	-	39.8941	49.8459
SVEN_0707	822014	822490	+	22.7714	37.9926
SVEN_0708	822552	824264	-	1854.3	1858.88
SVEN_0709	824430	825794	+	3367.68	4662.03
SVEN_0710	825879	826559	+	798.117	1065.7
SVEN_0711	826569	827252	+	828.375	1452.39
SVEN_0712	827305	827709	-	7.54907	5.92831
SVEN_0713	827754	828167	-	13.8146	9.71137
SVEN_0714	828173	828565	-	10.9984	4.99967
SVEN_0715	828637	829029	-	12.9328	13.6196
SVEN_0716	829189	830292	-	321.335	266.432
SVEN_0717	830362	830556	+	46.2838	5.19783
SVEN_0718	830645	831628	-	163.86	165.173
SVEN_0719	831811	832845	+	443.67	300.206
SVEN_0720	833000	834289	-	858.654	1516.11
SVEN_0721	834461	835423	-	5648.06	15313.9
SVEN_0722	835511	836296	-	5812.96	16862.4
SVEN_0723	836486	837016	-	489.848	917.314
SVEN_0724	837015	837242	+	2.73458	2.36359
SVEN_0725	837214	837525	-	75.214	197.797
SVEN_0726	837815	838537	+	2985.47	3103.69
SVEN_0727	838574	839266	-	189.736	288.623
SVEN_0728	839429	840511	-	17601.2	19740.5
SVEN_0729	840508	841308	-	10626.8	11491.1
SVEN_0730	841305	842711	-	53420	54007.7
SVEN_0731	842869	843420	-	1014.27	862.535
SVEN_0732	843595	844206	+	146.696	111.718
SVEN_0733	844351	845292	+	417.805	196.422
SVEN_0734	845283	846071	+	314.045	243.351
SVEN_0735	846201	846872	+	262.823	293.217
SVEN_0736	846851	848386	-	3441.4	4255.12
SVEN_0737	848563	849210	+	483.356	573.649
SVEN_0738	849227	849598	-	147.098	163.805
SVEN_0739	849722	850807	+	117.813	231.226
SVEN_0740	850905	851987	+	1749	1517.51
SVEN_0741	852121	852798	-	842.17	869.191
SVEN_0742	852931	853944	+	48.2951	57.7005
SVEN_0743	854264	855013	+	684.914	489.461
SVEN_0744	855104	856159	-	68.4259	38.3889
SVEN_0745	856472	857983	-	1015.54	513.403
SVEN_0746	858293	858967	+	331.592	467.508
SVEN_0747	858990	860168	-	404.833	104.685
SVEN_0748	860165	860650	-	308.727	82.283
SVEN_0749	860650	862104	-	10.4251	11.8024
SVEN_0750	862355	862834	+	138.372	125.256
SVEN_0751	862881	863276	+	109.665	70.8528
SVEN_0752	863337	864797	-	228.92	150.876
SVEN_0753	864841	865398	-	216.936	164.238
SVEN_0754	865769	867484	+	11.1269	10.4714
SVEN_0755	867481	869283	+	178.506	148.47
SVEN_0756	869265	872462	-	248.973	206.506
SVEN_0757	872674	873159	-	30.0129	15.2033
SVEN_0758	873143	874063	+	197.241	143.721
SVEN_0759	874336	875949	+	16.3523	16.2665
SVEN_0760	875972	877492	+	16.5277	13.3739
SVEN_0761	877489	880695	+	72.1452	51.8714
SVEN_0762	880698	882335	+	28.9343	28.6187
SVEN_0763	882332	883579	+	11.7988	7.62028
SVEN_0764	883626	883973	-	162.013	244.498
SVEN_0765	884157	884543	-	109.853	141.724
SVEN_0766	884704	885363	+	483.645	952.775
SVEN_0767	885353	886021	-	247.674	150.463
SVEN_0768	886078	886512	-	51.997	57.8661
SVEN_0769	886700	887140	-	62.6194	86.0513
SVEN_0770	887182	888513	-	66.6504	91.5411
SVEN_0771	888571	889626	-	4.87444	5.81388
SVEN_0772	889965	891377	-	118.896	118.071
SVEN_0773	891526	892509	+	41.632	38.0716
SVEN_0774	892457	894559	-	1207.28	939.511
SVEN_0775	894564	895112	-	253.415	207.95
SVEN_0776	895228	897294	-	682.448	705.628
SVEN_0777	897299	898276	-	3516.28	4915.25
SVEN_0778	898273	899133	-	1376.71	1741.53
SVEN_0779	899652	900512	+	5.10122	10.8738
SVEN_0780	900509	901216	+	8.0287	6.14195
SVEN_0781	901253	902287	+	7.58781	9.19923
SVEN_0782	902284	903495	+	13.2111	12.5705
SVEN_0783	903593	904663	+	7.69039	12.9668
SVEN_0784	904670	905533	-	230.717	31.2266
SVEN_0785	905840	907699	-	1874.68	2629.64
SVEN_0786	907790	908278	+	236.737	289.382
SVEN_0787	908319	911243	+	518.599	496.115
SVEN_0788	911476	912891	+	1206.64	275.335
SVEN_0789	912944	914536	-	1435.21	270.669
SVEN_0790	914616	916670	+	542.904	223.15
SVEN_0791	916667	918517	+	262.819	143.129
SVEN_0792	918514	919305	-	121.369	221.864
SVEN_0793	919304	921949	+	2196.69	2608.83
SVEN_0794	921964	922827	+	614.51	570.591
SVEN_0795	922879	923949	-	328.365	191.045
SVEN_0796	924067	924291	-	19.913	16.5155
SVEN_0797	924328	924810	+	1208.29	1833.99
SVEN_0798	924803	925585	+	740.94	1347.78
SVEN_0799	925666	926463	-	13.6434	8.17138
SVEN_0800	926509	927051	-	6.99274	0.337456
SVEN_0801	927078	927869	-	16.9174	6.06291
SVEN_0802	927866	928381	-	3.56069	2.77069
SVEN_0803	928378	929652	-	24.2527	12.6307
SVEN_0804	929649	930872	-	23.9272	11.386
SVEN_0805	930869	931930	-	30.9116	5.85536
SVEN_0806	931927	932973	-	31.6563	9.3833
SVEN_0807	932970	934025	-	35.5935	13.7683
SVEN_0808	934022	935275	-	40.3654	10.399
SVEN_0809	935277	936083	-	29.6236	7.07528
SVEN_0810	936089	936853	-	24.5521	5.19314
SVEN_0811	936850	937866	-	70.0491	15.1516
SVEN_0812	938484	939119	+	82.2839	31.0519
SVEN_0813	939251	940903	+	20.5034	6.13256
SVEN_0814	940999	941943	+	25.2412	6.077
SVEN_0815	942157	943365	+	1560.95	1067.43
SVEN_0816	943411	944787	-	905.52	554.386
SVEN_0817	944933	945400	+	245.836	446.06
SVEN_0818	945448	946662	-	529.512	1693.87
SVEN_0819	946827	947474	+	204.963	298.784
SVEN_0820	947497	948060	-	192.072	191.245
SVEN_0821	948187	949434	+	1946.75	3599.95
SVEN_0822	949454	950182	+	1283.95	2281.01
SVEN_0823	950364	951389	+	1092.24	987.409
SVEN_0824	951505	952455	+	2055.28	1908.66
SVEN_0825	952642	952854	+	63.1239	26.5784
SVEN_0826	952860	953858	-	77.469	64.4444
SVEN_0827	953857	954657	+	103.947	54.3768
SVEN_0828	954614	955756	+	193.464	105.007
SVEN_0829	955815	957395	-	2275.02	1770.73
SVEN_0830	957536	958279	-	2.27674	6.3495
SVEN_0831	958276	958953	-	34.0398	33.8908
SVEN_0832	959022	959687	-	7.23256	6.80747
SVEN_0833	959687	961408	-	234.384	180.542
SVEN_0834	961401	961745	-	66.5301	55.7667
SVEN_0835	961759	962061	-	118.236	100.981
SVEN_0836	962218	962844	-	74.1694	163.958
SVEN_0837	962949	963956	+	14.7561	74.9097
SVEN_0838	964184	964462	-	105.022	137.633
SVEN_0839	964521	965144	+	89.6666	58.8851
SVEN_0840	965152	965457	+	16.8401	15.1148
SVEN_0841	965982	966458	+	30835.3	7549.15
SVEN_0842	966526	967056	-	637.811	284.68
SVEN_0843	967121	968302	-	76.8739	236.353
SVEN_0844	968362	969690	+	1569.22	3928.09
SVEN_0845	969695	970975	+	1161.71	3263.55
SVEN_0846	971056	971790	+	112.163	300.815
SVEN_0847	971829	972173	+	469.934	818.619
SVEN_0848	972207	972872	+	193.365	315.717
SVEN_0849	972938	973399	+	31.7884	44.255
SVEN_0850	973584	974927	+	2244.02	5832.64
SVEN_0851	974924	975943	+	1030.88	3058.55
SVEN_0852	975959	976816	+	785.909	1005.22
SVEN_0853	976935	978368	+	4246.7	5303.8
SVEN_0854	978431	978928	+	359.9	460.052
SVEN_0855	978945	979355	-	240.051	332.843
SVEN_0856	979532	980689	+	753.756	570.799
SVEN_0857	980736	981476	-	5176.52	3131.74
SVEN_0858	981764	982687	-	725.297	920.667
SVEN_0859	982786	983619	+	363.827	569.178
SVEN_0860	983623	984504	-	14.9401	18.4024
SVEN_0861	984553	985551	-	104.217	138.677
SVEN_0862	985660	986691	+	31.0527	23.5212
SVEN_0863	986888	988549	+	110.179	107.438
SVEN_0864	988645	990237	+	63.3941	49.5607
SVEN_0865	990277	991743	+	698.399	1506.27
SVEN_0866	991740	994571	+	811.497	1953.02
SVEN_0867	994660	996126	+	524.959	516.288
SVEN_0868	996038	997264	-	10669.9	4162.83
SVEN_0869	997324	997821	+	89.6789	99.9737
SVEN_0870	997862	999574	+	2611.88	1137.57
SVEN_0871	999607	1000092	+	554.486	237.279
SVEN_0872	1000111	1003149	-	351.346	291.401
SVEN_0873	1003146	1004324	-	442.438	331.406
SVEN_0874	1004556	1005182	-	188.576	247.467
SVEN_0875	1005226	1006470	-	57.753	57.5632
SVEN_0876	1006930	1008417	+	103.716	342.43
SVEN_0877	1008441	1009964	+	51.3298	185.187
SVEN_0878	1009966	1010445	+	491.792	811.909
SVEN_0879	1010479	1011051	-	156.218	144.063
SVEN_0880	1011138	1011710	-	314.507	285.236
SVEN_0881	1011815	1012678	+	48.124	76.6755
SVEN_0882	1012710	1013456	-	213.624	506.705
SVEN_0883	1013588	1014115	+	604.953	578.051
SVEN_0884	1014214	1014867	-	495.576	608.982
SVEN_0885	1015065	1015520	-	236.605	358.139
SVEN_0886	1015628	1016788	+	4640.42	3294.21
SVEN_0887	1016928	1018280	+	108.213	101.729
SVEN_0888	1018242	1019087	-	157.822	103.862
SVEN_0889	1019084	1019935	-	131.551	71.7046
SVEN_0890	1020066	1020836	+	277.005	238.737
SVEN_0891	1020853	1022022	-	17.5933	72.7786
SVEN_0892	1022127	1022588	+	143.067	113.018
SVEN_0893	1022670	1023542	+	862.841	598.261
SVEN_0894	1023612	1024214	-	1294.2	930.681
SVEN_0895	1024216	1024731	+	183.697	79.7801
SVEN_0896	1024830	1026497	+	52.417	36.7204
SVEN_0897	1026421	1027326	-	521.807	670.671
SVEN_0899	1028670	1029470	+	156.706	226.771
SVEN_0900	1029522	1030058	+	1644.7	1464.02
SVEN_0901	1030306	1030794	+	59.0454	45.0899
SVEN_0902	1030828	1031301	-	764.873	1474.68
SVEN_0903	1031371	1032054	-	2757.66	4001.93
SVEN_0904	1032172	1033749	-	3862.03	1780.5
SVEN_0905	1033898	1034665	-	1033.13	2288.34
SVEN_0906	1034695	1035456	-	1100.17	2175.28
SVEN_0907	1035662	1036045	-	120.093	124.876
SVEN_0908	1036042	1036902	-	595.676	534.632
SVEN_0909	1036971	1038197	-	2995.86	1489.72
SVEN_0910	1038191	1038712	-	4569.22	2437.08
SVEN_0911	1038713	1039249	-	24940.5	13566.9
SVEN_0912	1039405	1039617	-	3.25685	3.70402
SVEN_0913	1039846	1040880	+	527.426	818.033
SVEN_0914	1040885	1041604	-	230.456	1398.57
SVEN_0915	1041601	1043019	-	796.024	4907.5
SVEN_0916	1043332	1044543	+	10654.2	1276.44
SVEN_0917	1044647	1045909	-	3394.44	21385.4
SVEN_0918	1045906	1046217	-	798.448	4808.73
SVEN_0919	1046214	1047200	-	900.461	5797.41
SVEN_0920	1047197	1049257	-	4471.15	25935.4
SVEN_0921	1049401	1050999	-	7327.56	38662.9
SVEN_0922	1051023	1053914	-	8217.97	42201.6
SVEN_0923	1053898	1055076	-	4971.14	22893.7
SVEN_0924	1055073	1056092	-	10505.3	45677.1
SVEN_0925	1056366	1056692	+	3910.55	15934.2
SVEN_0926	1056710	1057408	+	13956.9	59646.1
SVEN_0927	1057408	1058853	+	13952.1	60277.4
SVEN_0928	1058957	1060672	+	21060.1	97043.3
SVEN_0929	1060871	1061851	+	3194.87	16825.8
SVEN_0930	1061954	1062412	+	2000.04	8940.37
SVEN_0931	1062441	1063121	+	336.881	1337.54
SVEN_0932	1063142	1063888	-	50.5506	32.0643
SVEN_0933	1064074	1064817	-	2.90586	3.71341
SVEN_0934	1064814	1065419	-	2.53776	1.48442
SVEN_0935	1065416	1065805	-	1.46792	2.41915
SVEN_0936	1065799	1066584	-	2.86304	3.42682
SVEN_0937	1066581	1067102	-	0.299577	1.48442
SVEN_0938	1067216	1067956	-	9.12834	19.0881
SVEN_0939	1068083	1068745	+	176.089	138.947
SVEN_0940	1068762	1069370	-	3.25685	5.32774
SVEN_0941	1069474	1070592	-	10.5665	37.5639
SVEN_0942	1070774	1071232	+	213.821	67.1883
SVEN_0943	1071219	1071899	-	34.9171	32.64
SVEN_0944	1071978	1072445	+	33.4239	14.1105
SVEN_0945	1072535	1073437	-	251.02	204.634
SVEN_0946	1073488	1074594	+	223.931	25.0305
SVEN_0947	1074716	1075984	-	127.206	89.5907
SVEN_0948	1076086	1076757	+	157.567	50.3011
SVEN_0949	1076801	1077448	+	150.433	48.9766
SVEN_0950	1077750	1078739	-	38.3324	34.2034
SVEN_0951	1078918	1079952	-	397.841	383.725
SVEN_0952	1079994	1080617	-	337.586	282.823
SVEN_0953	1080721	1081038	+	15.6032	3.97652
SVEN_0954	1081166	1081594	+	118.259	46.8074
SVEN_0955	1081682	1082308	-	760.459	823.291
SVEN_0956	1082504	1083289	-	55.3907	30.5724
SVEN_0957	1083526	1084335	+	296.893	275.431
SVEN_0958	1084402	1085184	-	310.429	353.025
SVEN_0959	1085305	1086804	-	289.844	158.046
SVEN_0960	1087283	1087873	+	534.99	373.902
SVEN_0961	1088152	1088412	+	1457.18	642.401
SVEN_0962	1088503	1091388	-	12554.3	16338.8
SVEN_0963	1091782	1092147	+	276.658	21.4409
SVEN_0964	1092224	1093576	-	359.7	441.379
SVEN_0965	1093704	1094339	-	2262.8	1596.18
SVEN_0966	1094532	1095005	-	2831.85	2005.3
SVEN_0967	1095094	1095837	-	3402.06	3331.89
SVEN_0968	1095868	1096701	-	6534.97	5643.31
SVEN_0969	1096891	1097823	-	617.373	705.584
SVEN_0970	1097820	1098152	-	252.09	325.468
SVEN_0971	1098149	1099102	-	553.842	859.331
SVEN_0972	1099178	1101673	-	10335.6	18513.9
SVEN_0973	1101790	1102398	-	1397.28	1593.19
SVEN_r1	1102544	1102663	-	1.11267	2.70574
SVEN_r2	1102756	1103483	-	37.1	38.267
SVEN_r3	1103488	1103927	-	3455.73	6175.09
SVEN_0974	1104591	1105040	+	1569.52	1120.1
SVEN_0975	1105124	1106794	+	4770.02	4702.18
SVEN_0976	1106865	1107785	-	21.6463	637.968
SVEN_0977	1107809	1109131	-	36.7017	1306.84
SVEN_0978	1109142	1110461	+	174.504	750.963
SVEN_0979	1110592	1112235	-	18.2139	25.7007
SVEN_0980	1112299	1113228	+	8.66174	26.1191
SVEN_0981	1113225	1114307	+	13.0184	19.226
SVEN_0982	1114362	1116332	-	2808.03	2396.67
SVEN_0983	1116549	1118912	+	114.98	136.791
SVEN_0984	1118933	1119502	-	114.954	27.8788
SVEN_0985	1119541	1120362	+	251.747	161.323
SVEN_0986	1120437	1120910	+	114.753	60.0608
SVEN_0987	1120907	1122094	+	74.3626	38.0207
SVEN_0988	1122117	1122722	-	830.43	894.546
SVEN_0989	1122703	1123155	-	820.027	891.105
SVEN_0990	1123152	1123601	-	1119.99	1127.2
SVEN_0991	1123598	1126873	-	2706.46	2451.27
SVEN_0992	1127223	1127609	+	1343.6	1254.83
SVEN_0993	1127758	1132452	-	734.317	706.381
SVEN_0994	1132505	1133398	-	142.604	129.887
SVEN_0995	1134027	1135571	-	499.223	474.185
SVEN_0996	1135697	1136407	-	50.7731	49.418
SVEN_0997	1136472	1137326	+	51.8261	39.4828
SVEN_0998	1137323	1137973	+	26.0543	22.1285
SVEN_0999	1137970	1138839	+	18.1496	10.7331
SVEN_1000	1138927	1142613	-	44.6827	42.9754
SVEN_1001	1142610	1143527	-	0.299577	0.337456
SVEN_1002	1143524	1144747	-	0.868762	0.74456
SVEN_1003	1144744	1145865	-	3.41937	5.06463
SVEN_1004	1146452	1147867	-	1261.16	748.555
SVEN_1005	1148124	1148516	-	383.387	254.62
SVEN_1006	1148825	1149019	+	1387.67	26.9949
SVEN_1007	1149057	1150703	+	3751.56	89.6087
SVEN_1008	1150757	1152256	-	609.432	536.456
SVEN_1009	1152358	1153026	+	51.3555	22.6066
SVEN_1010	1153023	1153787	+	262.348	102.706
SVEN_1011	1153858	1155228	+	974.604	513.399
SVEN_1012	1155484	1155858	+	15713.7	18740.5
SVEN_1013	1155998	1156591	-	886.246	870.372
SVEN_1014	1156665	1157441	-	3120.99	2809.27
SVEN_1015	1157878	1159509	-	875.495	976.164
SVEN_1016	1159613	1160053	-	672.759	601.309
SVEN_1017	1160057	1160647	+	1248.29	998.294
SVEN_1018	1160657	1161748	-	10.1554	6.74252
SVEN_1019	1161931	1163067	-	12.7361	12.1432
SVEN_1020	1163628	1163861	+	14.2508	1.47973
SVEN_1021	1163824	1165002	-	174.552	156.132
SVEN_1022	1165174	1165443	-	206.242	301.429
SVEN_1023	1165513	1166844	-	356.744	270.385
SVEN_1024	1166876	1167322	-	106.695	80.7303
SVEN_1025	1167355	1167759	-	46.1509	48.5054
SVEN_1026	1167811	1168134	-	70.0954	74.9432
SVEN_1027	1168134	1168781	-	238.447	211.724
SVEN_1028	1168914	1169060	+	12.0728	9.85066
SVEN_1029	1169401	1170828	-	424.288	164.055
SVEN_1030	1171170	1171799	+	79.3649	108.611
SVEN_1031	1172064	1174034	+	887.812	878.243
SVEN_1032	1174134	1175186	-	900.464	1161.79
SVEN_1033	1175183	1176712	-	2022.86	1992.28
SVEN_1034	1176938	1177393	-	632.334	727.93
SVEN_1035	1177435	1178283	-	2417.61	2643.15
SVEN_1036	1178357	1178629	-	626.374	699.627
SVEN_1037	1178665	1179150	-	843.012	1169.07
SVEN_1038	1179185	1180471	-	1471.94	2060.92
SVEN_1039	1180468	1181112	-	1077.72	1364.02
SVEN_1040	1181109	1181717	-	812.687	1119.91
SVEN_1041	1181720	1182973	-	3521.89	3184.75
SVEN_1042	1183338	1185719	+	127.211	109.76
SVEN_1043	1185891	1186631	+	29.8842	13.2219
SVEN_1044	1186665	1187528	-	25.5964	18.5049
SVEN_1045	1187584	1188300	+	111.975	56.0856
SVEN_1046	1188356	1188721	-	18.9415	18.1412
SVEN_1047	1188723	1189619	+	8.14823	7.88948
SVEN_1048	1189677	1190900	+	331.967	350.341
SVEN_1049	1191011	1192411	+	446.176	458.158
SVEN_1050	1192485	1193180	+	278.768	77.1373
SVEN_1051	1193209	1194906	-	2008.51	5209.35
SVEN_1052	1194966	1195772	-	407.577	662.496
SVEN_1053	1196050	1196631	+	27.1284	14.2122
SVEN_1054	1196639	1197094	-	450.608	924.433
SVEN_1055	1197105	1198592	-	732.075	3218.3
SVEN_1056	1198957	1199946	+	51.7833	81.008
SVEN_1057	1200070	1201581	-	4537.92	5319.68
SVEN_1058	1201614	1201949	-	160.275	68.2891
SVEN_1059	1201939	1202394	-	42.0126	30.089
SVEN_1060	1202450	1203475	-	1544.94	1290.16
SVEN_1061	1203653	1204336	-	1197	869.905
SVEN_1062	1204676	1205101	+	152.676	44.3962
SVEN_1063	1205116	1205418	+	46.4298	17.1551
SVEN_1064	1205418	1207244	+	411.721	133.406
SVEN_1065	1207265	1208008	+	197.83	91.6367
SVEN_1066	1208002	1208301	+	100.052	47.7924
SVEN_1067	1208318	1208974	+	271.588	114.973
SVEN_1068	1209029	1210441	-	964.384	1195.36
SVEN_1069	1210578	1211510	-	776.451	657.634
SVEN_1070	1211738	1212256	+	747.113	60.739
SVEN_1071	1212344	1214482	-	321.399	461.866
SVEN_1072	1214542	1216038	+	120.501	68.4129
SVEN_1073	1216031	1216777	+	243.976	132.86
SVEN_1074	1216774	1218711	+	300.054	192.348
SVEN_1075	1218733	1219881	+	294.857	162.597
SVEN_1076	1219957	1221165	-	15910.5	16560.5
SVEN_1077	1221511	1222725	-	2246.79	2289.41
SVEN_1078	1222819	1223091	-	15996.6	9277.84
SVEN_1079	1223156	1223728	-	8318.81	4071
SVEN_1080	1223826	1224149	-	64411	18810.1
SVEN_1081	1224536	1225372	-	373.501	131.173
SVEN_1082	1225369	1226502	-	927.715	290.923
SVEN_1083	1226555	1229863	-	10911.4	4934.5
SVEN_1084	1229856	1231004	-	3594.89	1580.95
SVEN_1085	1231001	1231519	-	1300.72	585.127
SVEN_1086	1231570	1232856	-	2842.76	754.454
SVEN_1087	1232859	1233845	-	2249.65	766.703
SVEN_1088	1233931	1234497	-	4181.99	2064.8
SVEN_1089	1234744	1235244	+	2991.42	1833.43
SVEN_1090	1235403	1235840	-	3459.1	3859.12
SVEN_1091	1235843	1236409	-	8506.35	8399
SVEN_1092	1236459	1237571	-	543.083	213.243
SVEN_1093	1237646	1238407	-	243.39	228.325
SVEN_1094	1238483	1238815	+	4.24531	1.81719
SVEN_1095	1238919	1239365	-	781.235	806.674
SVEN_1096	1239362	1240459	-	1990.66	1858.12
SVEN_1097	1240456	1240977	-	705.123	678.209
SVEN_1098	1240974	1242158	-	3507.25	3378.19
SVEN_1099	1242315	1243142	-	1174.66	1043.02
SVEN_1100	1243142	1244947	-	6147.92	6334.19
SVEN_1101	1245050	1245520	-	935.829	1010.57
SVEN_1102	1245517	1248186	-	10385	9749.64
SVEN_1103	1248186	1248542	-	822.031	636.751
SVEN_1104	1248549	1249067	-	559.48	435.478
SVEN_1105	1249106	1251430	+	2394.94	488.265
SVEN_1106	1251481	1252095	-	43725.9	40902.1
SVEN_1107	1252487	1253845	-	1340.43	1675.04
SVEN_1108	1253882	1254295	-	789.893	715.466
SVEN_1109	1254329	1255591	-	1808.93	1707.04
SVEN_1110	1255602	1256309	-	2568.89	2423.38
SVEN_1111	1256473	1257270	+	1225.69	1258.32
SVEN_1112	1257470	1258699	+	12880.9	12519.4
SVEN_1113	1258749	1261289	-	4512.24	3757.32
SVEN_1114	1261439	1261990	-	1060.16	774.9
SVEN_1115	1261987	1263069	-	8368.34	5461.45
SVEN_1116	1263071	1264840	-	10735	7695.67
SVEN_1117	1264985	1265467	-	4782.19	3294.89
SVEN_1118	1265633	1266733	-	441.187	413.959
SVEN_1119	1266782	1267414	-	247.797	260.824
SVEN_1120	1267411	1267974	-	328.964	342.829
SVEN_1121	1268108	1268860	-	11400.1	12081.9
SVEN_1122	1268923	1269513	-	1854.45	2084.39
SVEN_1123	1269513	1270481	-	5105.26	4955.61
SVEN_1124	1270542	1271084	-	181.698	138.352
SVEN_1125	1271184	1272335	-	950.616	821.084
SVEN_1126	1272332	1273321	-	1298.05	1148.42
SVEN_1127	1273318	1273980	-	1721.89	1355.43
SVEN_1128	1274028	1274192	-	1.63903	1.08202
SVEN_1129	1274251	1276446	+	391.289	242.266
SVEN_1130	1276627	1278291	+	3235.74	1896.27
SVEN_1131	1278330	1278893	-	1673.39	2193.39
SVEN_1132	1279022	1279810	+	146.67	58.9141
SVEN_1133	1279674	1281596	-	12620.4	13156
SVEN_1134	1281830	1283149	-	106.091	143.446
SVEN_1135	1283149	1283715	-	330.154	501.055
SVEN_1136	1283837	1284565	+	471.68	639.651
SVEN_t2	1284630	1284704	-	9.61615	5.86944
SVEN_1137	1284695	1285192	-	63.8862	20.9226
SVEN_1138	1285285	1287822	+	71.607	22.9902
SVEN_t3	1287874	1287948	-	67.5232	116.197
SVEN_1139	1288003	1288425	-	466.72	608.306
SVEN_1140	1288615	1289028	+	9622.48	2198.92
SVEN_1141	1289220	1289777	+	623.535	264.911
SVEN_1142	1289842	1290060	-	65.2128	49.6792
SVEN_1143	1290129	1290542	-	230.941	138.899
SVEN_1144	1290692	1291207	+	319.604	339.93
SVEN_1145	1291235	1292074	-	589.532	686.781
SVEN_1146	1292117	1292947	-	823.276	906.874
SVEN_1147	1292944	1294011	-	505.976	456.444
SVEN_t4	1294244	1294319	+	12.4877	13.8841
SVEN_t5	1294356	1294429	+	3.54358	1.14697
SVEN_t6	1294431	1294502	+	2.79452	3.51055
SVEN_t7	1294542	1294613	+	2.59343	1.55877
SVEN_t8	1294655	1294729	+	42.3593	16.0849
SVEN_1148	1294843	1295133	-	374.434	862.907
SVEN_1149	1295180	1296187	-	77.2299	119.074
SVEN_1150	1296991	1298226	+	579.298	592.801
SVEN_1151	1298279	1299097	-	727.935	928.27
SVEN_1152	1299165	1300526	-	794.516	892.484
SVEN_1153	1300631	1304191	-	6077.66	4819.54
SVEN_1154	1304518	1305750	-	158.858	149.354
SVEN_1155	1305820	1306530	-	621.397	573.951
SVEN_1156	1306653	1307510	-	1494.58	3493
SVEN_1157	1307605	1308273	-	913.231	1560.31
SVEN_1158	1308270	1309325	-	1212.34	1812.02
SVEN_1159	1309900	1310262	+	324.543	327.703
SVEN_1160	1310265	1310690	+	627.02	667.386
SVEN_1161	1310692	1311216	-	1640.82	1388.76
SVEN_1162	1311221	1311790	-	14.2296	5.61903
SVEN_1163	1311910	1313091	-	607.109	278.903
SVEN_1164	1313312	1313983	+	2217.25	2260.37
SVEN_1165	1314051	1315595	-	363.65	388.019
SVEN_1166	1315592	1316185	-	124.6	126.58
SVEN_1167	1316228	1316737	+	47.9057	53.6491
SVEN_1168	1316749	1318176	-	8416.72	1587.91
SVEN_1169	1318280	1319047	+	41.5419	31.773
SVEN_1170	1319103	1319633	-	4560.72	587.109
SVEN_1171	1319641	1320933	-	11744.7	399.004
SVEN_1172	1320930	1321853	-	12008.4	394.926
SVEN_1173	1321850	1323016	-	14006.8	822.428
SVEN_1174	1323147	1324175	-	10530.7	1659.68
SVEN_1175	1324300	1325772	+	30325.1	3949.75
SVEN_1176	1325969	1326919	+	71.8669	7.15432
SVEN_1177	1327021	1327425	+	144.119	213.103
SVEN_1178	1327473	1328636	-	941.702	658.941
SVEN_1179	1328707	1329282	-	83.157	42.002
SVEN_1180	1329355	1329804	-	88.138	53.6623
SVEN_1181	1329916	1331640	-	130.095	118.752
SVEN_1182	1331609	1332361	+	33.2997	67.0919
SVEN_1183	1332473	1332676	+	160.168	73.8244
SVEN_1184	1332681	1333958	-	282.651	81.5926
SVEN_1185	1334144	1335016	+	6243.25	8497.89
SVEN_1186	1335085	1335681	-	71.3541	74.7854
SVEN_1187	1335678	1337018	-	217.746	126.76
SVEN_1188	1337754	1338335	+	64.3656	65.8075
SVEN_1189	1338451	1340979	-	4983.77	7784.6
SVEN_1190	1340979	1342106	-	3660.71	5418.09
SVEN_1191	1342262	1343458	-	484.719	364.67
SVEN_1192	1343540	1344379	-	707.762	500.667
SVEN_1193	1344589	1344975	-	18985.6	17819.6
SVEN_1194	1345082	1345276	-	7291.01	7075.67
SVEN_1195	1345400	1346173	-	46151	35899.7
SVEN_1196	1346409	1346795	+	883.551	765.071
SVEN_1197	1346850	1347581	-	371.975	440.523
SVEN_1198	1347628	1348794	-	131.294	121.011
SVEN_1199	1348791	1349693	-	62.0368	64.5014
SVEN_1200	1349695	1350411	-	129.531	93.4876
SVEN_1201	1350484	1351686	+	1298.85	1180.7
SVEN_1202	1351750	1353030	-	33.0854	74.2282
SVEN_1203	1353135	1353920	-	457.499	776.878
SVEN_1204	1353926	1355281	-	470.271	845.317
SVEN_1205	1355320	1356690	-	558.405	1099.14
SVEN_1206	1356780	1357508	+	178.946	196.543
SVEN_1207	1357627	1359060	+	77.8159	130.75
SVEN_1208	1359097	1359798	+	66.0765	55.4113
SVEN_1209	1359905	1361359	-	48.2868	31.7871
SVEN_1210	1361393	1362079	+	80.191	87.4996
SVEN_1211	1362126	1363754	+	57.1582	72.8568
SVEN_1212	1363848	1364858	-	49.8274	56.0862
SVEN_1213	1364929	1366101	+	40.7929	20.9085
SVEN_1214	1366028	1366783	-	369.564	170.179
SVEN_1215	1366780	1367331	-	1346.16	628.218
SVEN_1216	1367507	1369318	-	588.633	5621.24
SVEN_1217	1369311	1370426	-	250.239	2722.74
SVEN_1218	1370710	1371717	+	1292.85	1558.79
SVEN_1219	1371821	1372654	+	9542.64	16919.3
SVEN_1220	1372861	1373493	-	134.063	153.678
SVEN_1221	1373635	1374597	+	8.6705	8.23303
SVEN_1222	1374718	1376070	-	695.113	516.798
SVEN_1223	1376393	1379221	-	3960.07	5554.97
SVEN_1224	1379441	1380388	-	5195.77	5243.29
SVEN_1225	1380449	1380745	-	3326.11	2814.25
SVEN_1226	1380931	1381128	-	30.7876	25.167
SVEN_1227	1381231	1381494	-	164.282	157.957
SVEN_1228	1381645	1382598	-	467.546	529.622
SVEN_1229	1382615	1383571	-	586.035	609.551
SVEN_1230	1383604	1383786	+	0.51351	0
SVEN_1231	1383792	1384184	-	5317.37	5511.35
SVEN_1232	1384227	1385231	-	6629.47	5839.3
SVEN_1233	1385286	1386647	-	6359.87	5488.88
SVEN_1234	1386717	1387997	-	83.6741	86.7766
SVEN_1235	1388145	1389164	+	110.978	95.9407
SVEN_1236	1389229	1389981	-	10549	7264.54
SVEN_1237	1390029	1390868	-	11785.3	8719.5
SVEN_1238	1391030	1391242	-	4309.62	3381.33
SVEN_1239	1391403	1392914	-	18306	14761.3
SVEN_1240	1393097	1394863	-	70049.8	68394
SVEN_1241	1395117	1395428	+	900.127	1077.67
SVEN_1242	1395433	1396011	-	175.734	150.155
SVEN_1243	1396274	1397161	-	4635.91	5740.15
SVEN_1244	1397180	1398400	-	1641.46	1305.75
SVEN_1245	1398449	1399396	+	849.611	1292.67
SVEN_1246	1399436	1400113	+	1635.78	2513.82
SVEN_1247	1400193	1401773	-	1461.32	3212.88
SVEN_1248	1401849	1403438	-	883.563	2112.9
SVEN_1249	1403901	1404599	-	394.447	580.543
SVEN_1250	1404726	1408256	-	1890.47	1630.1
SVEN_1251	1408455	1409264	+	334.6	501.222
SVEN_1252	1409530	1410288	+	2081.14	3424.04
SVEN_1253	1410324	1411856	+	4659.25	9061.5
SVEN_1254	1411862	1413466	+	4474.67	10756.5
SVEN_1255	1413570	1414640	+	44.3746	97.9317
SVEN_1256	1414782	1415972	+	3018.94	3649.93
SVEN_1257	1416054	1419110	-	759.849	337.611
SVEN_1258	1419227	1420456	-	2927.05	1308.97
SVEN_1259	1420606	1421412	-	502.925	617.074
SVEN_1260	1421409	1421999	-	1193.09	1337.08
SVEN_1261	1422068	1422757	-	292.157	205.289
SVEN_1262	1422876	1423859	+	328.117	217.755
SVEN_1263	1423878	1424663	-	2681.98	291.985
SVEN_1264	1424878	1425993	-	1737.23	2674.99
SVEN_1265	1426037	1427035	+	177.74	131.074
SVEN_1266	1427032	1429281	+	552.829	654.418
SVEN_1267	1429357	1430055	-	1844.01	870.668
SVEN_1268	1430094	1430282	+	191.944	128.73
SVEN_1269	1430341	1431270	-	9096.55	2458.67
SVEN_1270	1431372	1431605	-	7969.44	1938.69
SVEN_1271	1431733	1433058	-	8053.29	10497.2
SVEN_1272	1433157	1433297	+	0	0
SVEN_t9	1433268	1433355	+	2.63199	2.01204
SVEN_1273	1433417	1434343	+	446.944	395.655
SVEN_1274	1434327	1434956	-	2868.42	2573.34
SVEN_1275	1434956	1436041	-	4906.21	4370.57
SVEN_1276	1436165	1437697	-	1446.73	4096.72
SVEN_1277	1437801	1438502	-	361.459	435.72
SVEN_1278	1438650	1439177	+	423.612	239.22
SVEN_1279	1439224	1440621	+	465.268	468.101
SVEN_1280	1440654	1441106	+	391.81	175.431
SVEN_1281	1441094	1444450	-	979.052	443.978
SVEN_1282	1444447	1444875	-	152.503	99.0743
SVEN_1283	1444908	1446629	-	361.567	435.855
SVEN_1284	1446670	1447323	+	99.8429	214.23
SVEN_1285	1447320	1448084	+	175.716	332.333
SVEN_1286	1448134	1448649	+	120.766	205.305
SVEN_1287	1448718	1449113	+	144.953	173.337
SVEN_1288	1449110	1449427	+	106.497	130.428
SVEN_1289	1449479	1450444	-	360.38	30.9668
SVEN_1290	1450497	1451417	+	184.789	60.7343
SVEN_1291	1451420	1452700	-	36.8429	32.2591
SVEN_1292	1452829	1453851	+	96.8175	79.3838
SVEN_1293	1453858	1455072	+	271.229	264.542
SVEN_1294	1455104	1455697	-	291.736	362.417
SVEN_1295	1455828	1456604	-	87.0467	67.3129
SVEN_1296	1456808	1458055	+	187.306	72.7109
SVEN_1297	1458118	1459506	+	182.969	339.294
SVEN_1298	1459615	1461051	+	459.504	333.511
SVEN_1299	1461243	1461857	+	1417.22	1279.82
SVEN_1300	1461854	1462645	+	133.835	113.477
SVEN_1301	1462642	1463118	-	202.177	188.971
SVEN_1302	1463198	1463704	+	133.091	221.721
SVEN_1303	1463695	1464321	-	213.246	176.872
SVEN_1304	1464432	1464674	-	242.161	33.2112
SVEN_1305	1464781	1465938	-	167.695	164.888
SVEN_1306	1466001	1466732	+	69.6762	67.586
SVEN_1307	1466776	1467471	+	16.699	13.2266
SVEN_1308	1467483	1468433	+	116.045	118.924
SVEN_1309	1468648	1469325	+	345.407	512.001
SVEN_1310	1469452	1470114	-	67.7245	92.9111
SVEN_1311	1470237	1471175	+	18.8389	34.6133
SVEN_1312	1471229	1472050	+	38.6104	54.6294
SVEN_1313	1472086	1472787	+	49.4679	66.4564
SVEN_1314	1473009	1474142	+	10.4509	9.77301
SVEN_1315	1474175	1474717	+	2.71764	2.29863
SVEN_1316	1474754	1475560	+	4.28814	2.35419
SVEN_1317	1475557	1476438	+	5.97875	7.09076
SVEN_1318	1476435	1476800	+	3.16262	1.82658
SVEN_1319	1476832	1478250	+	2.80737	2.68695
SVEN_1320	1478254	1479219	+	7.02271	6.6267
SVEN_1321	1479322	1480410	-	1225.93	1845.55
SVEN_1322	1480451	1481842	-	1759.85	2419.63
SVEN_1323	1482168	1482713	-	84.9798	4.99967
SVEN_1324	1482918	1483553	-	304.014	41.3552
SVEN_1325	1483673	1485127	-	123.937	653.889
SVEN_1326	1485247	1487448	-	910.556	779.356
SVEN_1327	1487542	1488246	-	89.8886	63.8016
SVEN_1328	1488266	1489570	-	15.4705	6.00265
SVEN_1329	1489567	1490604	-	3.07697	0.407104
SVEN_1330	1490601	1492757	-	18.8515	9.31035
SVEN_1331	1492953	1494275	+	5724.46	1023.53
SVEN_1332	1494316	1495065	+	1503.65	508.76
SVEN_1333	1495113	1496366	+	176.131	127.598
SVEN_1334	1496353	1497090	-	309.46	278.902
SVEN_1335	1497154	1498092	+	3.78748	13.1122
SVEN_1336	1498089	1498868	+	7.58763	25.2413
SVEN_1337	1498885	1500129	+	165.496	118.306
SVEN_1338	1500355	1500612	-	1672.74	1518.22
SVEN_1339	1500963	1502027	+	236.913	230.269
SVEN_1340	1502011	1502862	-	218.131	291.91
SVEN_1341	1503455	1504285	+	3068.4	489.377
SVEN_1342	1504282	1505394	+	1138.52	178.922
SVEN_1343	1505391	1506185	+	302.918	49.4789
SVEN_1344	1506270	1507388	+	903.52	463.287
SVEN_1345	1507405	1507779	-	136.096	119.86
SVEN_1346	1507821	1508777	+	303.632	390.216
SVEN_1347	1508758	1509237	+	277.456	365.915
SVEN_1348	1509242	1509751	-	28.5062	19.2787
SVEN_1349	1509871	1511367	-	111.453	496.638
SVEN_1350	1511371	1511877	-	28.1428	132.662
SVEN_1351	1511874	1512857	-	96.6417	495.191
SVEN_1352	1512992	1513660	+	82.2448	67.5385
SVEN_1353	1513821	1514837	+	72.2825	69.205
SVEN_1354	1514834	1515703	-	4.74597	18.9026
SVEN_1355	1515905	1516864	-	27.6162	169.675
SVEN_1356	1516861	1520373	-	222.611	1051.64
SVEN_1357	1520543	1521592	+	585.097	19.5648
SVEN_1358	1521679	1522659	+	290.072	116.337
SVEN_1359	1522805	1525519	-	1198.2	4603.45
SVEN_1360	1525556	1526455	-	103.37	137.386
SVEN_1361	1526650	1527492	-	174.454	333.017
SVEN_1362	1527498	1528805	-	17.05	655.386
SVEN_1363	1528802	1529851	-	5.46933	154.632
SVEN_1364	1529892	1530872	-	13.8531	505.343
SVEN_1365	1530919	1531716	-	8.74738	328.712
SVEN_1366	1531713	1532597	-	8.55933	372.965
SVEN_1367	1532698	1534503	-	29.7008	872.972
SVEN_1368	1534500	1535348	-	55.1251	920.615
SVEN_1369	1535795	1536274	+	32.4091	801.873
SVEN_1370	1536271	1537236	+	28.2627	782.869
SVEN_1371	1537282	1538535	-	138.201	121.072
SVEN_1372	1538859	1539293	+	1739.69	1248.38
SVEN_1373	1539336	1541108	-	1287.13	1822.96
SVEN_1374	1541514	1542464	+	1775.27	1294.64
SVEN_1375	1542561	1542722	-	352.827	219.843
SVEN_1376	1543087	1544799	+	303.509	124.379
SVEN_1377	1544738	1545724	-	100.9	97.0877
SVEN_1378	1545871	1547145	-	804.526	562.264
SVEN_1379	1547236	1548564	-	88.6177	47.3203
SVEN_1380	1548542	1549069	-	163.437	32.4761
SVEN_1381	1549184	1549588	+	25.6089	8.10173
SVEN_1382	1549576	1552200	+	48.6117	15.3257
SVEN_1383	1552197	1552841	+	7.35226	1.75693
SVEN_1384	1552857	1553456	-	56.824	2.23368
SVEN_1385	1553534	1553743	-	2.281	0
SVEN_1386	1553798	1554580	+	1993.21	129.496
SVEN_1387	1554580	1555101	+	662.721	84.4912
SVEN_1388	1555241	1556689	-	2893.62	2946.73
SVEN_1389	1556760	1557404	-	921.048	1007.81
SVEN_1390	1557401	1558207	-	2634.04	2258.41
SVEN_1391	1558267	1559355	-	271.536	256.736
SVEN_1392	1559352	1559738	-	190.913	116.631
SVEN_1393	1559836	1560270	-	368.087	23.1408
SVEN_1394	1560382	1560717	+	47.2466	38.0246
SVEN_1395	1560763	1561251	+	59.7213	20.853
SVEN_1396	1561273	1561965	+	503.387	371.787
SVEN_1397	1562057	1562830	-	454.792	465.633
SVEN_1398	1562834	1563856	-	271.349	261.099
SVEN_1399	1563853	1564620	-	118.031	124.465
SVEN_1400	1564617	1565696	-	301.998	365.709
SVEN_1401	1565693	1566367	-	509.123	518.802
SVEN_1402	1566492	1567853	-	2387.85	2747.17
SVEN_1403	1567850	1568464	-	315.33	318.802
SVEN_1404	1568461	1569264	-	216.898	254.931
SVEN_1405	1569526	1570029	-	242.294	180.622
SVEN_1406	1570026	1571159	-	9553.34	6379.31
SVEN_1407	1571501	1572616	-	26365.5	54841.6
SVEN_1408	1572764	1574776	-	1048.08	708.327
SVEN_1409	1574903	1575529	-	1346.69	1666.74
SVEN_1410	1575617	1577272	-	11579.4	7435.78
SVEN_1411	1577922	1579685	+	2972.98	1102.42
SVEN_1412	1579785	1581170	+	707.24	309.637
SVEN_1413	1581196	1582839	-	20.7132	13.3706
SVEN_1414	1582885	1584399	-	19.549	11.5346
SVEN_1415	1584561	1586189	+	288.299	178.302
SVEN_1416	1586233	1587315	-	214.421	128.873
SVEN_1417	1587425	1588234	-	404.173	409.208
SVEN_1418	1588231	1589973	-	1353.06	1280.75
SVEN_1419	1590119	1591042	-	665.581	970.607
SVEN_1420	1591039	1591854	-	531.643	779.34
SVEN_1421	1591895	1592189	+	2.34953	3.90827
SVEN_1422	1592190	1592537	+	75.9666	79.6798
SVEN_1423	1592543	1593385	-	3995.01	5571.75
SVEN_1424	1593438	1594529	-	389.007	550.619
SVEN_1425	1594609	1595901	+	2069.46	1899.04
SVEN_1426	1595969	1596718	-	820.36	880.088
SVEN_1427	1598271	1598774	-	9.82599	31.0981
SVEN_r4	1598969	1599088	-	1.16834	0.402408
SVEN_r5	1599213	1599975	-	29.427	36.855
SVEN_r6	1599982	1600393	-	2624.17	6221.92
SVEN_1428	1600891	1601553	-	201.123	169.263
SVEN_1429	1601641	1602423	+	2224.14	3315.05
SVEN_1430	1602476	1603015	+	4256.67	5129.91
SVEN_1431	1603183	1603689	+	747.442	815.594
SVEN_1432	1603753	1604526	-	616.609	580.622
SVEN_1433	1604619	1605557	-	4237.66	3249.12
SVEN_1434	1605651	1606139	-	1143.99	1064.52
SVEN_1435	1606154	1606951	-	2912.54	3596.7
SVEN_1436	1607108	1607899	+	176.765	242.959
SVEN_1437	1608042	1608287	-	1510.71	255.345
SVEN_1438	1608451	1609095	-	539.183	355.269
SVEN_1439	1609088	1610233	-	391.477	249.5
SVEN_1440	1610663	1611439	+	1367.48	1118.4
SVEN_1441	1611526	1614144	-	3069.58	3889.09
SVEN_1442	1614366	1615583	+	1074.71	1207.56
SVEN_1443	1615687	1616205	-	1439.09	1012.77
SVEN_1444	1616241	1616456	-	122.473	149.123
SVEN_1445	1616602	1616718	-	11.1954	12.9461
SVEN_1446	1616736	1618136	-	52.8189	107.767
SVEN_1447	1618200	1618913	+	166.202	165.392
SVEN_1448	1618858	1619268	-	88.9209	35.2017
SVEN_1449	1619429	1620205	-	3579.44	4648.59
SVEN_1450	1620209	1620988	-	2969.5	4025.38
SVEN_1451	1621119	1622849	-	1.96857	3.24605
SVEN_1452	1622851	1629339	-	835.75	778.75
SVEN_1453	1629536	1631059	+	3318.29	2518.85
SVEN_1454	1631142	1632533	+	2246.43	1578.94
SVEN_1455	1632588	1633856	+	4336.75	4857.94
SVEN_1456	1633932	1634279	-	2605.16	149.403
SVEN_1457	1634378	1634722	+	678.73	923.978
SVEN_1458	1634848	1635120	+	935.036	733.454
SVEN_1459	1635168	1636157	-	2212.47	2128.72
SVEN_1460	1636324	1637964	-	3108.95	934.608
SVEN_1461	1637961	1638335	-	683.328	163.434
SVEN_1462	1638609	1640147	+	22372.7	33104.9
SVEN_1463	1640205	1641560	+	595.16	781.04
SVEN_1464	1641570	1642613	-	258.409	160.534
SVEN_1465	1642632	1643276	-	12.4023	10.5811
SVEN_1466	1643273	1644127	-	69.3038	70.745
SVEN_1467	1644264	1644995	-	36.4619	22
SVEN_1468	1645020	1646243	-	111.236	85.7233
SVEN_1469	1646243	1647526	-	130.215	106.74
SVEN_1470	1647537	1648421	-	67.9648	65.3095
SVEN_1471	1648421	1649218	-	127.412	105.181
SVEN_1472	1649315	1650040	+	71.8333	50.9727
SVEN_1473	1650037	1651029	+	844.804	738.949
SVEN_1474	1651094	1651327	+	412.327	53.6416
SVEN_1475	1651406	1652224	+	3185.72	2924.42
SVEN_1476	1652259	1654049	+	675.483	977.345
SVEN_1477	1654054	1654809	+	257.195	392.288
SVEN_1478	1654813	1655400	-	313.206	24.3588
SVEN_1479	1655405	1656025	-	270.314	11.4838
SVEN_1480	1656022	1656387	-	257.588	12.5329
SVEN_1481	1656394	1656585	-	438.578	17.4817
SVEN_1482	1656644	1657162	-	700.637	17.175
SVEN_1483	1657211	1657999	+	41.816	26.7874
SVEN_1484	1658250	1659143	-	11966.2	4245.94
SVEN_1485	1659182	1659442	-	5802.15	1877.16
SVEN_1486	1659745	1661343	-	3376.65	3231.24
SVEN_1487	1661612	1662502	+	289.172	57.0999
SVEN_1488	1662570	1662971	+	177.723	38.9842
SVEN_1489	1662997	1664343	-	357.649	358.15
SVEN_1490	1664535	1665662	-	194.756	17.3283
SVEN_1491	1666045	1667310	+	3029.97	2898.86
SVEN_1492	1667323	1667544	+	115.875	133.895
SVEN_1493	1667526	1667894	-	0.881614	1.14227
SVEN_1494	1668339	1669301	+	372.641	479.232
SVEN_1495	1669298	1670806	+	1398.76	1990.15
SVEN_1496	1670880	1672949	+	2194.58	2710.75
SVEN_1497	1672949	1673557	+	3271.5	3906.26
SVEN_1498	1673551	1674951	+	1345.47	1853.19
SVEN_1499	1674954	1676249	-	52.3819	9.72076
SVEN_1500	1676232	1677371	+	540.025	625.911
SVEN_1501	1677536	1678534	-	44498.4	1839.75
SVEN_1502	1678846	1679565	-	1279.46	4086.17
SVEN_1503	1679657	1681798	+	1470.25	6189.21
SVEN_1504	1681795	1682364	+	1452.05	6950.07
SVEN_1505	1682518	1683603	-	681.196	580.119
SVEN_1506	1683703	1684812	+	1370.99	1870.54
SVEN_1507	1684919	1686019	-	170.637	235.9
SVEN_1508	1686099	1686608	+	71.867	62.1317
SVEN_1509	1686727	1687785	-	289.557	683.346
SVEN_1510	1687912	1688619	-	606.597	1004.99
SVEN_1511	1688684	1689160	-	6.0426	18.9073
SVEN_1512	1689167	1690192	-	22.2495	32.9727
SVEN_1513	1690263	1691645	+	26.5164	31.6323
SVEN_1514	1691679	1692563	-	39.4234	22.7907
SVEN_1515	1692685	1693692	+	15.4109	31.9979
SVEN_1516	1693698	1695215	-	718.348	272.413
SVEN_1517	1695317	1696129	+	702.663	450.158
SVEN_1518	1696142	1696642	-	142.398	381.179
SVEN_1519	1696829	1697824	+	8.61483	5.72076
SVEN_1520	1697821	1699077	+	54.4441	69.6997
SVEN_1521	1699074	1699730	+	49.746	57.436
SVEN_1522	1699828	1701276	+	803.779	467.06
SVEN_1523	1701343	1701861	+	80.3455	60.3286
SVEN_1524	1701858	1703897	+	76.9173	104.313
SVEN_1525	1704048	1706114	+	194.177	50.8262
SVEN_1526	1706111	1708885	+	204.658	74.5587
SVEN_1527	1708943	1709275	+	7.79315	4.04617
SVEN_1528	1709272	1710489	-	28.0611	17.6766
SVEN_1529	1710486	1711418	-	78.4667	32.7392
SVEN_1530	1711658	1712467	+	265.344	84.913
SVEN_1531	1712455	1713231	+	144.621	60.2589
SVEN_1532	1713191	1713442	-	14.388	23.7536
SVEN_1533	1713489	1714589	-	83.8796	154.857
SVEN_1534	1714690	1714938	+	26.234	15.6692
SVEN_1535	1714975	1716219	+	6692.87	4049.29
SVEN_1536	1716239	1717255	-	640.613	651.637
SVEN_1537	1717314	1717997	-	213.585	186.894
SVEN_1538	1718064	1719518	-	94.412	96.4042
SVEN_1539	1719821	1721293	-	677.254	636.264
SVEN_1540	1721506	1723368	+	500.658	450.28
SVEN_1541	1723393	1724109	-	129.749	99.4775
SVEN_1542	1724203	1724646	+	52.6346	66.3078
SVEN_1543	1724708	1725463	-	78.6756	144.274
SVEN_1544	1725600	1726493	+	71.2771	33.2654
SVEN_1545	1726472	1726681	-	625.813	842.9
SVEN_1546	1726745	1727806	-	1761.15	2462.68
SVEN_1547	1727838	1728386	-	130.398	156.095
SVEN_1548	1728386	1728724	-	148.57	168.3
SVEN_1549	1728769	1729842	+	966.388	825.057
SVEN_1550	1729949	1730287	-	4949.87	11712.7
SVEN_1551	1730284	1730754	-	6833.64	16225.3
SVEN_1552	1730764	1732032	-	13409.8	31696.2
SVEN_1553	1732029	1732793	-	10741.3	22746
SVEN_1554	1732801	1733118	-	2032.23	4811.36
SVEN_1555	1733118	1734299	-	7631.54	17789.8
SVEN_1556	1734361	1735776	-	16619.1	35302
SVEN_1557	1735773	1736498	-	1787.81	4120.73
SVEN_1558	1736799	1737734	+	883.512	810.432
SVEN_1559	1737731	1738516	+	773.855	725.329
SVEN_1560	1738569	1739558	+	3721.85	3165.15
SVEN_1561	1739639	1740697	-	482.412	947.895
SVEN_1562	1740773	1741093	-	597.737	1197.77
SVEN_1563	1741212	1742159	-	9750.53	7915.12
SVEN_1564	1742473	1744560	+	26932.1	40968.4
SVEN_1565	1744597	1745715	+	16663.6	25845.7
SVEN_1566	1745721	1747253	+	16867.7	25869.4
SVEN_1567	1747250	1748284	+	4128.8	6788.86
SVEN_1568	1748281	1749063	+	480.879	914.157
SVEN_1569	1749086	1750666	-	532.589	863.293
SVEN_1570	1750663	1751145	-	770.398	1371.42
SVEN_1571	1751168	1752838	-	9473.98	16310.6
SVEN_1572	1752886	1754115	-	185.721	212.404
SVEN_1573	1754622	1754903	-	2945.09	2337.47
SVEN_1574	1754950	1755729	-	10648.1	8544.26
SVEN_1575	1755736	1756947	-	9330.46	7046.94
SVEN_1576	1757051	1758061	-	34508.1	30563.3
SVEN_1577	1758280	1761231	-	7469.42	3448.58
SVEN_1578	1761407	1762390	-	1555.68	1361.54
SVEN_1579	1762387	1763412	-	1292.41	1760.61
SVEN_1580	1763409	1764371	-	2538.81	2951.33
SVEN_1581	1764368	1766344	-	1891.06	2660.68
SVEN_1582	1766403	1767155	+	144.985	21.4676
SVEN_1583	1767230	1767991	-	4.2924	11.552
SVEN_1584	1767988	1768611	-	6.25671	15.7342
SVEN_1585	1768854	1769783	+	73.425	76.9726
SVEN_1586	1769860	1770285	-	838.28	838.285
SVEN_1587	1770420	1773512	-	17495.2	22758.5
SVEN_1588	1773723	1774406	+	216.979	344.95
SVEN_1589	1774428	1774640	+	74.5378	116.063
SVEN_1590	1774641	1775024	-	1.669	1.21192
SVEN_1591	1775230	1775796	+	1536.32	1644.46
SVEN_1592	1775898	1777235	+	77.824	102.103
SVEN_1593	1777578	1777991	+	454.443	153.247
SVEN_1594	1778075	1780207	+	763.765	317.693
SVEN_1595	1780330	1781337	-	7999.82	14082.6
SVEN_1596	1781571	1783628	-	1579.43	1123.47
SVEN_1597	1783692	1784270	-	5052.89	5003.12
SVEN_1598	1784413	1786608	-	5532.95	8052.87
SVEN_1599	1786605	1787498	-	255.749	230.966
SVEN_1600	1787744	1788313	+	124.502	247.297
SVEN_1601	1788384	1789676	+	267.787	343.01
SVEN_1602	1789789	1790784	-	8.56342	6.66017
SVEN_1603	1790788	1792158	-	2.00713	1.55407
SVEN_1604	1792158	1793501	-	89.9399	50.4854
SVEN_1605	1793814	1794170	-	202.053	308.068
SVEN_1606	1794358	1795413	+	223.729	277.183
SVEN_1607	1795410	1796324	+	64.8742	80.9464
SVEN_1608	1796373	1797008	-	55.9893	73.5732
SVEN_1609	1797119	1797535	+	277.022	512.19
SVEN_1610	1797624	1798421	+	64.4763	144.262
SVEN_1611	1798418	1798831	+	55.9597	100.507
SVEN_1612	1798837	1799481	-	51.6328	61.0162
SVEN_1613	1799573	1800784	+	281.003	461.519
SVEN_1614	1800875	1801333	+	308.419	336.12
SVEN_1615	1801347	1802036	+	62.2162	70.583
SVEN_1616	1802084	1802881	-	1778.44	310.637
SVEN_1617	1803006	1804274	-	107.708	187.155
SVEN_1618	1804271	1807117	-	372.385	618.068
SVEN_1619	1807730	1808008	+	183.329	25.9002
SVEN_1620	1808096	1808482	-	372.538	458.494
SVEN_1621	1808603	1809208	-	841.551	1118.32
SVEN_1622	1809240	1810178	-	1796.8	2427.18
SVEN_1623	1810357	1811868	-	171016	134534
SVEN_1624	1812216	1813055	+	384.389	359.569
SVEN_1625	1813089	1815791	+	194.35	276.679
SVEN_1626	1815760	1816755	-	33.6504	24.9066
SVEN_1627	1816767	1816961	-	2.89301	1.48912
SVEN_1628	1817077	1818864	-	6287.81	3773.24
SVEN_1629	1819105	1820025	+	62.4903	46.2892
SVEN_1630	1819823	1820878	-	69.4147	121.798
SVEN_1631	1821049	1823799	-	4423.41	7474.9
SVEN_1632	1823895	1826177	+	3752.76	4710.67
SVEN_1633	1826253	1826723	+	908.312	1480.42
SVEN_1634	1827238	1828470	+	8258.21	2728.65
SVEN_1635	1828532	1829497	+	1684.45	410.745
SVEN_1636	1829494	1831332	+	2350.42	502.625
SVEN_1637	1831336	1832325	+	1641.97	371.967
SVEN_1638	1832322	1833038	+	1364.08	319.861
SVEN_1639	1833106	1833759	-	2958.88	2744.1
SVEN_t10	1833858	1833932	+	0	0
SVEN_1640	1834040	1835467	-	3194.71	4011.16
SVEN_1641	1835614	1836348	-	594.544	656.642
SVEN_1642	1836456	1838258	+	804.17	681.719
SVEN_1643	1838273	1839685	-	3229.55	107.166
SVEN_1644	1839682	1841064	-	569.678	28.9467
SVEN_1645	1841318	1843804	-	3858.76	3575.2
SVEN_1646	1843874	1844860	-	434.227	401.404
SVEN_1647	1844860	1845174	-	227.113	231.338
SVEN_1648	1845186	1846073	-	63.0087	68.0697
SVEN_1649	1846183	1848015	+	148.455	252.409
SVEN_1650	1848073	1848855	-	1260.91	289.177
SVEN_1651	1849018	1849902	+	154.54	384.426
SVEN_1652	1849899	1850375	-	138.975	138.505
SVEN_1653	1850442	1851995	+	50.4734	80.1894
SVEN_1654	1852011	1852436	-	17.2853	3.84801
SVEN_1655	1852602	1853477	-	14.936	26.4331
SVEN_1656	1853479	1854270	-	3.84315	8.91264
SVEN_1657	1854336	1855085	+	1.42509	3.77367
SVEN_1658	1855082	1855939	+	12.3678	15.8486
SVEN_1659	1855936	1856667	+	9.31675	11.6123
SVEN_1660	1856667	1857719	+	5.04555	12.0161
SVEN_1661	1857767	1858675	+	6.08134	10.1185
SVEN_1662	1858600	1860168	-	1351.77	1518.69
SVEN_1663	1860533	1860921	+	4.77594	7.28892
SVEN_1664	1860922	1862079	-	316.253	357.949
SVEN_1665	1862126	1862746	-	284.297	301.11
SVEN_1666	1862762	1863553	-	3.76177	7.48708
SVEN_1667	1863550	1864686	-	4.15985	16.7278
SVEN_1668	1864744	1865889	+	12.1282	15.6364
SVEN_1669	1865889	1866908	+	3.40652	9.7951
SVEN_1670	1866916	1867449	-	367.625	206.587
SVEN_1671	1867532	1867921	-	1024.39	526.723
SVEN_1672	1867966	1868538	-	208.673	215.69
SVEN_1673	1868652	1869779	+	5.32801	8.17747
SVEN_1674	1869776	1870495	+	1.43795	0.674912
SVEN_1675	1870492	1871382	+	1.36942	1.01237
SVEN_1676	1871520	1872980	-	1496.85	555.118
SVEN_1677	1872973	1877535	-	9074	3124.31
SVEN_1678	1878058	1878786	-	649.98	338.356
SVEN_1679	1879042	1880037	+	31.0013	5.7998
SVEN_1680	1880037	1881566	+	15.3767	0.804817
SVEN_1681	1881547	1882701	+	392.138	69.1683
SVEN_1682	1882698	1883027	+	19.5447	4.99359
SVEN_1683	1883248	1884072	+	148.168	22.7304
SVEN_1684	1884069	1885007	+	117.073	22.9629
SVEN_1685	1885004	1886263	+	238.972	58.4572
SVEN_1686	1886260	1887051	+	103.544	20.0186
SVEN_1687	1887091	1888083	-	4177.97	2615.64
SVEN_1688	1888148	1888972	-	1348.95	274.546
SVEN_1689	1889036	1889869	-	505.191	912.683
SVEN_1690	1889866	1891104	-	1201.55	2138.34
SVEN_1691	1891334	1891549	-	22.5748	40.8174
SVEN_1692	1891614	1892477	-	1420.01	1581.25
SVEN_1693	1892579	1893127	-	138.539	94.8474
SVEN_1694	1893232	1893480	-	1875.31	1573.99
SVEN_1695	1893638	1894288	-	114.876	97.1667
SVEN_1696	1894303	1895808	-	1302.39	1127.85
SVEN_1697	1895820	1896194	-	239.924	190.194
SVEN_1698	1896279	1896914	+	825.288	712.117
SVEN_1699	1896970	1898208	-	501.954	36.719
SVEN_1700	1898205	1898792	-	1092.76	79.8083
SVEN_1701	1898914	1899669	-	2073.9	2536.75
SVEN_1702	1899666	1900064	-	1282.62	1583.75
SVEN_1703	1900061	1900792	-	1543.56	1758.15
SVEN_1704	1900795	1901442	-	1279.91	1754.86
SVEN_1705	1901439	1901603	-	195.928	208.377
SVEN_1706	1901606	1902199	-	1640.62	2072.63
SVEN_1707	1902196	1903326	-	1877.76	2717.96
SVEN_1708	1903323	1904675	-	1391.67	1975.93
SVEN_1709	1904879	1906492	+	1191.63	1944.42
SVEN_1710	1906650	1907741	+	163.155	68.2628
SVEN_1711	1907752	1908489	+	547.394	591.936
SVEN_1712	1908500	1908997	+	155.76	173.979
SVEN_1713	1909022	1909663	-	411.482	298.763
SVEN_1714	1909698	1910528	-	208.047	201.341
SVEN_1715	1910614	1911594	-	392.382	415.348
SVEN_1716	1911606	1912949	-	666.858	327.707
SVEN_1717	1913175	1913348	+	426.04	16.8068
SVEN_1718	1913434	1916973	-	6163.92	7400.96
SVEN_1719	1917133	1918458	+	2844.03	2216.17
SVEN_1720	1918511	1919221	+	1580.96	1506.29
SVEN_1721	1919286	1920101	+	7980.23	8145.22
SVEN_1722	1920240	1921889	+	2793.59	2604.22
SVEN_1723	1922257	1923198	+	700.179	966.653
SVEN_1724	1923802	1924083	-	3.54358	6.95476
SVEN_1725	1924113	1924724	-	987.191	1530.67
SVEN_1726	1924721	1926313	-	709.999	985.634
SVEN_1727	1926352	1926819	-	252.247	394.471
SVEN_1728	1926816	1927757	-	1741.74	2501.82
SVEN_1729	1927811	1928434	-	680.03	842.151
SVEN_1730	1928570	1929436	-	1019.29	553.379
SVEN_1731	1929979	1933116	+	5632.51	6404.1
SVEN_1732	1933291	1934385	-	21823.8	25981.6
SVEN_1733	1934441	1934731	-	17810.5	18776.5
SVEN_1734	1934812	1935435	-	17587.3	8448.29
SVEN_1735	1935575	1936294	-	990.454	1416.7
SVEN_1736	1936303	1937031	-	1332.2	1424.37
SVEN_1737	1937028	1938242	-	10270.1	9140.92
SVEN_1738	1938521	1939336	-	1214.02	1414.65
SVEN_1739	1939365	1940459	-	2915.86	3104.46
SVEN_1740	1940466	1941806	-	2226.15	1883.21
SVEN_1741	1941863	1943287	-	3378.1	3494.26
SVEN_1742	1943284	1944354	-	5532.53	5293.74
SVEN_1743	1944351	1945775	-	4173.58	3825.74
SVEN_1744	1945780	1947477	-	2446.78	2195.54
SVEN_1745	1947494	1949263	-	1946	1434.69
SVEN_1746	1949484	1950101	-	426.22	425.82
SVEN_1747	1950098	1951054	-	1352.8	1393.86
SVEN_1748	1951319	1951921	+	228.364	199.681
SVEN_1749	1952081	1953100	+	1607.24	1532.21
SVEN_1750	1953100	1954455	+	487.522	491.498
SVEN_1751	1954452	1956833	+	863.4	804.627
SVEN_1752	1956976	1957380	-	9049.41	7285.19
SVEN_1753	1957652	1958440	-	1362.37	2042.73
SVEN_1754	1958507	1959025	-	20.5591	21.9939
SVEN_1755	1959190	1960110	+	23.7303	45.4669
SVEN_1756	1960082	1962178	+	86.8159	112.497
SVEN_1757	1962189	1962830	+	165.864	191.285
SVEN_1758	1962902	1963747	+	387.88	324.186
SVEN_1759	1963790	1965199	+	364.638	434.738
SVEN_1760	1965247	1965555	-	771.144	537.593
SVEN_1761	1965560	1966081	-	1066.5	817.35
SVEN_1762	1966136	1967053	-	1293.94	1931.83
SVEN_1763	1967183	1967866	-	540.246	744.776
SVEN_1764	1968012	1968377	-	2686.69	4212.88
SVEN_1765	1968421	1969635	-	476.836	884.695
SVEN_1766	1969829	1971037	+	1704.73	6056.65
SVEN_1767	1971034	1971234	+	178.565	709.276
SVEN_1768	1971240	1972034	+	2467.24	8635.39
SVEN_1769	1972126	1974072	+	1735.25	2791.61
SVEN_1770	1974079	1974930	+	349.98	408.452
SVEN_1771	1975016	1975573	+	103.305	157.601
SVEN_1772	1975614	1976267	-	1034.35	1251.11
SVEN_1773	1976437	1976913	+	3700.85	100.199
SVEN_1774	1976924	1977163	-	2475.41	3156.83
SVEN_1775	1977288	1977554	+	0	0.814208
SVEN_1776	1977583	1979025	-	8399.13	12034.3
SVEN_1777	1979034	1981925	+	10213	11882.9
SVEN_1778	1982706	1984577	+	830.931	1321.36
SVEN_1779	1984605	1985603	-	971.12	506.059
SVEN_1780	1985675	1986346	-	144.158	141.612
SVEN_1781	1986343	1987566	-	377.31	462.292
SVEN_1782	1987603	1988334	-	1424.37	1159.49
SVEN_1783	1988629	1989318	+	1545.42	1630.36
SVEN_1784	1989311	1989982	+	524.485	610.944
SVEN_1785	1990057	1990803	-	252.577	176.476
SVEN_1786	1990876	1991817	-	8504.43	8810.9
SVEN_1787	1991884	1992369	-	527.489	770.3
SVEN_1788	1992413	1993543	-	234.517	275.613
SVEN_1789	1993575	1994012	-	3894.67	2848.67
SVEN_1790	1994104	1994871	-	523.04	348.905
SVEN_1791	1995127	1996923	+	2112.61	4007.89
SVEN_1792	1997010	1998182	-	414.611	462.874
SVEN_1793	1998240	1999514	+	797.481	1398.82
SVEN_1794	1999475	2000803	-	2.04995	7.10345
SVEN_1795	2000916	2001446	+	38.2464	49.1743
SVEN_1796	2001443	2002669	-	282.547	263.243
SVEN_1797	2002718	2003728	-	221.246	51.8692
SVEN_1798	2003921	2004970	-	4903.53	10209.4
SVEN_1799	2005229	2006593	-	791.291	830.788
SVEN_1800	2006627	2006869	-	467.892	500.044
SVEN_1801	2007027	2007770	+	106.278	68.3787
SVEN_1802	2007767	2008048	+	1861.27	2025.92
SVEN_1803	2008212	2009633	-	726.672	491.425
SVEN_1804	2010084	2011148	-	1420.85	2050.5
SVEN_1805	2011304	2012926	-	70677.9	49862.6
SVEN_1806	2012923	2013975	-	49554.3	33456
SVEN_1807	2013972	2014781	-	37935.3	26720.8
SVEN_1808	2014856	2015476	-	25305.6	16286.8
SVEN_1809	2015679	2016080	+	1444.61	769.271
SVEN_1810	2016218	2017474	-	2206.65	160.277
SVEN_1811	2017535	2017891	+	2.61914	4.98089
SVEN_1812	2017884	2019599	-	91785.8	74243.4
SVEN_1813	2019596	2020561	-	63123.3	53002
SVEN_1814	2020660	2020839	-	0.31243	0.407104
SVEN_1815	2020925	2022388	+	203.151	223.595
SVEN_1816	2022580	2023554	-	2203.37	2336.31
SVEN_1817	2023684	2023890	+	487.283	173.18
SVEN_1818	2023953	2025458	+	1674.07	1080.95
SVEN_1819	2025574	2025930	-	10475	11610.7
SVEN_1820	2026193	2027389	+	4689.2	4851.55
SVEN_1821	2027464	2030592	-	3158.01	1902.41
SVEN_1822	2030780	2031469	-	278.973	255.367
SVEN_1823	2031466	2032755	-	111.073	103.624
SVEN_1824	2032816	2033094	-	2802.11	3011.86
SVEN_1825	2033137	2033940	-	7222.19	6901.08
SVEN_1826	2034213	2034818	+	1606.19	1777.68
SVEN_1827	2034884	2035660	+	798.308	1025.18
SVEN_1828	2035789	2036865	+	349.017	57.0212
SVEN_1829	2036924	2037130	-	1657.49	1146.96
SVEN_1830	2037222	2038424	+	221.961	114.636
SVEN_1831	2038481	2039575	+	779.575	942.112
SVEN_1832	2039687	2041465	+	1521.03	901.351
SVEN_1833	2041462	2042187	+	323.854	402.052
SVEN_1834	2042127	2042891	-	443.563	223.1
SVEN_1835	2042917	2043723	+	54.4961	67.0946
SVEN_1836	2043749	2044549	-	215.576	17.6719
SVEN_1837	2044546	2045163	-	38.7303	0
SVEN_1838	2045176	2046705	-	127.737	9.08871
SVEN_1839	2046702	2048258	-	600.543	40.0126
SVEN_1840	2048285	2050369	-	2439.74	151.569
SVEN_1841	2050687	2052195	+	5666.05	7170.28
SVEN_1842	2052438	2053943	+	36212.4	42944.7
SVEN_1843	2054006	2055796	+	33706.1	40006.3
SVEN_2811	3084686	3085873	-	207.556	184.353
SVEN_1845	2056844	2059549	+	59083.1	86206.2
SVEN_1846	2059585	2060544	+	2135.27	2875.21
SVEN_1847	2060576	2061535	-	93.3207	120.454
SVEN_1848	2061605	2062126	+	1282.83	291.82
SVEN_1849	2062268	2063062	-	103.793	301.94
SVEN_1850	2063156	2063845	+	32.1052	28.8126
SVEN_1851	2063859	2064866	-	92.9396	93.738
SVEN_1852	2064926	2065528	+	143.114	125.292
SVEN_1853	2065534	2066043	-	54.201	68.3935
SVEN_1854	2066073	2066993	+	507.522	442.785
SVEN_1855	2067180	2068565	+	169.921	125.83
SVEN_1856	2068631	2070169	-	1421.55	225.669
SVEN_1857	2070282	2070392	-	1.23687	0.337456
SVEN_1858	2070452	2071255	+	4501.83	7010.71
SVEN_1859	2071408	2072364	+	9118.63	13158
SVEN_1860	2072619	2072834	+	977.683	460.699
SVEN_1861	2072845	2073549	+	4923.07	5235.21
SVEN_1862	2073619	2074086	-	1528.08	1723.81
SVEN_1863	2074310	2075734	+	33120.6	11325.2
SVEN_1864	2075965	2076690	+	214.986	77.4583
SVEN_1865	2076687	2077880	+	169.129	74.787
SVEN_1866	2077945	2078220	-	603.21	2679.4
SVEN_1867	2078327	2078728	+	249.581	598.237
SVEN_1868	2078725	2079636	-	21.3767	14.2498
SVEN_1869	2079693	2080148	+	27.2394	46.6963
SVEN_1870	2080145	2081563	+	25.0573	25.9129
SVEN_1871	2081596	2082573	-	570.7	1110.78
SVEN_1872	2082597	2084198	+	225.53	241.108
SVEN_1873	2084195	2085364	+	96.8903	128.034
SVEN_1874	2085494	2086534	+	7073.54	1670.08
SVEN_1875	2086638	2086823	+	23.7517	12.8751
SVEN_1876	2086921	2087469	+	695.892	1906.62
SVEN_1877	2087474	2088904	-	1263.38	182.92
SVEN_1878	2088956	2089675	-	704.074	208.671
SVEN_1879	2089785	2090810	+	449.237	146.727
SVEN_1880	2090914	2091714	+	184.973	70.1533
SVEN_1881	2091780	2094305	+	601.524	63.0899
SVEN_1882	2094444	2095328	+	112.131	31.4327
SVEN_1883	2095328	2096395	+	46.2628	31.5132
SVEN_1884	2096417	2096863	-	107.957	131.958
SVEN_1885	2096901	2097635	+	674.472	1056.86
SVEN_1886	2097620	2097952	-	191.127	85.4889
SVEN_1887	2098005	2098523	+	200.281	298.682
SVEN_1888	2098527	2103815	-	3115.69	7740.52
SVEN_1889	2103895	2105610	-	1546.05	4724.42
SVEN_1890	2105747	2106805	-	962.997	2082.52
SVEN_1891	2106802	2108469	-	4041.85	8160.84
SVEN_1892	2108532	2109419	-	3540.2	5613.58
SVEN_1893	2109416	2110402	-	9557.04	15407.9
SVEN_1894	2110449	2111723	-	29789.1	44812.9
SVEN_1895	2112072	2113100	+	1359.05	1262.83
SVEN_1896	2113212	2114174	+	3503.83	2856.18
SVEN_1897	2114158	2115726	-	31.335	20.6869
SVEN_1898	2115672	2117177	-	23.6277	15.3257
SVEN_1899	2117277	2117885	+	134.85	165.912
SVEN_1900	2117890	2118087	-	0.299577	1.41947
SVEN_1901	2118020	2118898	+	169.246	269.815
SVEN_1902	2118907	2121894	-	1162.85	1451.51
SVEN_1903	2122111	2124231	+	3715.12	3894.01
SVEN_1904	2124342	2124773	+	844.063	904.397
SVEN_1905	2124839	2125333	-	107.096	151.76
SVEN_1906	2125435	2125869	-	25.4719	39.5005
SVEN_1907	2125884	2126015	-	29.8028	33.937
SVEN_1908	2126151	2127485	-	559.129	930.692
SVEN_1909	2127691	2129661	+	2329.76	1600.23
SVEN_1910	2129755	2130531	+	1315.26	1052.21
SVEN_1911	2130515	2131648	-	1923.7	1275.69
SVEN_1912	2132113	2132571	+	3.53499	7.81984
SVEN_1913	2132661	2132858	+	26.6833	32.4927
SVEN_1914	2133073	2133339	+	7.45934	7.76567
SVEN_1915	2133336	2134472	+	13.6392	18.8965
SVEN_1916	2134469	2134804	+	1.22401	1.54468
SVEN_1917	2134826	2135068	+	1.12552	0.739865
SVEN_1918	2135082	2135459	+	3.7061	4.57848
SVEN_1919	2135542	2135745	+	1.68185	1.14697
SVEN_1920	2135829	2138015	+	13.6389	20.6347
SVEN_1921	2138157	2138408	+	0.299577	1.41947
SVEN_1922	2138432	2138620	+	1.16834	0.337456
SVEN_1923	2138630	2138908	+	3.20544	2.15934
SVEN_1924	2139038	2139877	+	2.25103	5.47034
SVEN_1925	2139879	2141354	+	24.5646	23.6933
SVEN_1926	2141788	2142009	+	1.7932	2.63139
SVEN_1927	2142090	2143355	+	7.54925	5.6652
SVEN_1928	2143431	2144792	-	4166.74	3328.57
SVEN_1929	2145041	2145430	+	179.67	76.7269
SVEN_1930	2145505	2146152	+	2869.41	1867.32
SVEN_1931	2146149	2146817	+	2015.67	1589.95
SVEN_1932	2146941	2147360	+	1161.28	146.7
SVEN_1933	2147345	2148163	-	13.0015	8.85238
SVEN_1934	2148160	2148846	-	140.084	18.2183
SVEN_1935	2148860	2150338	-	1082.79	76.2986
SVEN_1936	2150372	2152201	+	1329.1	973.457
SVEN_1937	2152288	2153418	-	234.436	287.685
SVEN_1938	2153546	2154568	-	1718.2	1647.38
SVEN_1939	2154772	2155533	-	177.731	137.37
SVEN_1940	2155591	2157297	-	56.9266	50.9882
SVEN_1941	2157515	2158378	+	6565.5	3977.21
SVEN_1942	2158469	2159491	+	1472.84	1211.41
SVEN_1943	2159488	2160342	+	2067.48	1743.31
SVEN_1944	2160358	2163738	-	370.607	453.805
SVEN_1945	2163853	2164647	+	714.489	562.906
SVEN_1946	2164675	2164914	-	242.939	290.766
SVEN_1947	2164951	2165676	-	454.303	759.072
SVEN_1948	2165813	2166415	+	69.9159	26.3695
SVEN_1949	2166509	2167825	+	244.01	247.307
SVEN_1950	2167852	2168091	-	624.059	659.756
SVEN_1951	2168153	2169010	+	2664.63	3369.54
SVEN_1952	2169126	2169776	+	8514.44	13534.3
SVEN_1953	2169795	2170505	-	101.178	102.816
SVEN_1954	2170621	2171322	+	1.99428	1.08202
SVEN_1955	2171477	2172631	+	1441.85	1602.64
SVEN_1956	2172660	2173934	+	1025.18	1123.98
SVEN_1957	2173965	2174846	+	740.006	720.88
SVEN_1958	2174803	2175861	+	890.651	867.936
SVEN_1959	2176070	2176849	-	1893.92	1322.09
SVEN_1960	2176965	2177585	-	166.917	174.485
SVEN_1961	2177757	2178587	+	3770.28	228.147
SVEN_1962	2178584	2179576	-	218.194	209.032
SVEN_1963	2179586	2180890	-	192.085	195.589
SVEN_1964	2180941	2182026	+	152.222	141.245
SVEN_1965	2182481	2184124	-	5.21257	9.85536
SVEN_1966	2184227	2185003	+	189.21	158.693
SVEN_1967	2185101	2185424	-	151.335	35.2092
SVEN_1968	2185651	2186088	+	58.84	14.0408
SVEN_1969	2186148	2186861	-	76.9728	122.697
SVEN_1970	2186858	2188129	-	34.3397	43.8418
SVEN_1971	2188126	2188269	-	0.51351	0.814208
SVEN_1972	2188373	2189443	+	191.038	162.612
SVEN_1973	2189449	2189745	+	0.256755	1.14697
SVEN_1974	2189911	2190372	-	63.0129	116.652
SVEN_1975	2190458	2191462	+	45.1625	57.1348
SVEN_1976	2191547	2192077	+	8.76024	6.80747
SVEN_1977	2192085	2193044	-	372.258	1320.22
SVEN_1978	2193153	2193617	+	41.7351	66.1279
SVEN_1979	2193731	2194084	-	376.857	317.477
SVEN_1980	2194101	2194967	-	506.14	312.16
SVEN_1981	2194962	2195279	+	5.55497	3.43621
[truncated: 5,543 more rows]
